# Supplementary material for: Resource partitioning and amino acid assimilation in a terrestrial geothermal spring
Source: ISME J. 2023 Sep 23;17(11):2112–22. doi: 10.1038/s41396-023-01517-7 (PMC10579274; doi:10.1038/s41396-023-01517-7)
Supplement: Supplementary file 2 — Supplemental Tables [file 41396_2023_1517_MOESM2_ESM.xlsx]

## Sheet: Table S1
Supplemental table 1. ASV profiles in fractions of samples.
				ASV ID	A31*	A43*	A49	A56	A62	A64	A67	A85	A89	B12	B15	B35	B47	B57	B67	B82	B92	B98	C18	C41	C52	C72	C73	C81	C89	C96	C98	D13	D19	D26	D27	D28	D29	D31	D32	D34	D35	D36	D37	D38	D39	D41	D42	D43	D45
	Fraction	ID	Density	Taxonomy Sample	d__Bacteria; p__Aquificota; c__Aquificae; o__Aquificales; f__Aquificaceae; g__Hydrogenobacter	d__Bacteria; p__Aquificota; c__Aquificae; o__Aquificales; f__Aquificaceae; g__Hydrogenobacter	d__Bacteria; p__Chloroflexi; c__Chloroflexia; o__Chloroflexales; f__Roseiflexaceae; g__Roseiflexus; s__uncultured_Roseiflexus	d__Bacteria; p__Deinococcota; c__Deinococci; o__Thermales; f__Thermaceae; g__Meiothermus; s__uncultured_bacterium	d__Bacteria; p__Chloroflexi; c__Chloroflexia; o__Kallotenuales; f__Kallotenuaceae; g__Kallotenue; s__uncultured_organism	d__Bacteria; p__Armatimonadota; c__Fimbriimonadia; o__Fimbriimonadales; f__Fimbriimonadaceae; g__Fimbriimonadaceae; s__uncultured_bacterium	d__Bacteria; p__Chloroflexi; c__Ktedonobacteria; o__Ktedonobacterales; f__Ktedonobacteraceae; g__uncultured; s__uncultured_Ktedobacteria	d__Bacteria; p__Cyanobacteria; c__Cyanobacteriia; o__Cyanobacteriales; f__Nostocaceae	d__Bacteria; p__Aquificota; c__Aquificae; o__Hydrogenothermales; f__Hydrogenothermaceae; g__Sulfurihydrogenibium	d__Bacteria; p__Gemmatimonadota; c__Gemmatimonadetes; o__Gemmatimonadales; f__Gemmatimonadaceae	d__Bacteria; p__Aquificota; c__Aquificae; o__Hydrogenothermales; f__Hydrogenothermaceae; g__Venenivibrio; s__uncultured_bacterium	d__Bacteria; p__Actinobacteriota; c__Thermoleophilia; o__Solirubrobacterales; f__Solirubrobacteraceae; g__Solirubrobacter	d__Bacteria; p__Proteobacteria; c__Gammaproteobacteria; o__Xanthomonadales; f__Rhodanobacteraceae; g__Rudaea	d__Bacteria; p__Acidobacteriota; c__Blastocatellia; o__Blastocatellales; f__Blastocatellaceae; g__uncultured	d__Bacteria; p__Actinobacteriota; c__Acidimicrobiia; o__IMCC26256; f__IMCC26256; g__IMCC26256	d__Bacteria; p__Firmicutes; c__Clostridia; o__Peptostreptococcales-Tissierellales; f__Peptostreptococcales-Tissierellales; g__Parvimonas	d__Bacteria; p__Actinobacteriota; c__Thermoleophilia; o__Solirubrobacterales; f__Solirubrobacteraceae; g__Solirubrobacter	d__Bacteria; p__Deinococcota; c__Deinococci; o__Deinococcales; f__Trueperaceae; g__Truepera	d__Bacteria; p__Actinobacteriota; c__Thermoleophilia; o__Solirubrobacterales; f__Solirubrobacteraceae; g__Solirubrobacter	d__Bacteria; p__Proteobacteria; c__Alphaproteobacteria; o__Reyranellales; f__Reyranellaceae; g__Reyranella	d__Bacteria; p__Gemmatimonadota; c__Gemmatimonadetes; o__Gemmatimonadales; f__Gemmatimonadaceae; g__Gemmatimonas	d__Bacteria; p__Bacteroidota; c__Rhodothermia; o__Rhodothermales; f__Rhodothermaceae	d__Bacteria; p__Actinobacteriota; c__Actinobacteria; o__Bifidobacteriales; f__Bifidobacteriaceae; g__Aeriscardovia; s__Aeriscardovia_aeriphila	d__Bacteria; p__Campilobacterota; c__Campylobacteria; o__Campylobacterales; f__Campylobacteraceae; g__Campylobacter	d__Bacteria; p__Proteobacteria; c__Alphaproteobacteria; o__Tistrellales; f__Geminicoccaceae; g__Candidatus_Alysiosphaera; s__uncultured_Alphaproteobacteria	d__Bacteria; p__Cyanobacteria; c__Sericytochromatia; o__Sericytochromatia; f__Sericytochromatia; g__Sericytochromatia; s__uncultured_bacterium	d__Bacteria; p__Myxococcota; c__Myxococcia; o__Myxococcales; f__Anaeromyxobacteraceae; g__Anaeromyxobacter	d__Bacteria; p__Dependentiae; c__Babeliae; o__Babeliales; f__Vermiphilaceae; g__Vermiphilaceae; s__metagenome	d__Bacteria; p__Actinobacteriota; c__Thermoleophilia; o__Solirubrobacterales; f__Solirubrobacteraceae; g__Solirubrobacter; s__metagenome	d__Bacteria; p__Verrucomicrobiota; c__Verrucomicrobiae; o__Chthoniobacterales; f__Chthoniobacteraceae; g__Candidatus_Udaeobacter	d__Bacteria; p__Acidobacteriota; c__Blastocatellia; o__Pyrinomonadales; f__Pyrinomonadaceae; g__Pyrinomonas	d__Bacteria; p__Planctomycetota; c__BD7-11; o__BD7-11; f__BD7-11; g__BD7-11; s__uncultured_bacterium	d__Bacteria; p__Chloroflexi; c__TK10; o__TK10; f__TK10; g__TK10; s__uncultured_soil	d__Bacteria; p__Bacteroidota; c__Bacteroidia; o__Cytophagales; f__Hymenobacteraceae; g__Hymenobacter	d__Bacteria; p__Firmicutes; c__Clostridia; o__Clostridia; f__Hungateiclostridiaceae; g__Fastidiosipila; s__Fastidiosipila_sanguinis	d__Bacteria; p__Sumerlaeota; c__Sumerlaeia; o__Sumerlaeales; f__Sumerlaeaceae; g__Sumerlaea; s__uncultured_bacterium	d__Bacteria; p__Myxococcota; c__Polyangia; o__Haliangiales; f__Haliangiaceae; g__Haliangium	d__Bacteria; p__Fervidibacteria; c__Fervidibacteria; o__Fervidibacteria; f__Fervidibacteria; g__Fervidibacteria; s__Candidatus_Fervidibacter	d__Bacteria; p__Actinobacteriota; c__Thermoleophilia; o__Solirubrobacterales; f__Solirubrobacteraceae	d__Bacteria	d__Bacteria; p__Synergistota; c__Synergistia; o__Synergistales; f__Synergistaceae; g__uncultured; s__uncultured_Firmicutes	d__Bacteria; p__Planctomycetota; c__Phycisphaerae; o__Tepidisphaerales; f__Tepidisphaeraceae; g__Tepidisphaera; s__uncultured_bacterium	d__Bacteria; p__Chloroflexi; c__Dehalococcoidia; o__FW22; f__FW22; g__FW22; s__uncultured_bacterium	d__Bacteria; p__Acidobacteriota; c__Vicinamibacteria; o__Vicinamibacterales; f__Vicinamibacteraceae; g__uncultured	d__Bacteria; p__Actinobacteriota; c__Thermoleophilia; o__Solirubrobacterales; f__67-14; g__67-14; s__Solirubrobacterales_bacterium
Initial	d1	162d1	1.71647	initial	0	0	0	0	0	0	0	0	0	0	0	0	2	0	0	0	0	0	0	0	0	0	0	0	0	0	0	0	0	0	0	0	0	0	0	0	0	0	0	0	0	0	0	0	0
	d2	161d2	1.71963	initial	0	0	0	0	0	0	0	0	0	0	0	0	0	0	0	0	0	0	0	0	0	0	0	0	0	0	0	0	0	0	0	0	0	0	0	0	0	0	0	0	0	0	0	0	0
	d2	162d2	1.71331	initial	0	0	0	0	0	0	0	0	0	0	0	0	0	0	0	0	0	0	0	0	0	0	0	0	0	0	0	0	0	0	0	0	2	0	0	0	0	0	0	0	0	0	0	0	0
	d2	163d2	1.71647	initial	0	0	0	0	0	0	0	0	0	0	0	0	0	0	2	0	0	0	0	0	0	0	0	0	0	0	0	0	0	0	0	0	0	0	0	2	0	0	0	0	0	0	0	0	0
	d3	161d3	1.71121	initial	0	0	0	0	0	0	0	0	0	0	0	2	0	0	0	0	0	0	0	0	0	0	0	0	0	0	0	0	0	0	0	0	0	0	0	0	0	0	0	0	0	0	0	0	0
	d3	162d3	1.71015	initial	0	0	0	0	0	0	0	0	0	0	0	0	0	0	0	0	0	2	0	0	0	0	0	0	0	0	0	0	0	0	0	0	0	0	0	0	0	0	0	0	0	0	0	0	0
	d3	163d3	1.71226	initial	0	0	0	0	0	0	0	0	0	0	0	0	0	0	0	0	0	0	0	0	0	0	0	0	0	0	0	0	0	0	2	0	0	0	0	0	0	0	0	0	0	0	0	0	0
	d3	164d3	1.71436	initial	0	0	0	0	0	0	0	0	0	0	0	0	0	0	0	0	0	0	0	0	0	0	0	0	0	0	0	0	0	0	0	0	0	0	0	0	0	0	0	0	0	0	0	0	0
	d4	161d4	1.70489	initial	0	0	0	0	0	0	0	0	0	0	0	0	0	0	0	0	0	0	0	0	0	0	0	0	0	0	0	0	0	0	0	0	0	0	0	0	0	0	0	0	0	0	0	0	0
	d4	162d4	1.70805	initial	0	0	0	0	0	0	0	0	0	0	0	0	0	0	0	0	0	0	0	0	0	0	0	0	0	0	0	0	0	0	0	0	0	0	0	0	0	0	0	0	0	0	0	0	0
	d4	163d4	1.7091	initial	0	0	0	0	0	0	0	0	0	0	0	0	0	0	0	0	0	0	0	0	0	0	0	0	0	0	2	0	0	0	0	0	0	0	0	0	0	0	0	0	0	0	0	0	0
	d4	164d4	1.7091	initial	0	0	0	0	0	0	0	0	0	0	0	0	0	0	0	0	0	0	0	0	0	0	0	0	0	0	0	0	0	0	0	0	0	0	0	0	0	0	0	0	0	0	0	0	0
	d5	161d5	1.69857	initial	0	0	0	0	0	0	0	0	0	0	0	0	0	0	0	0	0	0	0	0	0	0	0	0	0	0	0	0	0	0	0	0	0	0	0	0	0	0	0	0	0	0	0	0	0
	d5	162d5	1.70173	initial	0	0	0	0	0	0	0	0	0	0	0	0	0	0	0	0	0	0	0	0	0	0	0	0	0	0	0	0	0	0	0	0	0	0	0	0	0	0	0	0	0	0	0	0	0
	d5	163d5	1.70489	initial	0	0	0	0	0	0	0	0	0	0	0	0	0	0	0	0	0	0	0	0	0	0	0	0	0	0	0	0	0	0	0	0	0	0	0	0	0	0	0	0	0	0	0	0	0
	d5	164d5	1.70068	initial	0	0	0	0	0	0	0	0	0	0	0	0	0	0	0	0	0	0	0	0	0	0	0	0	0	0	0	0	0	0	0	0	0	0	0	0	0	0	0	0	0	0	0	0	0
	d6	161d6	1.69226	initial	0	0	0	0	0	0	0	0	0	0	0	0	0	0	0	0	0	0	0	0	0	0	0	0	0	0	0	0	0	0	0	0	0	0	0	0	0	0	0	0	0	0	0	0	0
	d6	162d6	1.69647	initial	0	0	0	0	0	0	0	0	0	0	0	0	0	0	0	0	0	0	0	0	0	0	0	0	0	0	0	0	0	0	0	0	0	0	0	0	0	0	0	0	0	0	0	0	0
	d6	163d6	1.69752	initial	0	0	0	0	0	0	0	0	0	0	0	0	0	0	0	0	0	0	0	0	0	0	0	0	0	0	0	0	0	0	0	2	0	0	0	0	0	0	0	0	0	0	0	0	0
	d6	164d6	1.69331	initial	0	0	0	0	0	0	0	0	0	0	0	0	0	0	0	0	0	0	0	0	0	0	0	0	2	0	0	0	0	0	0	0	0	0	0	0	0	0	0	0	0	0	0	0	0
	d7	161d7	1.68699	initial	0	0	0	0	0	0	0	0	0	0	0	0	0	0	0	0	0	0	0	0	0	0	0	0	0	0	0	0	0	0	0	0	0	0	0	0	0	0	0	0	0	0	0	0	0
	d7	162d7	1.68699	initial	0	0	0	0	0	0	0	0	0	0	0	0	0	0	0	0	0	0	0	0	0	0	0	0	0	0	0	0	0	0	0	0	0	0	0	0	0	0	0	0	0	0	0	0	0
	d7	163d7	1.69226	initial	0	0	0	0	0	0	0	0	0	0	0	0	0	0	0	0	0	0	0	0	0	0	0	0	0	0	0	0	0	0	0	0	0	0	0	0	0	0	0	0	0	0	0	0	0
	d7	164d7	1.68804	initial	0	0	0	0	0	0	0	0	0	0	0	0	0	0	0	0	0	0	0	0	0	0	0	0	0	0	0	0	0	0	0	0	0	0	0	0	0	0	0	0	0	0	0	0	0
	d8	161d8	1.68068	initial	0	0	0	0	0	0	0	0	0	0	0	0	0	0	0	0	0	0	0	0	0	0	0	0	0	0	0	0	0	0	0	0	0	0	0	0	0	0	0	0	0	0	0	0	0
	d8	162d8	1.68278	initial	0	0	0	0	0	0	0	0	0	0	0	0	0	0	0	0	0	0	0	0	0	0	0	0	0	0	0	0	0	0	0	0	0	0	0	0	0	0	0	2	0	0	0	0	0
	d8	163d8	1.68594	initial	0	0	0	0	0	0	0	0	0	0	0	0	0	0	0	0	0	0	0	0	0	0	0	0	0	0	0	0	0	0	0	0	0	0	0	0	0	0	0	0	0	0	0	0	0
	d8	164d8	1.68173	initial	0	0	0	0	0	0	0	0	0	0	0	0	0	0	0	0	0	0	0	0	0	0	0	0	0	0	0	0	0	0	0	0	0	0	0	0	0	0	0	0	0	0	0	0	0
	d9	161d9	1.67646	initial	0	0	0	0	0	0	0	0	0	0	0	0	0	0	0	0	0	0	0	0	0	0	0	0	0	0	0	0	0	0	0	0	0	0	0	0	0	0	0	0	0	0	0	0	0
	d9	162d9	1.67646	initial	0	0	0	0	0	0	0	0	0	0	0	0	0	0	0	0	0	0	0	0	0	0	0	0	0	0	0	0	0	0	0	0	0	0	0	0	0	0	0	0	0	0	0	0	0
	d9	163d9	1.67962	initial	0	0	0	0	0	0	0	0	0	0	0	0	0	0	0	0	0	0	0	2	0	0	0	0	0	0	0	0	0	0	0	0	0	0	0	0	0	0	0	0	0	0	0	0	0
	d9	164d9	1.67541	initial	0	0	0	0	0	0	0	0	0	0	0	0	0	0	0	0	0	0	0	0	0	0	0	0	0	0	0	0	0	0	0	0	0	0	0	0	0	0	0	0	0	0	0	0	0
	d10	161d10	1.67331	initial	0	0	0	0	0	0	0	0	0	0	0	0	0	0	0	0	0	0	0	0	0	0	0	0	0	0	0	0	0	0	0	0	0	0	0	0	0	0	0	0	0	0	0	0	0
	d10	162d10	1.67015	initial	0	0	0	0	0	0	0	0	0	0	0	0	0	0	0	0	0	0	0	0	0	0	0	0	0	0	0	0	0	0	0	0	0	0	0	0	0	0	0	0	2	0	0	0	0
	d10	163d10	1.67436	initial	0	0	0	0	0	0	0	0	0	0	0	0	0	0	0	0	0	0	0	0	0	0	0	0	0	0	0	0	0	0	0	0	0	0	0	0	0	0	0	0	0	0	0	0	0
	d10	164d10	1.67015	initial	0	0	0	0	0	0	0	0	0	0	0	0	0	0	0	0	0	0	0	0	0	0	0	0	0	0	0	0	0	0	0	0	0	0	0	0	0	0	0	0	0	0	0	0	0
	d11	161d11	1.66488	initial	0	0	0	0	0	0	0	0	0	0	0	0	0	0	0	0	0	0	0	0	0	0	0	0	0	0	0	0	0	0	0	0	0	0	0	0	0	0	0	0	0	0	0	0	0
	d11	162d11	1.66594	initial	0	0	0	0	0	0	0	0	0	0	0	0	0	0	0	0	0	0	0	0	0	0	0	0	0	0	0	0	0	0	0	0	0	0	0	0	0	0	0	0	0	0	0	0	0
	d11	163d11	1.6712	initial	0	0	0	0	0	0	0	0	0	0	0	0	0	0	0	0	0	0	0	0	0	0	0	0	0	0	0	0	0	0	0	0	0	0	0	0	0	0	0	0	0	0	0	0	0
	d11	164d11	1.66488	initial	0	0	0	0	0	0	0	0	0	0	0	0	0	0	0	0	0	0	0	0	0	0	0	0	0	0	0	0	0	0	0	0	0	0	0	0	0	0	0	0	0	0	0	0	0
	d12	161d12	1.65962	initial	0	0	0	0	0	0	0	0	2	0	0	0	0	0	0	0	0	0	0	0	0	0	0	0	0	0	0	0	0	0	0	0	0	0	0	0	0	0	0	0	0	0	0	0	0
	d12	162d12	1.66172	initial	0	0	0	0	0	0	0	0	0	0	0	0	0	0	0	0	0	0	0	0	0	0	0	0	0	0	0	0	0	0	0	0	0	0	0	0	0	0	0	0	0	0	0	0	0
	d12	163d12	1.66594	initial	0	0	0	0	0	0	0	0	0	0	0	0	0	0	0	0	0	0	0	0	0	0	0	0	0	0	0	0	0	0	0	0	0	0	0	0	0	0	0	0	0	0	0	0	0
	d12	164d12	1.65962	initial	0	0	0	0	0	0	0	0	0	0	0	0	0	0	0	0	0	0	0	0	0	0	0	0	0	0	0	0	0	0	0	0	0	0	0	0	0	0	0	0	0	0	0	0	0
	d13	161d13	1.65541	initial	0	0	0	0	0	0	2	0	0	0	0	0	0	0	0	0	0	0	0	0	0	0	0	0	0	0	0	0	0	0	0	0	0	0	0	0	0	0	0	0	0	0	0	0	0
	d13	162d13	1.65751	initial	0	0	0	0	0	0	0	0	0	0	0	0	0	0	0	0	0	0	0	0	0	0	0	0	0	0	0	0	0	0	0	0	0	0	0	0	0	0	0	0	0	0	0	0	0
	d13	163d13	1.66172	initial	0	0	0	0	0	0	0	0	0	0	0	0	0	0	0	0	0	0	0	0	0	0	0	0	0	0	0	0	0	0	0	0	0	0	0	0	0	0	0	0	0	0	0	0	0
	d13	164d13	1.6533	initial	0	0	0	0	0	0	0	0	0	0	0	0	0	0	0	0	0	0	0	0	0	0	0	0	0	0	0	0	0	0	0	0	0	0	0	0	0	0	0	0	0	0	0	0	0
	d14	162d14	1.65541	initial	0	0	0	0	0	0	0	0	0	0	0	0	0	0	0	0	0	0	0	0	0	0	0	0	0	0	0	0	0	0	0	0	0	0	0	0	0	0	0	0	0	0	0	0	0
	d14	163d14	1.65751	initial	0	0	0	0	0	0	0	0	0	0	0	0	0	0	0	0	0	0	0	0	0	0	0	0	0	0	0	0	0	0	0	0	0	0	0	0	0	0	0	0	0	0	0	0	0
	d15	163d15	1.65646	initial	0	0	0	0	0	0	0	0	0	0	0	0	0	0	0	0	0	0	0	0	0	0	0	0	0	0	0	0	0	0	0	0	0	0	0	0	0	0	0	0	0	0	0	0	0
Control	d2	166d2	1.71542	control	0	0	0	0	0	0	0	0	0	0	0	0	0	0	0	0	0	0	0	0	0	0	2	0	0	0	0	0	0	0	0	0	0	0	0	0	0	0	0	0	0	0	0	0	0
	d3	166d3	1.71015	control	0	0	0	0	0	0	0	0	0	0	0	0	0	0	0	0	0	0	0	0	0	0	0	0	0	2	0	0	0	0	0	0	0	0	0	0	0	0	0	0	0	0	0	0	0
	d4	166d4	1.70489	control	0	46	0	0	0	0	0	0	0	0	0	0	0	0	0	0	0	0	0	0	0	0	0	0	0	0	0	0	0	0	0	0	0	0	0	0	0	0	0	0	0	0	0	0	0
	d5	166d5	1.70068	control	0	54	0	0	0	0	0	0	0	0	0	0	0	0	0	0	0	0	0	0	0	0	0	0	0	0	0	0	0	0	0	0	0	0	0	0	0	0	0	0	0	0	0	0	0
	d6	166d6	1.69331	control	0	0	0	0	0	0	0	0	0	0	0	0	0	0	0	0	0	0	0	0	0	0	0	0	0	0	0	0	0	0	0	0	0	0	0	0	0	0	0	0	0	0	0	0	0
	d7	166d7	1.68804	control	0	0	0	0	0	0	0	0	0	0	0	0	0	0	0	0	0	0	0	0	0	0	0	0	0	0	0	0	0	0	0	0	0	0	0	0	0	0	0	0	0	0	0	0	0
	d8	166d8	1.68278	control	0	39	0	0	0	0	0	0	0	0	0	0	0	0	0	0	0	0	0	0	0	0	0	0	0	0	0	0	0	0	0	0	0	0	0	0	0	0	0	0	0	0	0	0	0
	d9	166d9	1.67752	control	0	112	0	0	0	0	0	0	0	0	0	0	0	0	0	0	0	0	0	0	0	0	0	0	0	0	0	0	0	0	0	0	0	0	0	0	0	2	0	0	0	0	0	0	0
	d10	166d10	1.6712	control	0	147	0	0	0	0	0	0	0	0	0	0	0	0	0	0	0	0	0	0	0	0	0	0	0	0	0	0	0	0	0	0	0	0	2	0	0	0	0	0	0	0	0	0	0
	d11	166d11	1.66804	control	0	45	0	0	0	0	0	0	0	0	0	0	0	0	0	0	0	0	0	0	0	0	0	0	0	0	0	0	0	0	0	0	0	0	0	0	0	0	0	0	0	0	0	0	0
	d12	166d12	1.66172	control	0	0	0	0	0	0	0	0	0	0	0	0	0	0	0	0	0	0	0	0	0	0	0	0	0	0	0	0	0	0	0	0	0	0	0	0	0	0	0	0	0	0	0	0	0
	d13	166d13	1.65857	control	0	0	0	0	0	0	0	0	0	0	2	0	0	0	0	0	0	0	0	0	0	0	0	0	0	0	0	0	0	0	0	0	0	0	0	0	0	0	0	0	0	0	0	0	0
	d14	166d14	1.6533	control	0	0	0	0	0	0	0	0	0	0	0	0	0	0	0	0	0	0	0	0	0	0	0	0	0	0	0	0	0	0	0	0	0	0	0	0	0	0	0	0	0	0	0	0	0
12C-Acetate	d1	177d1	1.71015	acetate	0	0	0	0	0	0	0	0	0	0	0	0	0	0	0	0	0	0	0	0	0	0	0	0	0	0	0	0	0	0	0	0	0	0	0	0	0	0	0	0	0	0	0	0	0
	d1	178d1	1.71015	acetate	0	0	0	0	0	0	0	0	0	0	0	0	0	0	0	0	0	0	0	0	0	0	0	0	0	0	0	0	0	0	0	0	0	0	0	0	0	0	0	0	0	0	0	0	0
	d1	179d1	1.70594	acetate	0	0	0	0	0	0	0	0	0	0	0	0	0	0	0	0	0	0	0	0	0	0	0	0	0	0	0	0	0	0	0	0	0	0	0	0	0	0	0	0	0	0	0	0	0
	d2	177d2	1.7091	acetate	0	0	0	0	0	0	0	0	0	0	0	0	0	0	0	0	0	0	0	0	0	0	0	0	0	0	0	0	0	0	0	0	0	0	0	0	0	0	0	0	0	0	0	0	0
	d2	178d2	1.70594	acetate	0	0	0	0	0	0	0	0	0	0	0	0	0	0	0	0	0	0	0	0	0	0	0	0	0	0	0	0	0	0	0	0	0	0	0	0	0	0	0	0	0	0	0	0	0
	d2	179d2	1.70278	acetate	0	0	0	0	0	0	0	0	0	0	0	0	0	0	0	0	0	0	0	0	0	0	0	0	0	0	0	0	0	0	0	0	0	0	0	0	0	0	0	0	0	0	0	0	0
	d3	177d3	1.70594	acetate	0	0	0	0	0	0	0	0	0	0	0	0	0	0	0	0	0	0	0	0	0	0	0	0	0	0	0	0	0	0	0	0	0	0	0	0	0	0	0	0	0	0	0	0	0
	d3	178d3	1.70173	acetate	0	0	0	0	0	0	0	0	0	0	0	0	0	0	0	0	0	0	0	0	0	0	0	0	0	0	0	0	0	0	0	0	0	0	0	0	0	0	0	0	0	2	0	0	0
	d3	179d3	1.69963	acetate	0	0	0	0	0	0	0	0	0	0	0	0	0	0	0	0	0	0	0	0	0	0	0	0	0	0	0	0	0	0	0	0	0	0	0	0	0	0	0	0	0	0	0	0	0
	d4	177d4	1.70068	acetate	0	0	0	0	0	0	0	0	0	0	0	0	0	0	0	0	0	0	0	0	0	0	0	0	0	0	0	0	0	0	0	0	0	0	0	0	0	0	0	0	0	0	0	0	0
	d4	178d4	1.69647	acetate	0	0	0	0	0	0	0	0	0	0	0	0	0	0	0	0	0	0	0	0	0	0	0	0	0	0	0	0	0	0	0	0	0	0	0	0	0	0	0	0	0	0	0	0	0
	d4	179d4	1.69541	acetate	0	0	0	0	0	0	0	0	0	0	0	0	0	0	0	0	0	0	0	0	0	0	0	0	0	0	0	0	0	0	0	0	0	0	0	0	0	0	0	0	0	0	0	0	0
	d5	177d5	1.69541	acetate	0	0	0	0	0	0	0	0	0	0	0	0	0	0	0	0	0	0	0	0	0	0	0	0	0	0	0	0	0	0	0	0	0	0	0	0	0	0	0	0	0	0	0	0	0
	d5	178d5	1.6912	acetate	0	0	0	0	0	0	0	0	0	0	0	0	0	0	0	0	0	0	0	0	0	0	0	0	0	0	0	0	0	0	0	0	0	0	0	0	0	0	0	0	0	0	0	0	0
	d5	179d5	1.6912	acetate	0	0	0	0	0	0	0	0	0	0	0	0	0	0	0	0	0	0	0	0	0	0	0	0	0	0	0	0	0	0	0	0	0	0	0	0	0	0	0	0	0	0	0	0	0
	d6	177d6	1.6912	acetate	0	0	0	0	0	0	0	0	0	0	0	0	0	0	0	0	0	0	0	0	0	0	0	0	0	0	0	0	0	0	0	0	0	0	0	0	0	0	0	0	0	0	0	0	0
	d6	178d6	1.68489	acetate	0	0	0	0	0	0	0	0	0	0	0	0	0	0	0	0	0	0	0	0	0	0	0	0	0	0	0	0	0	0	0	0	0	0	0	0	0	0	0	0	0	0	0	0	0
	d6	179d6	1.68594	acetate	0	0	0	0	0	0	0	0	0	0	0	0	0	0	0	0	0	0	0	0	0	0	0	0	0	0	0	0	0	0	0	0	0	0	0	0	0	0	0	0	0	0	0	0	0
	d7	177d7	1.68489	acetate	0	0	0	0	0	0	0	0	0	0	0	0	0	0	0	0	0	0	0	0	0	0	0	0	0	0	0	0	0	0	0	0	0	0	0	0	0	0	0	0	0	0	0	0	0
	d7	178d7	1.67962	acetate	0	0	0	0	0	0	0	0	0	0	0	0	0	0	0	0	0	0	0	0	0	0	0	0	0	0	0	0	0	0	0	0	0	0	0	0	0	0	0	0	0	0	0	0	2
	d7	179d7	1.67962	acetate	0	0	0	0	0	0	0	0	0	0	0	0	0	0	0	0	0	0	0	0	0	0	0	0	0	0	0	0	0	0	0	0	0	0	0	0	0	0	0	0	0	0	0	0	0
	d8	177d8	1.67962	acetate	0	0	0	0	0	0	0	0	0	0	0	0	0	0	0	0	0	0	0	0	0	0	0	0	0	0	0	0	0	0	0	0	0	0	0	0	0	0	0	0	0	0	0	0	0
	d8	178d8	1.67331	acetate	0	0	0	0	0	0	0	0	0	0	0	0	0	0	0	0	0	0	0	0	0	0	0	0	0	0	0	0	0	0	0	0	0	0	0	0	0	0	0	0	0	0	0	0	0
	d8	179d8	1.67436	acetate	0	0	0	0	0	0	0	0	0	0	0	0	0	0	0	0	0	0	0	0	0	0	0	0	0	0	0	0	0	0	0	0	0	0	0	0	0	0	0	0	0	0	0	0	0
	d9	177d9	1.67436	acetate	0	0	2	0	0	0	0	0	0	0	0	0	0	0	0	0	0	0	0	0	0	0	0	0	0	0	0	0	0	0	0	0	0	0	0	0	0	0	0	0	0	0	0	0	0
	d9	178d9	1.66804	acetate	0	0	0	0	0	0	0	0	0	0	0	0	0	0	0	0	0	0	0	0	0	0	0	0	0	0	0	0	0	0	0	0	0	0	0	0	0	0	0	0	0	0	0	0	0
	d9	179d9	1.66909	acetate	0	0	0	0	0	0	0	0	0	0	0	0	0	0	0	0	0	0	0	0	0	0	0	0	0	0	0	0	0	0	0	0	0	0	0	0	0	0	0	0	0	0	0	0	0
	d10	177d10	1.66909	acetate	0	0	0	0	0	0	0	0	0	0	0	0	0	0	0	0	0	0	0	0	0	0	0	0	0	0	0	0	0	0	0	0	0	0	0	0	0	0	0	0	0	0	0	0	0
	d10	178d10	1.66278	acetate	0	0	0	0	0	0	0	0	0	0	0	0	0	0	0	0	0	0	0	0	0	0	0	0	0	0	0	0	0	0	0	0	0	0	0	0	0	0	0	0	0	0	0	0	0
	d10	179d10	1.66488	acetate	0	0	0	0	0	0	0	0	0	0	0	0	0	0	0	0	0	0	0	0	0	0	0	0	0	0	0	0	0	0	0	0	0	0	0	0	0	0	0	0	0	0	0	0	0
	d11	177d11	1.66488	acetate	0	0	0	0	0	0	0	0	0	0	0	0	0	0	0	0	0	0	0	0	0	0	0	0	0	0	0	0	0	0	0	0	0	0	0	0	0	0	0	0	0	0	0	0	0
	d11	178d11	1.65751	acetate	0	0	0	0	0	0	0	0	0	0	0	0	0	0	0	0	0	0	0	0	0	0	0	0	0	0	0	0	0	0	0	0	0	0	0	0	0	0	0	0	0	0	0	0	0
	d11	179d11	1.65962	acetate	0	0	0	0	0	0	0	0	0	0	0	0	0	0	0	0	0	0	0	0	0	0	0	0	0	0	0	0	0	0	0	0	0	0	0	0	0	0	0	0	0	0	0	0	0
	d12	177d12	1.65962	acetate	0	0	0	0	0	0	0	0	0	0	0	0	0	2	0	0	0	0	0	0	0	0	0	0	0	0	0	0	2	0	0	0	0	0	0	0	0	0	0	0	0	0	0	0	0
	d12	179d12	1.65541	acetate	0	0	0	0	0	0	0	0	0	0	0	0	0	0	0	0	0	0	0	0	2	0	0	0	0	0	0	0	0	0	0	0	0	2	0	0	0	0	0	0	0	0	0	0	0
	d13	177d13	1.65541	acetate	0	0	0	0	0	0	0	0	0	0	0	0	0	0	0	0	0	0	0	0	0	0	0	0	0	0	0	0	0	0	0	0	0	0	0	0	0	0	0	0	0	0	0	0	0
13C-Aspartate	d1	185d1	1.71436	13C-aspartate	0	550	0	0	0	0	0	0	0	0	0	0	0	0	0	0	0	0	0	0	0	0	0	0	0	0	0	0	0	0	0	0	0	0	0	0	0	0	0	0	0	0	0	0	0
	d1	186d1	1.7091	13C-aspartate	55	396	0	0	0	0	0	0	0	0	0	0	0	0	0	0	0	0	0	0	0	0	0	0	0	0	0	0	0	0	0	0	0	0	0	0	0	0	0	0	0	0	0	0	0
	d2	185d2	1.71015	13C-aspartate	0	571	0	0	0	0	0	0	0	0	0	0	0	0	0	0	0	0	0	0	0	0	0	0	0	0	0	0	0	0	0	0	0	0	0	0	0	0	0	0	0	0	0	0	0
	d2	186d2	1.70594	13C-aspartate	48	275	0	0	0	0	0	0	0	0	0	0	0	0	0	0	0	0	0	0	0	0	0	0	0	0	0	0	0	0	0	0	0	0	0	0	0	0	0	0	0	0	0	0	0
	d2	187d2	1.71858	13C-aspartate	29	246	0	0	0	0	0	0	0	0	0	0	0	0	0	0	0	0	0	0	0	0	0	0	0	0	0	0	0	0	0	0	0	0	0	0	0	0	0	0	0	0	0	0	0
	d2	188d2	1.71752	13C-aspartate	0	201	0	0	0	0	0	0	0	0	0	0	0	0	0	0	0	0	0	0	0	0	0	0	0	0	0	0	0	0	0	0	0	0	0	0	0	0	0	0	0	0	0	0	0
	d3	185d3	1.70594	13C-aspartate	0	576	0	0	0	0	0	0	0	0	0	0	0	0	0	0	0	0	0	0	0	0	0	0	0	0	0	0	0	0	0	0	0	0	0	0	0	0	0	0	0	0	0	0	0
	d3	186d3	1.70173	13C-aspartate	57	370	0	0	0	0	0	0	0	0	0	0	0	0	0	0	2	0	0	0	0	0	0	0	0	0	0	0	0	0	0	0	0	0	0	0	0	0	0	0	0	0	0	0	0
	d3	187d3	1.71331	13C-aspartate	44	244	0	0	0	0	0	0	0	0	0	0	0	0	0	0	0	0	0	0	0	0	0	0	0	0	0	0	0	0	0	0	0	0	0	0	0	0	0	0	0	0	0	0	0
	d3	188d3	1.71436	13C-aspartate	0	220	0	0	0	0	0	0	0	0	0	0	0	0	0	0	0	0	0	0	0	0	0	0	0	0	0	0	0	0	0	0	0	0	0	0	0	0	0	0	0	0	0	0	0
	d4	185d4	1.70068	13C-aspartate	40	954	0	0	0	0	0	0	0	0	0	0	0	0	0	0	0	0	0	0	0	0	0	0	0	0	0	0	0	0	0	0	0	0	0	0	0	0	0	0	0	0	0	0	0
	d4	186d4	1.69541	13C-aspartate	51	313	0	0	0	0	0	0	0	0	0	0	0	0	0	0	0	0	0	0	0	0	0	0	0	0	0	0	0	0	0	0	0	0	0	0	0	0	0	0	0	0	0	0	0
	d4	187d4	1.707	13C-aspartate	64	275	0	0	0	0	0	0	0	0	0	0	0	0	0	0	0	0	0	0	0	0	0	0	0	0	0	0	0	0	0	0	0	0	0	0	0	0	0	0	0	0	0	0	0
	d4	188d4	1.7091	13C-aspartate	45	467	0	0	0	0	0	0	0	0	0	0	0	0	0	0	0	0	0	0	0	0	0	0	0	0	0	0	0	0	0	0	0	0	0	0	0	0	0	0	0	0	0	0	0
	d5	185d5	1.69541	13C-aspartate	46	1068	0	0	0	0	0	0	0	0	0	0	0	0	0	0	0	0	0	0	0	0	0	0	0	0	0	0	0	0	0	0	0	0	0	0	0	0	0	0	0	0	0	0	0
	d5	186d5	1.69015	13C-aspartate	126	466	0	0	0	0	0	0	0	0	0	0	0	0	0	0	0	0	0	0	0	0	0	0	0	0	0	0	0	0	0	0	0	0	0	0	0	0	0	0	0	0	0	0	0
	d5	187d5	1.70068	13C-aspartate	121	442	0	0	0	0	0	0	0	0	0	0	0	0	0	0	0	0	0	0	0	0	0	0	0	0	0	0	0	0	0	0	0	0	0	0	0	0	0	0	0	0	0	0	0
	d5	188d5	1.70384	13C-aspartate	56	689	0	0	0	0	0	0	0	0	0	0	0	0	0	0	0	0	0	0	0	0	0	0	0	0	0	0	0	0	0	0	0	0	0	0	0	0	0	0	0	0	0	0	0
	d6	185d6	1.69015	13C-aspartate	85	2289	0	0	0	0	0	0	0	0	0	0	0	0	0	0	0	0	0	0	0	0	0	0	0	0	0	0	0	0	0	0	0	0	0	0	0	0	0	0	0	0	0	0	0
	d6	186d6	1.68594	13C-aspartate	119	545	0	0	0	0	0	0	0	0	0	0	0	0	0	0	0	0	0	0	0	0	0	0	0	0	0	0	0	0	0	0	0	0	0	0	0	0	0	0	0	0	0	0	0
	d6	187d6	1.69331	13C-aspartate	317	984	0	0	0	0	0	0	0	0	0	0	0	0	0	0	0	0	0	0	0	0	0	0	0	0	0	0	0	0	0	0	0	0	0	0	0	0	0	0	0	0	0	0	0
	d6	188d6	1.69857	13C-aspartate	149	1675	0	0	0	0	0	0	0	0	0	0	0	0	0	0	0	0	0	0	0	0	0	0	0	0	0	0	0	0	0	0	0	0	0	0	0	0	0	0	0	0	0	0	0
	d7	185d7	1.68278	13C-aspartate	76	1966	0	0	0	0	0	0	0	0	0	0	0	0	0	0	0	0	0	0	0	0	0	0	0	0	0	0	0	0	0	0	0	0	0	0	0	0	0	0	0	0	0	0	0
	d7	186d7	1.68068	13C-aspartate	207	943	0	0	0	0	0	0	0	0	0	0	0	0	0	0	0	0	0	0	0	0	0	0	0	0	0	0	0	0	0	0	0	0	0	0	0	0	0	0	0	0	0	0	0
	d7	187d7	1.68699	13C-aspartate	316	1172	0	0	0	0	0	0	0	0	0	0	0	0	0	0	0	0	0	0	0	0	0	0	0	0	0	0	0	0	0	0	0	0	0	0	2	0	0	0	0	0	0	0	0
	d7	188d7	1.69331	13C-aspartate	199	1753	0	0	0	0	0	0	0	0	0	0	0	0	0	0	0	0	0	0	0	0	0	0	0	0	0	0	0	0	0	0	0	0	0	0	0	0	0	0	0	0	0	0	0
	d8	185d8	1.67857	13C-aspartate	96	2713	0	0	0	0	0	0	0	0	0	0	0	0	0	0	0	0	0	0	0	0	0	0	0	0	0	0	0	0	0	0	0	0	0	0	0	0	0	0	0	0	0	0	0
	d8	186d8	1.67541	13C-aspartate	201	976	0	0	0	0	0	0	0	0	0	0	0	0	0	0	0	0	0	0	0	0	0	0	0	0	0	0	0	0	0	0	0	0	0	0	0	0	0	0	0	0	0	0	0
	d8	187d8	1.68068	13C-aspartate	466	1882	0	0	0	0	0	0	0	0	0	0	0	0	0	0	0	0	0	0	0	0	0	0	0	0	0	0	0	0	0	0	0	0	0	0	0	0	0	0	0	0	0	0	0
	d8	188d8	1.68699	13C-aspartate	171	1538	0	0	0	0	0	0	0	0	0	0	0	0	0	0	0	0	0	0	0	0	0	0	0	0	0	0	0	0	0	0	0	0	0	0	0	0	0	0	0	0	0	0	0
	d9	185d9	1.67331	13C-aspartate	105	1901	0	0	0	0	0	0	0	0	0	0	0	0	0	0	0	0	0	0	0	0	0	0	0	0	0	0	0	0	0	0	0	0	0	0	0	0	0	0	0	0	0	0	0
	d9	186d9	1.66909	13C-aspartate	303	1268	0	0	0	0	0	0	0	0	0	0	0	0	0	0	0	0	0	0	0	0	0	0	0	0	0	0	0	0	0	0	0	0	0	0	0	0	0	0	0	0	0	0	0
	d9	187d9	1.67646	13C-aspartate	748	2028	0	0	0	0	0	0	0	0	0	0	0	0	0	0	0	0	0	0	0	0	0	0	0	0	0	0	0	0	0	0	0	0	0	0	0	0	0	0	0	0	0	0	0
	d9	188d9	1.68068	13C-aspartate	169	2146	0	0	0	0	0	0	0	0	0	0	0	0	0	0	0	0	0	0	0	0	0	0	0	0	0	0	0	0	0	0	0	0	0	0	0	0	0	0	0	0	0	0	0
	d10	185d10	1.66909	13C-aspartate	101	2401	0	0	0	0	0	0	0	0	0	0	0	0	0	0	0	0	0	0	0	0	0	0	0	0	0	0	0	0	0	0	0	0	0	0	0	0	0	0	0	0	0	0	0
	d10	186d10	1.66488	13C-aspartate	221	966	0	0	0	0	0	0	0	0	0	0	0	0	0	0	0	0	0	0	0	0	0	0	0	0	0	0	0	0	0	0	0	0	0	0	0	0	0	0	0	0	0	0	0
	d10	187d10	1.67015	13C-aspartate	604	991	0	0	0	0	0	0	0	0	0	0	0	0	0	0	0	0	0	0	0	0	0	0	0	0	0	0	0	0	0	0	0	0	0	0	0	0	0	0	0	0	0	0	0
	d10	188d10	1.67646	13C-aspartate	297	2379	0	0	0	0	0	0	0	0	0	0	0	0	0	0	0	0	0	0	0	0	0	0	0	0	0	0	0	0	0	0	0	0	0	0	0	0	0	0	0	0	0	0	0
	d11	185d11	1.66488	13C-aspartate	74	1376	0	0	2	0	0	0	0	0	0	0	0	0	0	0	0	0	0	0	0	0	0	0	0	0	0	0	0	0	0	0	0	0	0	0	0	0	0	0	0	0	0	0	0
	d11	186d11	1.65962	13C-aspartate	308	1139	0	0	0	0	0	0	0	2	0	0	0	0	0	0	0	0	0	0	0	0	0	0	0	0	0	0	0	0	0	0	0	0	0	0	0	0	0	0	0	0	0	0	0
	d11	187d11	1.66488	13C-aspartate	139	468	0	0	0	0	0	0	0	0	0	0	0	0	0	0	0	0	0	0	0	0	0	0	0	0	0	0	0	0	0	0	0	0	0	0	0	0	0	0	0	0	0	2	0
	d11	188d11	1.6712	13C-aspartate	243	1245	0	0	0	0	0	0	0	0	0	0	0	0	0	0	0	0	0	0	0	0	0	0	0	0	0	0	0	0	0	0	0	0	0	0	0	0	0	0	0	0	0	0	0
	d12	185d12	1.65962	13C-aspartate	94	1882	0	0	0	0	0	0	0	0	0	0	0	0	0	0	0	0	0	0	0	0	0	0	0	0	0	0	0	0	0	0	0	0	0	0	0	0	0	0	0	0	0	0	0
	d12	186d12	1.65541	13C-aspartate	145	649	0	0	0	0	0	0	0	0	0	0	0	0	0	0	0	0	0	0	0	0	0	0	0	0	0	0	0	0	0	0	0	0	0	0	0	0	0	0	0	0	0	0	0
	d12	187d12	1.65962	13C-aspartate	140	453	0	0	0	0	0	0	0	0	0	0	0	0	0	0	0	0	0	0	0	0	0	0	0	0	0	0	0	0	0	0	0	0	0	0	0	0	0	0	0	0	0	0	0
	d12	188d12	1.66699	13C-aspartate	120	922	0	0	0	0	0	0	0	0	0	0	0	0	0	0	0	0	0	0	0	0	0	0	0	0	0	0	0	0	0	0	0	0	0	0	0	0	0	0	0	0	0	0	0
	d13	185d13	1.65646	13C-aspartate	58	1386	0	2	0	2	0	2	0	0	0	0	0	0	0	0	0	0	0	0	0	0	0	0	0	0	0	0	0	0	0	0	0	0	0	0	0	0	0	0	0	0	0	0	0
	d13	187d13	1.65436	13C-aspartate	155	489	0	0	0	0	0	0	0	0	0	0	0	0	0	0	0	0	2	0	0	0	0	0	0	0	0	0	0	0	0	0	0	0	0	0	0	0	0	0	0	0	0	0	0
	d13	188d13	1.66172	13C-aspartate	105	1132	0	0	0	0	0	0	0	0	0	0	0	0	0	0	0	0	0	0	0	0	0	0	0	0	0	0	0	0	0	0	0	0	0	0	0	0	0	0	0	0	0	0	0
	d14	188d14	1.65857	13C-aspartate	99	1089	0	0	0	0	0	0	0	0	0	0	0	0	0	0	0	0	0	0	0	0	0	0	0	0	0	0	0	0	0	0	0	0	0	0	0	0	0	0	0	0	0	0	0
	d15	188d15	1.65541	13C-aspartate	103	964	0	0	0	0	0	0	0	0	0	0	0	0	0	0	0	0	0	0	0	0	0	0	0	0	0	0	0	0	0	0	0	0	0	0	0	0	0	0	0	0	0	0	0
13C-Acetate	d1	181d1	1.71647	13C-acetate	0	47	0	0	0	0	0	0	0	0	0	0	0	0	0	0	0	0	0	0	0	0	0	0	0	0	0	0	0	0	0	0	0	0	0	0	0	0	0	0	0	0	0	0	0
	d1	182d1	1.71226	13C-acetate	0	67	0	0	0	0	0	0	0	0	0	0	0	0	0	2	0	0	0	0	0	0	0	0	0	0	0	0	0	0	0	0	0	0	0	0	0	0	0	0	0	0	0	0	0
	d1	183d1	1.71226	13C-acetate	0	40	0	0	0	0	0	0	0	0	0	0	0	0	0	0	0	0	0	0	0	0	0	0	0	0	0	0	0	0	0	0	0	0	0	0	0	0	2	0	0	0	0	0	0
	d2	181d2	1.71436	13C-acetate	0	48	0	0	0	0	0	0	0	0	0	0	0	0	0	0	0	0	0	0	0	0	0	0	0	0	0	0	0	0	0	0	0	0	0	0	0	0	0	0	0	0	0	0	0
	d2	182d2	1.707	13C-acetate	0	76	0	0	0	0	0	0	0	0	0	0	0	0	0	0	0	0	0	0	0	0	0	0	0	0	0	0	0	0	0	0	0	0	0	0	0	0	0	0	0	0	0	0	0
	d2	183d2	1.7091	13C-acetate	0	37	0	0	0	0	0	0	0	0	0	0	0	0	0	0	0	0	0	0	0	2	0	0	0	0	0	0	0	0	0	0	0	0	0	0	0	0	0	0	0	0	0	0	0
	d3	181d3	1.70805	13C-acetate	0	36	0	0	0	0	0	0	0	0	0	0	0	0	0	0	0	0	0	0	0	0	0	0	0	0	0	0	0	0	0	0	0	0	0	0	0	0	0	0	0	0	0	0	0
	d3	182d3	1.70173	13C-acetate	0	45	0	0	0	0	0	0	0	0	0	0	0	0	0	0	0	0	0	0	0	0	0	0	0	0	0	0	0	0	0	0	0	0	0	0	0	0	0	0	0	0	0	0	0
	d3	183d3	1.70594	13C-acetate	0	53	0	0	0	0	0	0	0	0	0	0	0	0	0	0	0	0	0	0	0	0	0	0	0	0	0	0	0	0	0	0	0	0	0	0	0	0	0	0	0	0	0	0	0
	d4	181d4	1.70278	13C-acetate	0	33	0	0	0	0	0	0	0	0	0	0	0	0	0	0	0	0	0	0	0	0	0	0	0	0	0	0	0	0	0	0	0	0	0	0	0	0	0	0	0	0	0	0	0
	d4	182d4	1.69541	13C-acetate	0	31	0	0	0	0	0	0	0	0	0	0	0	0	0	0	0	0	0	0	0	0	0	0	0	0	0	0	0	0	0	0	0	0	0	0	0	0	0	0	0	0	0	0	0
	d4	183d4	1.70068	13C-acetate	0	39	0	0	0	0	0	0	0	0	0	0	0	0	0	0	0	0	0	0	0	0	0	0	0	0	0	0	0	0	0	0	0	0	0	0	0	0	0	0	0	0	0	0	0
	d5	181d5	1.69752	13C-acetate	0	35	0	0	0	0	0	0	0	0	0	0	0	0	0	0	0	0	0	0	0	0	0	0	0	0	0	0	0	0	0	0	0	0	0	0	0	0	0	0	0	0	0	0	0
	d5	182d5	1.6891	13C-acetate	0	0	0	0	0	0	0	0	0	0	0	0	0	0	0	0	0	0	0	0	0	0	0	0	0	0	0	0	0	0	0	0	0	0	0	0	0	0	0	0	0	0	0	0	0
	d5	183d5	1.69541	13C-acetate	0	66	0	0	0	0	0	0	0	0	0	0	0	0	0	0	0	0	0	0	0	0	0	0	0	0	0	0	0	0	0	0	0	0	0	0	0	0	0	0	0	0	0	0	0
	d6	181d6	1.6912	13C-acetate	0	30	0	0	0	0	0	0	0	0	0	0	0	0	0	0	0	0	0	0	0	0	0	0	0	0	0	0	0	0	0	0	0	0	0	0	0	0	0	0	0	0	0	0	0
	d6	182d6	1.68278	13C-acetate	0	0	0	0	0	0	0	0	0	0	0	0	0	0	0	0	0	0	0	0	0	0	0	0	0	0	0	0	0	0	0	0	0	0	0	0	0	0	0	0	0	0	0	0	0
	d6	183d6	1.69015	13C-acetate	0	0	0	0	0	0	0	0	0	0	0	0	0	0	0	0	0	0	0	0	0	0	0	0	0	0	0	0	0	0	0	0	0	0	0	0	0	0	0	0	0	0	0	0	0
	d7	181d7	1.68594	13C-acetate	0	0	0	0	0	0	0	0	0	0	0	0	0	0	0	0	0	0	0	0	0	0	0	0	0	0	0	0	0	0	0	0	0	0	0	0	0	0	0	0	0	0	0	0	0
	d7	182d7	1.67752	13C-acetate	0	0	0	0	0	0	0	0	0	0	0	0	0	0	0	0	0	0	0	0	0	0	0	0	0	0	0	0	0	0	0	0	0	0	0	0	0	0	0	0	0	0	0	0	0
	d7	183d7	1.68489	13C-acetate	0	0	0	0	0	0	0	0	0	0	0	0	0	0	0	0	0	0	0	0	0	0	0	0	0	0	0	0	0	0	0	0	0	0	0	0	0	0	0	0	0	0	0	0	0
	d8	181d8	1.67962	13C-acetate	0	0	0	0	0	0	0	0	0	0	0	0	0	0	0	0	0	0	0	0	0	0	0	0	0	0	0	0	0	0	0	0	0	0	0	0	0	0	0	0	0	0	0	0	0
	d8	182d8	1.6712	13C-acetate	0	0	0	0	0	0	0	0	0	0	0	0	0	0	0	0	0	0	0	0	0	0	0	0	0	0	0	0	0	0	0	0	0	0	0	0	0	0	0	0	0	0	0	0	0
	d8	183d8	1.67962	13C-acetate	0	0	0	0	0	0	0	0	0	0	0	0	0	0	0	0	0	0	0	0	0	0	0	0	0	0	0	0	0	0	0	0	0	0	0	0	0	0	0	0	0	0	0	0	0
	d9	181d9	1.67436	13C-acetate	0	0	0	0	0	0	0	0	0	0	0	0	0	0	0	0	0	0	0	0	0	0	0	0	0	0	0	0	0	0	0	0	0	0	0	0	0	0	0	0	0	0	0	0	0
	d9	182d9	1.66594	13C-acetate	0	0	0	0	0	0	0	0	0	0	0	0	0	0	0	0	0	0	0	0	0	0	0	0	0	0	0	0	0	0	0	0	0	0	0	0	0	0	0	0	0	0	0	0	0
	d9	183d9	1.67331	13C-acetate	0	0	0	0	0	0	0	0	0	0	0	0	0	0	0	0	0	0	0	0	0	0	0	0	0	0	0	0	0	0	0	0	0	0	0	0	0	0	0	0	0	0	0	0	0
	d10	181d10	1.66804	13C-acetate	0	0	0	0	0	0	0	0	0	0	0	0	0	0	0	0	0	0	0	0	0	0	0	0	0	0	0	0	0	0	0	0	0	0	0	0	0	0	0	0	0	0	0	0	0
	d10	182d10	1.66067	13C-acetate	0	0	0	0	0	0	0	0	0	0	0	0	0	0	0	0	0	0	0	0	0	0	0	0	0	0	0	0	0	0	0	0	0	0	0	0	0	0	0	0	0	0	0	0	0
	d10	183d10	1.67015	13C-acetate	0	0	0	0	0	0	0	0	0	0	0	0	0	0	0	0	0	0	0	0	0	0	0	2	0	0	0	0	0	0	0	0	0	0	0	0	0	0	0	0	0	0	0	0	0
	d11	181d11	1.66383	13C-acetate	0	0	0	0	0	0	0	0	0	0	0	0	0	0	0	0	0	0	0	0	0	0	0	0	0	0	0	2	0	0	0	0	0	0	0	0	0	0	0	0	0	0	0	0	0
	d11	182d11	1.65541	13C-acetate	0	0	0	0	0	0	0	0	0	0	0	0	0	0	0	0	0	0	0	0	0	0	0	0	0	0	0	0	0	0	0	0	0	0	0	0	0	0	0	0	0	0	0	0	0
	d11	183d11	1.66488	13C-acetate	0	0	0	0	0	0	0	0	0	0	0	0	0	0	0	0	0	0	0	0	0	0	0	0	0	0	0	0	0	2	0	0	0	0	0	0	0	0	0	0	0	0	0	0	0
	d12	181d12	1.65751	13C-acetate	0	0	0	0	0	0	0	0	0	0	0	0	0	0	0	0	0	0	0	0	0	0	0	0	0	0	0	0	0	0	0	0	0	0	0	0	0	0	0	0	0	0	0	0	0
	d12	183d12	1.65962	13C-acetate	0	0	0	0	0	0	0	0	0	0	0	0	0	0	0	0	0	0	0	0	0	0	0	0	0	0	0	0	0	0	0	0	0	0	0	0	0	0	0	0	0	0	0	0	0
	d13	183d13	1.65646	13C-acetate	0	0	0	0	0	0	0	0	0	0	0	0	0	0	0	0	0	0	0	0	0	0	0	0	0	0	0	0	0	0	0	0	0	0	0	0	0	0	0	0	0	0	2	0	0
* Apartate utilizers identied by profiles among sample fractions
[truncated: 446 more columns]

## Sheet: Table S2
Supplemental table 2. Taxonomy, atom fraction excess and genome information
ASV ID	16S rRNA Seq	Acetate (AFE.median)	Aspartate (AFE.median)	Taxonomy (Silva; arb; published papers)	Classification (GTDB_R207_bac120&ar53)	Classification (GTDB_R202_bac120&ar122)	%identity	alignmentlength	mismatches	gapopens	q.start	q.end	s.start	s.end	evalue	bitscore	Genome	BioProject Accession	BioSample Accession	Genome Accession	Completeness (CheckM2)	Completeness (CheckM)	Contamination (CheckM2)	Contamination (CheckM)	Completeness_Model_Used (CheckM2)	Coding Density	Genome Size	GC Content	Contig_N50	Estimated Genome Size (CheckM2)	Estimated Genome Size (CheckM)	Average_Gene_Length (CheckM2)	Total_Coding_Sequences	Strain heterogeneity (CheckM)	#Contigs	0	1	2	3	4	5+	Sample location
K14	TACCCGCTCCGCGAGTGGTGAGGACTATTACTGGGCTTAAAGCGTCCGTAGCCGGCTCGGCGTGCTCCGCGTTAAATCCAGCAGCCTAACTGCTGGGCCGCGCGGATGACTGCCGGGCTTGGGGGTGGGAGAGGGCAGCGGTATTCCCGGGGTAGGGGTAAAATCCACTGATCCCGGGAGGACCACCAGTGGCGAAGGCGGCTGCCCAGAACACGCCCGACGGTGAGGGACGAAAGCTGGGGGAGCGATCGGG	-0.0190375	0.0959078	d__Archaea; p__Crenarchaeota; c__Nitrososphaeria; o__Caldiarchaeales; f__Caldiarchaeaceae; g__Candidatus_Caldiarchaeum; s__Candidatus_Caldiarchaeum	d__Archaea;p__Thermoproteota;c__Nitrososphaeria_A;o__Caldarchaeales;f__Caldarchaeaceae;g__Caldarchaeum;s__Caldarchaeum subterraneum_B	d__Archaea;p__Thermoproteota;c__Nitrososphaeria;o__Caldarchaeales;f__Caldarchaeaceae;g__Caldarchaeum;s__Caldarchaeum subterraneum_B	100	253	0	0	492	744	1	253	3e-134	468	JZ-3.bins.90.201705	PRJNA974368	SAMN35178176	JAUQQD000000000	98.93	97.09	1.25	0	Neural Network (Specific Model)	0.94126	1510680	0.517609	112024	1.50793e+06	1.55596e+06	280.493	1699	0	41	3	142	0	0	0	0	JZ, China
K17	TACCCGCTCCCCGAGTGGTAGGGACTATTACTGGGCCTAAAGCGCCCGTAGCCGGCCTGGTGTGTCCCTCGTTAAATCCACAGGCCTAACCTGTGGGCTGCGGGGGATACTACCAGGCTTGGGGGTGGGAGAGGCGCCCGGTATTCCTGGGGTAGGGGTAAAATCCTCTGATCCCAGGAGGACCACCAGTGGCGAAGGCGGGGCGCCAGAACACGCCCGACGGTGAGGGGCGAAAGCTGGGGGAGCAAACGGG	-0.0336223	0.105337	d__Archaea; p__Crenarchaeota; c__Nitrososphaeria; o__Caldiarchaeales; f__Caldiarchaeaceae; g__Candidatus_Caldiarchaeum; s__Thaumarchaeota_archaeon	d__Archaea;p__Thermoproteota;c__Nitrososphaeria_A;o__Caldarchaeales;f__HR02;g__HRBIN02;s__HRBIN02 sp011373505	d__Archaea;p__Thermoproteota;c__Nitrososphaeria;o__Caldarchaeales;f__HR02;g__HRBIN02;s__HRBIN02 sp011373505	100	253	0	0	566	818	1	253	3e-134	468	JZ-1.bins.71.201901	PRJNA974368	SAMN35178167	JAUQPU000000000	91.46	98.06	0.01	0	Neural Network (Specific Model)	0.922496	1433776	0.52102	297717	1.5675e+06	1.46214e+06	288.966	1531	0	18	2	143	0	0	0	0	JZ, China
J88	TACCCGCTCCCCGAGTGGTGGAGGCTATTACTGGGCCTAAAGCGCCCGTAGCCGGCCCGGTGTGTCCCTCGTTAAATCCACGGGCTTAACCCGTGGGCTGCGGGGGATACTACCGGGCTTGGGGGTGGGAGAGGCGCCCGGTATTCCCGGGGTAGGGGTAAAATCCTCTGATCCCGGGAGGACCATCAGTGGCGAAGGCGGGGCGCCAGAACACGCCCGACGGTGAGGGGCGAAAGCTGGGGGAGCAAACGGG	-0.0192325	0.097188	d__Archaea; p__Crenarchaeota; c__Nitrososphaeria; o__Caldiarchaeales; f__Caldiarchaeaceae; g__Candidatus_Caldiarchaeum; s__Thaumarchaeota_archaeon	d__Archaea;p__Thermoproteota;c__Nitrososphaeria_A;o__Caldarchaeales;f__HR02;g__JGI-OTU-1;s__JGI-OTU-1 sp011364265	d__Archaea;p__Thermoproteota;c__Nitrososphaeria;o__Caldarchaeales;f__HR02;g__JGI-OTU-1;s__JGI-OTU-1 sp011364265	100	253	0	0	491	743	1	253	2e-134	468	JZ-1.bins.55.201901	PRJNA974368	SAMN35178166	JAUQPT000000000	74.37	82.45	0.03	0	Neural Network (Specific Model)	0.910132	1276810	0.629645	17303	1.71632e+06	1.54859e+06	274.233	1418	0	117	22	123	0	0	0	0	JZ, China
J89	TACCCGCTCCCCGAGTGGTAAGGACTATTACTGGGCCTAAAGCGCCCGTAGCCGGCCTAGTGTGTCTCTCGTTAAATCCACAGGCCCAACCTGTGGGCTGCGGGAGATACTACTAGGCTTGGGGGTGGGAGAGGCGCTCGGTATTCCCGGGGTAGGGGTAAAATCCTCTGATCCCGGGAGGACCACCAGTGGCGAAGGCGGAGCGCCAGAACACGCCCGACGGTGAGGGGCGAAAGCTGGGGGAGCAAACGGG	-0.0278727	0.113597	d__Archaea; p__Crenarchaeota; c__Nitrososphaeria; o__Caldiarchaeales; f__Caldiarchaeaceae; g__Candidatus_Caldiarchaeum; s__uncultured_archaeon	d__Archaea;p__Thermoproteota;c__Nitrososphaeria_A;o__Caldarchaeales;f__HR02;g__HRBIN02;s__HRBIN02 sp011373385	d__Archaea;p__Thermoproteota;c__Nitrososphaeria;o__Caldarchaeales;f__HR02;g__HRBIN02;s__HRBIN02 sp011373385	100	253	0	0	493	745	1	253	2e-134	468	JZ-3.bins.124.201901	PRJNA974368	SAMN35178172	JAUQPZ000000000	90.09	99.03	0.6	0.97	Neural Network (Specific Model)	0.922206	1439625	0.527771	45195	1.5884e+06	1439625	281.592	1578	100	48	1	143	1	0	0	0	JZ, China
J61	TACCAGCACCCCGAGTGGTCGGGACGATTATTGGGCCTAAAGCATCCGTAGCCGGCCCAGTAAGTCCTCCGTTAAATCCAACGGCTCAACCGTTGGGCTGCGGGGGATACTGCTGGGCTAGGGGGCGGGAGAGGCGAGGGGTATTCCCGGGGTAGGGGTAAAATCCACTGATCCCGGGAGGACCACCAGTGGCGAAGGCGCCTCGCTAGAACGCACCCGACGGTGAGGGATGAAAGCTGGGGGAGCGAACCGG	#N/A	-0.238108	d__Archaea; p__Crenarchaeota; c__Nitrososphaeria; o__Nitrosocaldales; f__Nitrosocaldaceae; g__Candidatus_Nitrosocaldus; s__uncultured_archaeon	d__Archaea;p__Thermoproteota;c__Nitrososphaeria;o__Nitrososphaerales;f__Nitrosocaldaceae;g__Nitrosocaldus;s__Nitrosocaldus sp013538805	d__Archaea;p__Thermoproteota;c__Nitrososphaeria;o__Nitrososphaerales;f__Nitrosocaldaceae;g__Nitrosocaldus;s__Nitrosocaldus sp013538805	99.6	253	1	0	464	716	1	253	8e-133	462	JZ-3.bins.91.201705	PRJNA974368	SAMN35178177	JAUQQE000000000	94.76	98.06	0.14	0	Neural Network (Specific Model)	0.892833	1443201	0.418907	21253	1.52087e+06	1.47175e+06	252.502	1705	0	106	2	143	0	0	0	0	JZ, China
J95	TACCAGCACCCCGAGTGGTCGGGACGATTATTGGGCCTAAAGCATCCGTAGCCGGCTCAGTAAGTCCTCCGTTAAATCCAACGGCTCAACCGTTGGGCTGCGGGGGATACTGCTGGGCTAGGGGGCGGGAGAGGCGAGGGGTATTCCCGGGGTAGGGGTAAAATCCACTGATCCCGGGAGGACCACCAGTGGCGAAGGCGCCTCGCTAGAACGCACCCGACGGTGAGGGATGAAAGCTGGGGGAGCGAACCGG	0.0200711	0.0958982	d__Archaea; p__Crenarchaeota; c__Nitrososphaeria; o__Nitrosocaldales; f__Nitrosocaldaceae; g__Candidatus_Nitrosocaldus; s__uncultured_archaeon	d__Archaea;p__Thermoproteota;c__Nitrososphaeria;o__Nitrososphaerales;f__Nitrosocaldaceae;g__Nitrosocaldus;s__Nitrosocaldus sp013538805	d__Archaea;p__Thermoproteota;c__Nitrososphaeria;o__Nitrososphaerales;f__Nitrosocaldaceae;g__Nitrosocaldus;s__Nitrosocaldus sp013538805	100	253	0	0	464	716	1	253	2e-134	468	JZ-3.bins.91.201705	PRJNA974368	SAMN35178177	JAUQQE000000000	94.76	98.06	0.14	0	Neural Network (Specific Model)	0.892833	1443201	0.418907	21253	1.52087e+06	1.47175e+06	252.502	1705	0	106	2	143	0	0	0	0	JZ, China
J35	TACCGGCCCCGCGAGTGGTCGGGGTGTTTACTGGGCCTAAAGCGCCCGTAGCCGGCCCGGTAAGTCTCCTCCTAAATCCTCGGGCTCAACCCGAGGGTTGGAGGAGATACTGCCGGGCTAGGGGGCGGGAGAGGCCGAGGGTACTCCCGGGGTAGGGGCGAAATCCGTTAATCCCGGGAGGACCACCCGTGGCGAAGGCGCTCGGCTGGAACGCGCCCGACGGTGAGGGGCGAAAGCCGGGGGAGCGAACCGG	0.662431	0.0481704	d__Archaea; p__Crenarchaeota; c__Thermoprotei; o__Desulfurococcales; f__Desulfurococcaceae; g__Sulfophobococcus; s__Sulfophobococcus_zilligii	d__Archaea;p__Thermoproteota;c__Thermoproteia;o__Sulfolobales;f__Desulfurococcaceae;g__UBA285;s__	d__Archaea;p__Thermoproteota;c__Thermoproteia;o__Sulfolobales;f__Desulfurococcaceae;g__UBA285;s__	96.06	254	8	2	1	253	804	1056	5e-116	412	DRTY-1.bins.32.201901	PRJNA974368	SAMN35178147	JAUQPA000000000	92.66	96.13	0.45	1.34	Neural Network (Specific Model)	0.904509	1294746	0.393149	34723	1.39102e+06	1.32882e+06	285.436	1372	25	73	7	234	4	0	0	0	DRTY, China
J18	TACCAGCCCCGCGAGTGGTCGGGACGGTTATTGGGCCTAAAGCGCCCGTAGCCGGCCTGGTAAGTCCCCTCCTAAATCCCCGGGCTCAACCCGGGGACTGGGGGGGATACTACCGGGCTAGGGGGCGGGAGAGGCCGAGGGTACTCCCGGGGTAGGGGCGAAATCCTATAATCCCGGGAGGACCACCAGTGGCGAAGGCGCTCGGCTGGAACGCGCCCGACGGTGAGGGGCGAAAGCCGGGGGAGCAAACCGG	#N/A	-0.143617	d__Archaea; p__Crenarchaeota; c__Thermoprotei; o__Desulfurococcales; f__Desulfurococcaceae; g__Thermosphaera	d__Archaea;p__Thermoproteota;c__Thermoproteia;o__Sulfolobales;f__Ignisphaeraceae;g__Ignisphaera;s__	d__Archaea;p__Thermoproteota;c__Thermoproteia;o__Sulfolobales;f__Ignisphaeraceae;g__Ignisphaera;s__	95.65	253	11	0	1	253	489	741	2e-114	407	DRTY-1.bins.6.201808	PRJNA974368	SAMN35178148	JAUQPB000000000	99.93	98.1	2.01	2.53	Neural Network (Specific Model)	0.879334	1762720	0.413057	389183	1.7285e+06	1.7514e+06	275.242	1884	25	9	3	238	4	0	0	0	DRTY, China
J21	TACCAGCCCTGCGAGTGGTCGGGACGGTTATTGGGCCTAAAGCGCCCGTAGCCGGCCCGGCAAGTCCCTCCTTAAAGCCCCGGGCCCAACCCGGGGACGGGGGGGATACTGCCGGGCTAGGGGGCGGGAGAGGCCGGCGGTACTCCCGGGGTAGGGGCGAAATCCGTTAATCCCGGGAGGACCACCAGTGGCGAAGGCGGCCGGCTGGAACGCGCCCGACGGTGAGGGGCGAAAGCCGGGGGAGCGAACCGG	0.789213	0.261557	d__Archaea; p__Crenarchaeota; c__Thermoprotei; o__Desulfurococcales; f__Ignisphaeraceae; g__Ignisphaera; s__uncultured_archaeon	d__Archaea;p__Thermoproteota;c__Thermoproteia;o__Sulfolobales;f__NBVN01;g__DRZP01;s__	d__Archaea;p__Thermoproteota;c__Thermoproteia;o__Sulfolobales;f__NBVN01;g__DRZP01;s__	100	252	0	0	486	737	1	252	9e-134	466	GXS.bins.2.201912	PRJNA974368	SAMN35178154	JAUQPH000000000	88.34	99.37	0.63	1.9	Neural Network (Specific Model)	0.843641	1645345	0.458084	219782	1.85078e+06	1.62432e+06	284.022	1635	0	21	1	241	3	0	0	0	GXS, China
J82	TACCAGCCCCGCGAGTGGTCGGGACGATTATTGGGCCTAAAGCGGCCGTAGCCGGCCCGGTAAGTCCCCGCTGAAATCCTCGGGCTCAACCCGAGGGCGGGCGGGGATACTGCCGGGCTAGAGGGCGGGAGAGGCCGGGGGTAGTCCCGGGGTAGGGGCGAAATCCGATAATCCCGGGAGGACCACCAGTGGCGAAGGCGCCCGGCTGGAACGCGCCTGACGGTGAGGGCCGAAAGCCGGGGGAGCGAACCGG	-0.031322	0.115469	d__Archaea; p__Crenarchaeota; c__Thermoprotei; o__Desulfurococcales; f__Ignisphaeraceae; g__Ignisphaera; s__unidentified	d__Archaea;p__Thermoproteota;c__Thermoproteia;o__Sulfolobales;f__AG1;g__AG1;s__AG1 sp003116855	d__Archaea;p__Thermoproteota;c__Thermoproteia;o__Sulfolobales;f__AG1;g__AG1;s__AG1 sp003116855	100	253	0	0	1	253	531	783	1e-132	468	BF2.bins.64.201808	PRJNA974368	SAMN35178142	JAUQOV000000000	70.35	74.45	0.12	0.63	Gradient Boost (General Model)	0.862525	1336378	0.455594	65514	1.89733e+06	1.78369e+06	295.184	1305	100	37	77	167	1	0	0	0	BF, China
J71	TACCAGCCCCGCGAGTGGTCGGGGTGCTTACTGGGCCTAAAGCGGCCGTAGCCGGCCTGGCAAGTCTCCCCTGAAAGCCTCGGGCTCAACCCGAGGATCGGGGAGATACTACCGGGCTAGGGGGCGGGAGAGGCCGAGGGTACTCCCGGGGTAGGGGCGAAATCCTATAATCCCGGGAGGACCACCAGTGGCGAAGGCGCTCGGCTGGACCGCGCCCAACGGTGAGGGCCGAAAGCCGGGGGAGCGAACCGG	0.00764713	0.141487	d__Archaea; p__Crenarchaeota; c__Thermoprotei; o__Fervidicoccales; f__Fervidicoccaceae; g__uncultured; s__uncultured_Aeropyrum	d__Archaea;p__Thermoproteota;c__Thermoproteia;o__Sulfolobales;f__Acidilobaceae;g__DSZV01;s__DSZV01 sp011367065	d__Archaea;p__Thermoproteota;c__Thermoproteia;o__Sulfolobales;f__Acidilobaceae;g__DSZV01;s__DSZV01 sp011367065	99.6	252	1	0	1	252	495	746	2e-130	460	ZMQR.bins.33.201901	PRJNA974368	SAMN35178190	JAUQQR000000000	96.23	99.05	0.17	0.63	Neural Network (Specific Model)	0.874481	1421981	0.386878	36091	1.47518e+06	1.42657e+06	279.536	1488	0	72	2	242	1	0	0	0	ZMQR, China
J92	CACCGGCGCCTCAAGTGGTGCTCACGATTATTGGGCTTAAAGCGCCCGTAGCCGGTTTAGTGTGTGCACTGTGAAATGTTGGGGCTCAACTCCAACACGTGCAGTGTATACTACTAGACTAGGGAGCGGGGGAGGAGGAGGGTACGTTCAGGCTAGCGGTAAAATGCGTTGAACCTGAACGGACCACCAGTGGCGAAGGCGCTCCTCCAAAACGCGTCCGACGGTGAGGGGCGAAGGCTAGGGGAGCAAAAGGG	0.03738	0.262797	d__Archaea; p__Micrarchaeota; c__Micrarchaeia; o__Micrarchaeales; f__Micrarchaeales; g__Micrarchaeales; s__uncultured_Thermoproteales	d__Archaea;p__Micrarchaeota;c__Micrarchaeia;o__Anstonellales;f__J096;g__JAADEL01;s__JAADEL01 sp011380495	d__Archaea;p__Micrarchaeota;c__Micrarchaeia;o__UBA10214;f__J096;g__JAADEL01;s__JAADEL01 sp011380495	100	254	0	0	493	746	1	254	7e-135	470	JZ-3.bins.121.201705	PRJNA974368	SAMN35178171	JAUQPY000000000	84.42	74.77	0.53	0.93	Gradient Boost (General Model)	0.949215	575622	0.343604	25659	678241	762697	280.835	653	0	33	31	117	1	0	0	0	JZ, China
J87	TACGAAGGTCCCAAACGTTTCCCGGATTTACTGGGCGTAAAGGGCAAACAGGTGGATCTTAAAGTCTCTTGTCAAATCCTTCGGCTCAACCGAAGAAAGGCAAGAGATACTTAAGATCTAGAGAGCTGCAGGGGCTGGTAGAACGGATGGTGGAGGGGTGAAATCCGATGATATCATCCGGAATGCCGAAAGCGAAGGCAGCCAGCTAGGCAGCTTCTGACACTGATTTTGCGAAAGCCAGGGGCGCAAAAAGG	-0.0502653	0.0462019	d__Bacteria; p__Patescibacteria; c__Parcubacteria; o__GW2011-GWA2-46-7; f__GW2011-GWA2-46-7; g__GW2011-GWA2-46-7	d__Bacteria;p__Patescibacteria;c__Paceibacteria;o__UBA6257;f__HR35;g__DRWU01;s__DRWU01 sp011388375	d__Bacteria;p__Patescibacteria;c__Paceibacteria;o__UBA6257;f__DRWU01;g__DRWU01;s__DRWU01 sp011388375	100	254	0	0	1	254	535	788	3e-133	470	SRBZ-1.bins.45.201808	PRJNA974368	SAMN35178185	JAUQQM000000000	88.4	61.1	0.01	0	Gradient Boost (General Model)	0.939512	470788	0.288187	65274	532512	770520	300.351	493	0	8	31	73	0	0	0	0	SRBZ, China
J75	TACGGAGGTCCCAAGGGTTGCCCGGAGTTACTGGGCGTAAAGGGTCCGTAGGCGGCCTGATAAGTCCTCTATGAAATCTGCCTGCTCAACGGGCAGAGGTTGGAGGAAACTGTTGGGCTCGAGACTGGCAGGGGGAGGCGGAATTCCCGGTGTAGCGGTGAAATGTGTAGATATCGGGAGGAACGCCGATGCCGAAGGGGGCCTCCTAGGCCAGTTCTGACGCTGAGGGACGAAAGCCGGGGGAGCAAACCGG	#N/A	0.0986267	d__Bacteria (arb: Calescamantes)	d__Bacteria;p__Calescibacterota;c__Calescibacteriia;o__Calescibacteriales;f__Calescibacteriaceae;g__DRWZ01;s__DRWZ01 sp011373475	d__Bacteria;p__Calescibacterota;c__Calescibacteriia;o__Calescibacteriales;f__Calescibacteriaceae;g__DRWZ01;s__DRWZ01 sp011373475	100	253	0	0	527	779	1	253	2e-134	468	JZ-2.bins.100.201901	PRJNA974368	SAMN35178169	JAUQPW000000000	96.51	96.53	1.93	8.64	Gradient Boost (General Model)	0.855945	5452322	0.455363	46025	5.54045e+06	5.1603e+06	328.89	4737	0	204	5	175	6	1	0	1	JZ, China
J63	TACGGAGGTCCCAAGGGTTGCCCGGATTTACTGGGCGTAAAGGGTCCGTAGGCGGCTTGGTAAGTCTCCCGTGAAATCTGCCCGCTCAACGGGCAGAGGTCGGGAGATACTGCTGAGCTCGAGACCGGGAGGGGGGACCGGAATTCCCGGTGTAGCGGTGAAATGCGTAGATATCGGGAGGAACGCCGATGCCGAAGGGGGGTCCCTAGCCCGGTTCTGACGCTGAGGGACGAAAGCCGGGGGAGCGAACCGG	0.0675398	0.1054	d__Bacteria (arb: Calescamantes)	d__Bacteria;p__Calescibacterota;c__Calescibacteriia;o__Calescibacteriales;f__Calescibacteriaceae;g__Calescibacterium;s__Calescibacterium sp011364105	d__Bacteria;p__Calescibacterota;c__Calescibacteriia;o__Calescibacteriales;f__Calescibacteriaceae;g__Calescibacterium;s__Calescibacterium sp011364105	100	253	0	0	1	253	541	793	1e-132	468	BF2.bins.44.201808	PRJNA974368	SAMN35178141	JAUQOU000000000	87.3	85.37	0.23	2.57	Gradient Boost (General Model)	0.926447	1954890	0.362846	43334	2.23413e+06	2.23105e+06	330.039	1833	0	79	39	293	5	1	0	0	BF, China
J56	GACGTAGGTCCCGAGCGTTGCCCGGATTTACTGGGCGTAAAGTGCGCGTAGGCGGTTCGGCAAGTCGCCCGTGAAAGCCCGGGGCTCAACCCCGGGAGGCCGGGCGATACTGCTGGGCTAGAGGACGGCAGAGGAGGGTGGAGCGGCCGGAGTAGCGGTGAAATGCGTAGATACCGGCCGAAATCCCGATGGCGAAGGCAACCCTCTGGGCCGGTCCTGACGCTGAGGCGCGAAAGCGTGGGGAGCGAACCGG	0.298242	0.303747	d__Bacteria; p__Acetothermia; c__Acetothermiia; o__Acetothermiia; f__Acetothermiia; g__Acetothermiia; s__Acetothermia_clone	d__Bacteria;p__Bipolaricaulota;c__Bipolaricaulia;o__Bipolaricaulales;f__Bipolaricaulaceae;g__DTER01;s__	d__Bacteria;p__Bipolaricaulota;c__Bipolaricaulia;o__Bipolaricaulales;f__Bipolaricaulaceae;g__DTER01;s__	100	253	0	0	1	253	539	791	1e-132	468	GMQP.bins.31.201705	PRJNA974368	SAMN35178152	JAUQPF000000000	91.74	91.53	0.52	0	Neural Network (Specific Model)	0.94407	1414057	0.662917	47779	1.53336e+06	1.54491e+06	305.502	1464	0	62	5	100	0	0	0	0	GMQP, China
K15	GACAGAGGTGGCGAGCGTTACCCGGATTCACTGGGCGTAAAGGGTGCGTAGGCGGTTGCGTGTGTCGTTGGTGAAATCTCCCTGCTCAACGGGGAGAGGTCTAACGAAACTACGCAGCTGGAGGGCCGGAGAGGGAGGCGGAACTTCCGGAGTAGCGGTGAAATGCGTAGATACCGGAAGGTACCTCAATAGCGAAGGCAGCCTCCTGGCCGGTTCCTGACGCTGAGGCACGAAAGCGTGGGGAGCAAACCGG	-0.000859247	0.0761504	d__Bacteria; p__Acetothermia; c__Acetothermiia; o__Acetothermiia; f__Acetothermiia; g__Acetothermiia; s__uncultured_Acetothermia	d__Bacteria;p__Bipolaricaulota;c__Bipolaricaulia;o__RBG-16-55-9;f__DRXL01;g__DRXL01;s__DRXL01 sp011373285	d__Bacteria;p__Bipolaricaulota;c__Bipolaricaulia;o__RBG-16-55-9;f__DRXL01;g__DRXL01;s__DRXL01 sp011373285	100	253	0	0	535	787	1	253	2e-134	468	GXS.bins.134.201912	PRJNA974368	SAMN35178153	JAUQPG000000000	91.78	88.14	0.57	0	Gradient Boost (General Model)	0.929061	1633266	0.564823	36417	1.7694e+06	1.85304e+06	309.08	1642	0	88	7	98	0	0	0	0	GXS, China
J52	TACGTAGGCAGCGAGCGTTGTTCGGAGTTACTGGGCGTAAAGCGTGTGTAGGCGGTCCTGTAAGTCCGGTGTGAAATCTCCCGGCTCAACTGGGAGGGTGCGCCGGAAACTGCAGGGCTCGAGCGCGGGAGAGGGAGGTGGAATTCCCGGTGTAGCGGTGAAATGCGTAGATATCGGGAGGAACACCGGTGGTGAAGACGGCCTCCTGGACCGCTGCTGACGCTGAGACACGAAAGCGTGGGGAGCAAACAGG	0.0474475	-0.115017	d__Bacteria; p__Acidobacteriota; c__Acidobacteriae; o__PAUC26f; f__PAUC26f; g__PAUC26f; s__uncultured_bacterium	d__Bacteria;p__Acidobacteriota;c__Acidobacteriae;o__Bryobacterales;f__Bryobacteraceae;g__DRWS01;s__DRWS01 sp011388425	d__Bacteria;p__Acidobacteriota;c__Acidobacteriae;o__Bryobacterales;f__Bryobacteraceae;g__DRWS01;s__DRWS01 sp011388425	100	253	0	0	514	766	1	253	3e-134	468	JZ-1.bins.10.201901	PRJNA974368	SAMN35178161	JAUQPO000000000	91.86	93.87	1.45	2.84	Gradient Boost (General Model)	0.903817	3528968	0.60252	10217	3.78598e+06	3.65265e+06	330.735	3223	16.67	436	10	172	6	0	0	0	JZ, China
K25	TACGTAGGTCCCGAGCGTTGCCCGGAATCACTGGGCGTAAAGCGCGGGTAGGCGGTTCGGTAAGTCGAACGTGAAATCCCTGGGCTCAACCCAGGAACGGCGTTCGAGACTGCCGGACTCGAGGGCGGTAGAGGGCGCTGGAATTCCCGGTGTAGCGGTGAAATGCATAGATATCGGGAGGAACACCGGTGGCGAAGGCGGGCGCCTGGGCCGCTCCTGACGCTGAGCCGCGAAAGCTGGGGGAGCAAACCGG	0.00622118	0.0680921	d__Bacteria; p__Acidobacteriota; c__Blastocatellia; o__11-24; f__11-24; g__11-24; s__uncultured_Acidobacteriaceae	d__Bacteria;p__Acidobacteriota;c__Blastocatellia;o__HR10;f__HR10;g__HR10;s__	d__Bacteria;p__Acidobacteriota;c__Blastocatellia;o__HR10;f__HR10;g__HR10;s__	100	253	0	0	539	791	1	253	3e-134	468	JZ-3.bins.73.201901	PRJNA974368	SAMN35178175	JAUQQC000000000	98.72	96.58	0.62	2.74	Gradient Boost (General Model)	0.921348	3168804	0.619941	251006	3.18999e+06	3.19111e+06	359.893	2710	0	36	4	179	5	0	0	0	JZ, China
J85	TACGGAGGGGGCGAGCGTTACTCGGATTCACTGGGCGTAAAGGGTGCGTAGGCGGGGCCGTAAGTCGGGCGTTAAAGCCCCCGGCTCACCCGGGGAAGGGCGTCCGAAACTGCGGCCCTTGGGGCCGGGAGAGGCCAGCGGAATTCCCGGTGTAGCGGTGAAATGCGCAGATATCGGGAGGAACACCGGAGGCGAAGGCGGCTGGCTAGACCGAGCCCGACGCTGAGGCACGAAAGCCAGGGGAGCGAACCGG	-0.0234189	0.0843932	d__Bacteria; p__Acidobacteriota; c__GBS-L1-B05; o__GBS-L1-B05; f__GBS-L1-B05; g__GBS-L1-B05; s__uncultured_bacterium	d__Bacteria;p__Acidobacteriota;c__HRBIN11;o__HRBIN11;f__HRBIN11;g__HRBIN11;s__	d__Bacteria;p__Acidobacteriota;c__HRBIN11;o__HRBIN11;f__HRBIN11;g__HRBIN11;s__	100	253	0	0	546	798	1	253	3e-134	468	JZ-1.bins.94.201901	PRJNA974368	SAMN35178168	JAUQPV000000000	90.57	90.92	0.8	5.69	Gradient Boost (General Model)	0.857319	2793797	0.642412	8913	3.06001e+06	2.89797e+06	307.496	2603	27.78	392	26	294	18	0	0	0	JZ, China
K19	TACGTAGGTCCCGAGCGTTGCGCGAATTCACTGGGCGTAAAGCGTCCGCAGCCGGATGGGTAAGCGGTTCGTCAAAGCCCACCGCTCAACGGTGGAAAGGCGTACCGAACTGCCCATCTTGAGGCACGCTCAGGCAGGCGGAATTCCCGGTGTAGCGGTGAAATGCGTAGATATCGGGAGGAACACCGAAGGCGAAGGCAGCCTGCTGGGGCTGTTCTGACGGTCAGGGACGAAAGCTGGGGGAGCAAACCGG	0.162652	0.10043	d__Bacteria; p__Aquificota; c__Aquificae; o__Aquificales; f__Aquificaceae; g__Hydrogenobacter	d__Bacteria;p__Aquificota;c__Aquificae;o__Aquificales;f__Aquificaceae;g__UBA11096;s__	d__Bacteria;p__Aquificota;c__Aquificae;o__Aquificales;f__Aquificaceae;g__UBA11096;s__	98.81	253	3	0	1	253	535	787	1e-127	451	QZM4_1.bins.16.Tibet	PRJNA974368	SAMN35178183	JAUQQK000000000	99.91	98.78	0.21	0.41	Neural Network (Specific Model)	0.957221	1650660	0.453527	103341	1.64868e+06	1.6642e+06	286.802	1849	0	32	3	332	1	0	0	0	QZM, China
J62	TACGTAGGTCCCGAGCGTTGCGCGAATTCACTGGGCGTAAAGCGTCCGCAGCCGGACGGGTAAGCGGTTCGTCAAAGCCCACCGCTCAACGGTGGAAAGGCGTACCGAACTGCCCGTCTTGAGGCACGCTCAGGCAGGCGGAATTCCCGGTGTAGCGGTGAAATGCGTAGATATCGGGAGGAACACCGAAGGCGAAGGCAGCCTGCTGGGGCTGTCCTGACGGTCAGGGACGAAAGCTGGGGGAGCAAACCGG	-0.173072	0.423294	d__Bacteria; p__Aquificota; c__Aquificae; o__Aquificales; f__Aquificaceae; g__Thermocrinis	d__Bacteria;p__Aquificota;c__Aquificae;o__Aquificales;f__Aquificaceae;g__UBA11096;s__	d__Bacteria;p__Aquificota;c__Aquificae;o__Aquificales;f__Aquificaceae;g__UBA11096;s__	100	253	0	0	1	253	535	787	1e-132	468	QZM4_1.bins.16.Tibet	PRJNA974368	SAMN35178183	JAUQQK000000000	99.91	98.78	0.21	0.41	Neural Network (Specific Model)	0.957221	1650660	0.453527	103341	1.64868e+06	1.6642e+06	286.802	1849	0	32	3	332	1	0	0	0	QZM, China
J77	TACGTAGGTCCTAAGCGTTATCCGGATTCACTGGGCGTAAAGGGTCCGTAGGCGGCTGGGTAAGTCGGTTGGTAAAGCCCGGTTCTCAAGACCGGTACTCCTTCCGATACTGCTCGGCTCGAGGGCAGGAGAAAACAGGGGAATTCCCGGTGTAGCGGTGAAATGCGTAGATATCGGGAGGAACACCAGTGAGGAAGCTGCCTGTTTGGCCTGTTCCTGACGCTGAGGGACGAAAGCCAGGGGAGCAAACCGG	0.0305078	0.14706	d__Bacteria; p__Aquificota; c__Aquificae; o__Hydrogenothermales; f__Hydrogenothermaceae	d__Bacteria;p__DRYD01;c__DRYD01;o__DRYD01;f__DRYD01;g__DRYD01;s__DRYD01 sp011388315	d__Bacteria;p__Calescibacterota;c__Calescibacteriia;o__DRYD01;f__DRYD01;g__DRYD01;s__DRYD01 sp011388315	100	253	0	0	1	253	506	758	1e-132	468	ZGR_13_1_3.bins.10.Tibet	PRJNA974368	SAMN35178189	JAUQQQ000000000	90.59	94.67	0.29	1.72	Gradient Boost (General Model)	0.92679	1594793	0.295469	130329	1.75535e+06	1.65561e+06	320.868	1540	0	33	4	99	1	0	0	0	ZGR, China
J25	TACGTAGGGGGCGAGCGTTGCCCGAATTTACTGGGCGTAAAGCGCACGTAGGCGGCTCCGTAAGTCTGGTGTGAAATCTCACGGCTCAACCGGGAGGCTGCACCGGATACTGCGGAGCTCGAGGGCGGGAGAGGAGATTGGAATTCCCGGTGTAGCGGTGAAATGCATTGATATCGGGAGGAACACCAGTGGCGAAGGCGGATCTCTGGCCCGCTTCTGACGCTGAGGTGCGAAAGCTGGGGGAGCGAAAGGG	#N/A	0.0983362	d__Bacteria; p__Armatimonadota; c__uncultured; o__uncultured; f__uncultured; g__uncultured	d__Bacteria;p__Armatimonadota;c__Fimbriimonadia;o__Fimbriimonadales;f__GBS-DC;g__LDYB01;s__LDYB01 sp001442985	d__Bacteria;p__Armatimonadota;c__Fimbriimonadia;o__Fimbriimonadales;f__GBS-DC;g__LDYB01;s__LDYB01 sp001442985	97.23	253	7	0	503	755	1	253	9e-123	429	GXS.bins.47.201907	PRJNA974368	SAMN35178155	JAUQPI000000000	98.2	93.52	0.64	1.39	Gradient Boost (General Model)	0.929319	2747751	0.606868	34723	2.78021e+06	2.8973e+06	330.929	2579	100	170	8	151	2	0	0	0	GXS, China
K12	TACGTAGGGGGCGAGCGTTGCCCGGATTTACTGGGCGTAAAGCGCACGTAGGCGGCACCGCAAGTCTGGTGTGAAATCTCACGGCTCAACCGGGAGGCTGCACCAGATACTGCGGCGCTCGAGGGCAGGAGAGGGGATTGGAATTCCCGGTGTAGCGGTGAAATGCATTGATATCGGGAGGAACACCAGTGGCGAAGGCGGATCCCTGGCCTGCTACTGACGCTGAGGTGCGAAAGCTGGGGGAGCGAAAGGG	0.0399219	0.0912491	d__Bacteria; p__Armatimonadota; c__uncultured; o__uncultured; f__uncultured; g__uncultured; s__Armatimonadetes_bacterium	d__Bacteria;p__Armatimonadota;c__Fimbriimonadia;o__Fimbriimonadales;f__GBS-DC;g__LDYB01;s__LDYB01 sp001442985	d__Bacteria;p__Armatimonadota;c__Fimbriimonadia;o__Fimbriimonadales;f__GBS-DC;g__LDYB01;s__LDYB01 sp001442985	100	253	0	0	1	253	503	755	1e-132	468	QQ.bins.54.201901	PRJNA974368	SAMN35178180	JAUQQH000000000	98.92	94.91	2.13	0	Gradient Boost (General Model)	0.930901	2971973	0.60546	31033	2.94043e+06	3.13136e+06	330.461	2799	0	144	6	155	0	0	0	0	QQ, China
J84	TACGTAGGGGGCGAGCGTTGCCCGGATTTACTGGGCGTAAAGCGCACGTAGGCGGCTCCGTAAGTCTGGTGTGAAATCTCCCGGCTCAACCGGGAGGCTGCACTGGATACTACGGGGCTCGAGGGCAGGAGAGGAGATTGGAATTCCCGGTGTAGCGGTGAAATGCATTGATATCGGGAGGAACACCAGTGGCGAAGGCGGATCTCTGGCCTGCTTCTGACGCTGAGGTGCGAAAGCTGGGGGAGCGAAAGGG	0.016636	0.113611	d__Bacteria; p__Armatimonadota; c__uncultured; o__uncultured; f__uncultured; g__uncultured; s__Armatimonadetes_bacterium	d__Bacteria;p__Armatimonadota;c__Fimbriimonadia;o__Fimbriimonadales;f__GBS-DC;g__LDYB01;s__LDYB01 sp001442985	d__Bacteria;p__Armatimonadota;c__Fimbriimonadia;o__Fimbriimonadales;f__GBS-DC;g__LDYB01;s__LDYB01 sp001442985	100	253	0	0	503	755	1	253	2e-134	468	GXS.bins.47.201907	PRJNA974368	SAMN35178155	JAUQPI000000000	98.2	93.52	0.64	1.39	Gradient Boost (General Model)	0.929319	2747751	0.606868	34723	2.78021e+06	2.8973e+06	330.929	2579	100	170	8	151	2	0	0	0	GXS, China
J64	TACGTAGGGGGCGAGCGTTGCCCGGATTTACTGGGCGTAAAGCGCACGTAGGCGGCTCCGTAAGTCTGGTGTGAAATCTCCCAGCTCAACTGGGAGGCTGCACTGGATACTACGGGGCTCGAGGGCGGGAGAGGAGATTGGAATTCCCGGTGTAGCGGTGAAATGCATTGATATCGGGAGGAACACCAGTGGCGAAGGCGGATCTCTGGCCCGCTTCTGACGCTGAGGTGCGAAAGCTGGGGGAGCGAAAGGG	#N/A	0.0732735	d__Bacteria; p__Armatimonadota; c__uncultured; o__uncultured; f__uncultured; g__uncultured; s__Armatimonadetes_bacterium	d__Bacteria;p__Armatimonadota;c__Fimbriimonadia;o__Fimbriimonadales;f__GBS-DC;g__GBS-DC;s__GBS-DC sp011380455	d__Bacteria;p__Armatimonadota;c__Fimbriimonadia;o__Fimbriimonadales;f__GBS-DC;g__GBS-DC;s__GBS-DC sp011380455	100	253	0	0	1	253	500	752	1e-132	468	BF2.bins.106.201808	PRJNA974368	SAMN35178139	JAUQOS000000000	96.67	92.59	0.39	0	Gradient Boost (General Model)	0.898725	2425714	0.595879	23981	2.49949e+06	2.61984e+06	327.563	2224	0	161	8	153	0	0	0	0	BF, China
J31	AACGTAGGGCCCGAGCGTTGTCCGGAATCACTGGGTGTAAAGGGTGCGTAGGCGGGCGCGTGCGTCCGGGGTGAAAGGCTCCGGCTCAACCGGAGACATGCCTCGGATACGGCGCGTCTTGGGTGCGGGAGAGGGCGATGGAATTCCTGGTGTAGCGGTGAAATGCGTAGATATCAGGAGGAACACCAGTGGCGAAGGCGGTCGCCTGGCCCGCAACCGACGCTGAGGCACGAAAGCGTGGGGAGCAAACCGG	#N/A	-0.0573069	d__Bacteria; p__Bacteroidota; c__Kapabacteria; o__Kapabacteriales; f__Kapabacteriales; g__Kapabacteriales; s__uncultured_Chlorobi	d__Bacteria;p__Bacteroidota;c__Kapabacteria;o__Kapabacteriales;f__HRBIN21;g__HRBIN21;s__HRBIN21 sp002898295	d__Bacteria;p__Bacteroidota;c__Kapabacteria;o__Kapabacteriales;f__NICIL-2;g__HRBIN21;s__HRBIN21 sp002898295	100	253	0	0	1	253	522	774	1e-132	468	QQ.bins.13.201901	PRJNA974368	SAMN35178178	JAUQQF000000000	95.37	93.06	1.79	0.82	Gradient Boost (General Model)	0.959614	2071258	0.617971	32527	2.13294e+06	2.20747e+06	362.41	1837	50	111	34	237	2	0	0	0	QQ, China
J97	AACGTAGGGCCCGAGCGTTGTCCGGAATCACTGGGTGTAAAGGGTGCGTAGGCGGGCGTGCGCGTCTGGGGTGAAAGGCTCCGGCTCAACCGGAGACATGCCCTGGGTACGGCACGTCTTGGGTGCGGGAGAGGGCGATGGAATTCCTGGTGTAGCGGTGAAATGCGTAGATATCAGGAGGAACACCGGTGGCGAAGGCGGTCGCCTGGCCCGCAACCGACGCTGAGGCACGAAAGCGTGGGGAGCAAACAGG	0.0180235	0.0839264	d__Bacteria; p__Bacteroidota; c__Kapabacteria; o__Kapabacteriales; f__Kapabacteriales; g__Kapabacteriales; s__uncultured_Chlorobi	d__Bacteria;p__Bacteroidota;c__Kapabacteria;o__Kapabacteriales;f__HRBIN21;g__HRBIN21;s__HRBIN21 sp011373595	d__Bacteria;p__Bacteroidota;c__Kapabacteria;o__Kapabacteriales;f__NICIL-2;g__HRBIN21;s__HRBIN21 sp011373595	100	253	0	0	522	774	1	253	2e-134	468	JZ-1.bins.153.201901	PRJNA974368	SAMN35178164	JAUQPR000000000	98.57	93.72	0.72	0	Gradient Boost (General Model)	0.957249	2002958	0.642022	150062	2.01739e+06	2.13717e+06	371.553	1728	0	19	16	257	0	0	0	0	JZ, China
J76	AACGTAGGGCCCGAGCGTTGTCCGGAATCACTGGGTGTAAAGGGTGCGTAGGCGGGCGTGCGCGTCTGGGGTGAAAGGCTCCGGCTCAACCGGAGACATGCCTCGGATACGGCACGCCTTGGGTGCGGGAGAGGGCGATGGAATTCCTGGTGTAGCGGTGAAATGCGTAGATATCAGGAGGAACACCAGTGGCGAAGGCGGTCGCCTGGCCCGCTACCGACGCTGAGGCACGAAAGCGTGGGGAGCAAACCGG	-0.157019	0.0949215	d__Bacteria; p__Bacteroidota; c__Kapabacteria; o__Kapabacteriales; f__Kapabacteriales; g__Kapabacteriales; s__uncultured_Chlorobi	d__Bacteria;p__Bacteroidota;c__Kapabacteria;o__Kapabacteriales;f__HRBIN21;g__HRBIN21;s__HRBIN21 sp011373555	d__Bacteria;p__Bacteroidota;c__Kapabacteria;o__Kapabacteriales;f__NICIL-2;g__HRBIN21;s__HRBIN21 sp011373555	100	253	0	0	521	773	1	253	2e-134	468	GXS.bins.67.201907	PRJNA974368	SAMN35178158	JAUQPL000000000	99.63	93.72	1	0	Gradient Boost (General Model)	0.954029	1939067	0.563833	214110	1.92681e+06	2.069e+06	370.602	1672	0	18	12	261	0	0	0	0	GXS, China
J45	TACGTAGGGGGCGAGCGTTGCCCGGAATCACTGGGCGTAAAGGGTACGCAGGCGGGCCTGTAAGTCAAGGGTGAAATTCCGGGGCTCAACTCCGGAGCTGCCCTTGAGACTGCAGGTCTTGGGTGCGGAAGAGGGAGGTGGAATTCCCGGTGTAGCGGTGAAATGCGTAGATATCGGGAGGAACACCGGTGGCGAAGGCGGCCTCCTGGTCCGCAACCGACGCTCAGGTACGAAAGCGTGGGGAGCAAACAGG	0.0142891	-0.0786919	d__Bacteria; p__Bacteroidota; c__Kryptonia; o__Kryptoniales; f__Kryptoniaceae; g__Candidatus_Chrysopegis; s__Candidatus_Chrysopegis	d__Bacteria;p__Bacteroidota;c__Kryptonia;o__Kryptoniales;f__Kryptoniaceae;g__Kryptonium;s__Kryptonium tengchongense	d__Bacteria;p__Bacteroidota;c__Kryptonia;o__Kryptoniales;f__Kryptoniaceae;g__Kryptonium;s__Kryptonium tengchongense_C	97.23	253	7	0	538	790	1	253	1e-122	429	GXS.bins.47.201912	PRJNA974368	SAMN35178156	JAUQPJ000000000	96.85	93.42	2.32	2.32	Gradient Boost (General Model)	0.951834	2230472	0.365233	15995	2.24959e+06	2.33218e+06	334.271	2122	16.67	194	15	252	6	0	0	0	GXS, China
K24	TACGTAGGGGGCGAGCGTTGCCCGGAATCACTGGGCGTAAAGGGTACGCAGGCGGGCTCGTAAGTCAGGGGTGAAATTCCGGGGCTTAACTCCGGAGCTGCCCCTGAGACTGCGAGTCTTGGGTGCGGAAGAGGGAGGTGGAATTCCCGGTGTAGCGGTGAAATGCGTAGATATCGGGAGGAACACCGGTGGCGAAGGCGGCCTCCTGGTCCGCAACCGACGCTCAGGTACGAAAGCGTGGGGAGCAAACAGG	-0.00664167	0.133694	d__Bacteria; p__Bacteroidota; c__Kryptonia; o__Kryptoniales; f__Kryptoniaceae; g__Candidatus_Kryptobacter; s__Candidatus_Kryptobacter	d__Bacteria;p__Bacteroidota;c__Kryptonia;o__Kryptoniales;f__Kryptoniaceae;g__Kryptonium;s__Kryptonium tengchongense	d__Bacteria;p__Bacteroidota;c__Kryptonia;o__Kryptoniales;f__Kryptoniaceae;g__Kryptonium;s__Kryptonium tengchongense_C	100	253	0	0	538	790	1	253	3e-134	468	GXS.bins.47.201912	PRJNA974368	SAMN35178156	JAUQPJ000000000	96.85	93.42	2.32	2.32	Gradient Boost (General Model)	0.951834	2230472	0.365233	15995	2.24959e+06	2.33218e+06	334.271	2122	16.67	194	15	252	6	0	0	0	GXS, China
J47	TACGTAGGGGGCAAGCGTTGTCCGGATTCACTGGGTGTAAAGGGTGCGCAGGCGGGTCCGTAAGTCGGGGGTGAAATCCTGCGGCTTAACCGTAGAATTGCCCTCGATACTGCGGGCCTTGGGTCCCGGAGAGGTCGGTGGAATTCCCGGTGTAGCGGTGAAATGCGTAGATATCGGGAGGAACACCAGTGGCGAAGGCGGCCGACTGGACGGGTACCGACGCTCAGGCACGAAAGCGTGGGGAGCAAACAGG	0.0968897	0.0495535	d__Bacteria; p__Bacteroidota; c__Rhodothermia; o__Rhodothermales; f__Rhodothermaceae; g__Rhodothermus; s__uncultured_Bacteroidetes	d__Bacteria;p__Bacteroidota;c__Rhodothermia;o__;f__;g__;s__	d__Bacteria;p__Bacteroidota;c__;o__;f__;g__;s__	100	253	0	0	522	774	1	253	2e-134	468	GXS.bins.80.201912	PRJNA974368	SAMN35178160	JAUQPN000000000	99.35	95.34	0.1	0.67	Gradient Boost (General Model)	0.945445	2255191	0.634062	55972	2.26768e+06	2.34957e+06	339.859	2098	0	71	12	259	3	0	0	0	GXS, China
I87	TACGTAGGTGGCGAGCGTTATCCGGATTTACTGGGCGTAAAGCGCTTGTAGGCGGCTTCGTAAGTTGGGCGTGAAAGCTCCAGGCTTAACCTGGAGAGGTCGTCCAATACTGCGAGGCTAGAGGATGCCAGAGGGAGGTGGAATTCCCGGTGTAGCGGTGAAATGCGTAGATATCGGGAGGAACACCCGTGGCGAAGGCGGCCTCCTGGGGCATTCCTGACGCTGAGAAGCGAAAGCTAGGGGAGCAAACAGG	#N/A	-0.62331	d__Bacteria; p__Chloroflexi; c__Anaerolineae; o__RBG-13-54-9; f__RBG-13-54-9; g__RBG-13-54-9; s__uncultured_Chloroflexi	d__Bacteria;p__Chloroflexota;c__Anaerolineae;o__Thermoflexales;f__J036;g__DRWP01;s__DRWP01 sp011373615	d__Bacteria;p__Chloroflexota;c__Anaerolineae;o__Thermoflexales;f__J036;g__DRWP01;s__DRWP01 sp011373615	100	253	0	0	475	727	1	253	2e-134	468	JZ-3.bins.20.201901	PRJNA974368	SAMN35178173	JAUQQA000000000	97.43	90.45	0.09	0	Gradient Boost (General Model)	0.946662	2347360	0.623722	56831	2.40711e+06	2.5952e+06	350.979	2115	0	77	13	150	0	0	0	0	JZ, China
J68	TACGTAGGGGCCGAGCGTTACCCGGATTTACTGGGCGTAAAGTGCGCGTAGGCGGGGCTCTAAGTCGGGCGTGAAAGCCCCGGGCTCAACTCGGGGAGGCCGCTCGATACTGGAGCCCTTGAGGGCGGGAGAGGGTGGTGGAATTCCCGGTGTAGCGGTGAAATGCGTAGATATCGGGAGGAACACCAGTGGGGAAGCCGGCCACCTGGCCCGTCCCTGACGCTGAGGCGCGAAAGCGTGGGGAGCGAACCGG	-0.0767365	0.0318505	d__Bacteria; p__Chloroflexi; c__Anaerolineae; o__Thermoflexales; f__Thermoflexaceae; g__Thermoflexus; s__Thermoflexus_hugenholtzii	d__Bacteria;p__Gemmatimonadota;c__Gemmatimonadetes;o__Longimicrobiales;f__UBA6960;g__;s__	d__Bacteria;p__Gemmatimonadota;c__Gemmatimonadetes;o__Longimicrobiales;f__UBA6960;g__;s__	98.02	253	5	0	1	253	520	772	2e-124	440	BF4.bins.9.201808	PRJNA974368	SAMN35178144	JAUQOX000000000	92.6	95.48	1.24	3.3	Gradient Boost (General Model)	0.913258	3028226	0.668506	10878	3.22967e+06	3.06692e+06	336.71	2744	0	407	6	138	3	0	0	0	BF, China
K23	TACGTAGGGGCCGAGCGTTACCCGGATTTACTGGGCGTAAAGTGCGCGTAGGCGGGGCCTTAAGTCGGGCGTGAAAGCCCCGGGCTCAACTCGGGGAGGCCGTCCGATACTGGGGCCCTTGAGGGCGGGAGAGGGTGGTGGAATTCCCGGTGTAGCGGTGAAATGCGTAGATATCGGGAGGAACACCAGTGGGGAAGCCGGCCACCTGGCCCGTCCCTGACGCTGAGGCGCGAAAGCGTGGGGAGCGAACCGG	-0.0147477	0.10508	d__Bacteria; p__Chloroflexi; c__Anaerolineae; o__Thermoflexales; f__Thermoflexaceae; g__Thermoflexus; s__Thermoflexus_hugenholtzii	d__Bacteria;p__Gemmatimonadota;c__Gemmatimonadetes;o__Longimicrobiales;f__UBA6960;g__;s__	d__Bacteria;p__Gemmatimonadota;c__Gemmatimonadetes;o__Longimicrobiales;f__UBA6960;g__;s__	100	253	0	0	1	253	520	772	1e-132	468	BF4.bins.9.201808	PRJNA974368	SAMN35178144	JAUQOX000000000	92.6	95.48	1.24	3.3	Gradient Boost (General Model)	0.913258	3028226	0.668506	10878	3.22967e+06	3.06692e+06	336.71	2744	0	407	6	138	3	0	0	0	BF, China
J94	TACGTAGGGGCCGAGCGTTACCCGGATTTACTGGGCGTAAAGCGCGCGTAGGCGGGGCTCTAAGTCGAGCGTGAAAGCCCCGGGCTCAACTCGGGGAGGCCGTTCGATACTGGAGCCCTTGAGGGCGGGAGAGGGTGGTGGAATTCCCGGTGTAGCGGTGAAATGCGTAGATATCGGGAGGAACACCAGTGGGGAAGCCGGCCACCTGGCCCGTCCCTGACGCTGAGGCGCGAAAGCGTGGGGAGCGAACCGG	-0.0423678	0.0937825	d__Bacteria; p__Chloroflexi; c__Anaerolineae; o__Thermoflexales; f__Thermoflexaceae; g__Thermoflexus; s__Thermoflexus_hugenholtzii	d__Bacteria;p__Chloroflexota;c__Anaerolineae;o__Thermoflexales;f__Thermoflexaceae;g__Thermoflexus;s__	d__Bacteria;p__Chloroflexota;c__Anaerolineae;o__Thermoflexales;f__Thermoflexaceae;g__Thermoflexus;s__	98.81	253	3	0	520	772	1	253	2e-129	451	JZ-3.bins.34.201901	PRJNA974368	SAMN35178174	JAUQQB000000000	87.18	86.81	5.47	1.97	Gradient Boost (General Model)	0.845197	3361617	0.624233	7034	3.64503e+06	3.7961e+06	299.094	3175	50	583	17	140	6	0	0	0	JZ, China
J14	GACAGAGGGGGCAAGCGTTGTCCGGAGTTACTGGGCGTAAAGGGCGCGGAGGCGGTCTGCTGCGTCGGCGCTGAAAGCGCCCCGCTTAACGGGGCGAGGCGCGCCGATACGAGCAGGCTGGAGGCGAGCAGAGGGCGGCGGAATTCCGGGTGGAGCGGTGAAATGCGTAGAGATCCGGAGGAACGCCAGTGGAGAAGTCGGCCGCCTGGGCTCGACCTGACGCTGCGGCGCGACAGCGTGGGGAGCAAACCGG	-0.612558	-0.386351	d__Bacteria; p__Chloroflexi; c__Chloroflexia; o__Chloroflexales; f__Chloroflexaceae; g__Chloroflexus	d__Bacteria;p__Chloroflexota;c__Chloroflexia;o__Chloroflexales;f__Chloroflexaceae;g__Chloroflexus;s__	d__Bacteria;p__Chloroflexota;c__Chloroflexia;o__Chloroflexales;f__Chloroflexaceae;g__Chloroflexus;s__	100	253	0	0	1	253	479	731	1e-132	468	DRC.bins.10.201705	PRJNA974368	SAMN35178146	JAUQOZ000000000	99.74	98.11	1.22	0.94	Neural Network (Specific Model)	0.875575	4739431	0.601963	16257	4.69381e+06	4.78532e+06	339.286	4086	0	456	3	151	1	0	0	0	DRC, China
J41	GACAGAGGGGGCGAGCGTTGTCCGGAGTCACTGGGCGTAAAGCGCGCGCAGGCGGTCGCCTAAGTGTCGTGTGAAAGCCCCCGGCTCAACTGGGGGAGGCCATGGCAAACTGGGCGACTGGAGCGGCGGAGAGGCCCCTCGAATTGCCGGTGTAGCGGTGAAATGCGTAGAGATCGGCAGGAAGACCAAGGGGGAAGCCAGGGGGCTGGCCGCCAGCTGACGCTGAGGCGCGACAGCGTGGGGAGCAAACCGG	0.317187	0.0939067	d__Bacteria; p__Chloroflexi; c__Chloroflexia; o__Chloroflexales; f__Roseiflexaceae; g__Roseiflexus; s__uncultured_bacterium	d__Bacteria;p__Chloroflexota;c__Chloroflexia;o__Chloroflexales;f__Roseiflexaceae;g__Roseiflexus;s__	d__Bacteria;p__Chloroflexota;c__Chloroflexia;o__Chloroflexales;f__Roseiflexaceae;g__Roseiflexus;s__	99.6	253	1	0	1	253	478	730	5e-131	462	BF4.bins.103.201808	PRJNA974368	SAMN35178143	JAUQOW000000000	99.8	96.94	2.38	2.06	Neural Network (Specific Model)	0.87168	5060542	0.61611	16595	4.95e+06	5.11274e+06	320.877	4594	100	456	4	152	3	0	0	0	BF, China
K13	GACGTAGGTGGCTAGCGTTACCCGGATTTACTGGGCGTAAAGGGCGTGTAGGCGGCCGAGCAAGTCCGGCGTGAAATCTCCCGGCTCAACCGGGAGGGGTCGTCGGATACTGTTGGGCTAGAGGGGGGCAGAGGGAGGTGGAATTCCCGGTGTAGCGGTGAAATGCGTAGATATCGGGAGGAACACCGGTGGCGAAGGCGGCCTCCTGGGCCCTTCCTGACGCTGAGGCGCGAAAGCGTGGGGAGCGAACCGG	0.00838148	0.0700866	d__Bacteria; p__Chloroflexi; c__Dehalococcoidia; o__S085; f__S085; g__S085; s__uncultured_bacterium (Ca. Nitrotheca; Spieck et al., 2020)	d__Bacteria;p__Chloroflexota;c__Dehalococcoidia;o__SM23-28-2;f__HRbin24;g__DRWY01;s__DRWY01 sp011373495	d__Bacteria;p__Chloroflexota;c__Dehalococcoidia;o__SM23-28-2;f__HRbin24;g__DRWY01;s__DRWY01 sp011373495	100	253	0	0	505	757	1	253	2e-134	468	JZ-1.bins.128.201901	PRJNA974368	SAMN35178163	JAUQPQ000000000	95.79	90.76	3.32	0.83	Gradient Boost (General Model)	0.945999	1580136	0.59772	17844	1.59482e+06	1.72655e+06	296.661	1685	100	127	10	139	2	0	0	0	JZ, China
J98	GACGTAGGTGGCGAGCGTTACCCGGATTTACTGGGCGTAAAGGGCGTGTAGGCGGCCAGGTAAGTCCGGCGTGAAATCTCCCGGCTCAACCGGGAGGGGTCGTCGGATACTGTCTGGCTAGAGGGGGGCAGAGGGAGGCGGAATTCCCGGTGTAGCGGTGAAATGCGTAGATATCGGGAGGAACACCGGTGGCGAAGGCGGCCTCCTGGGCCCTGCCTGACGCTGAGGCGCGAAAGCGTGGGGAGCAAACCGG	-0.0258864	0.0576401	d__Bacteria; p__Chloroflexi; c__Dehalococcoidia; o__S085; f__S085; g__S085; s__uncultured_bacterium (Ca. Nitrotheca; Spieck et al., 2020)	d__Bacteria;p__Chloroflexota;c__Dehalococcoidia;o__SM23-28-2;f__HRbin24;g__HRBIN24;s__HRBIN24 sp011380505	d__Bacteria;p__Chloroflexota;c__Dehalococcoidia;o__SM23-28-2;f__HRbin24;g__HRBIN24;s__HRBIN24 sp011380505	100	253	0	0	502	754	1	253	1e-134	468	GXS.bins.7.201907	PRJNA974368	SAMN35178159	JAUQPM000000000	96.5	96.7	1.34	0	Gradient Boost (General Model)	0.9296	1849568	0.687376	166267	1.89097e+06	1.91269e+06	308.033	1865	0	16	4	147	0	0	0	0	GXS, China
J74	TACGTAGGGCCCGAGCGTTACCCGGATTTACTGGGCGTAAAGGGTCCGCAGGCGGCCCGGCCAGTCGGGCGTGAAATTCCTCGGCTTAACCGAGGAGCTGCGTCCGATACTACCGGGCTCGAGGACGGGAGAGGGAGGTGGAATTCCCGGAGTAGCGGTGAAATGCGTAGATACCGGGAGGAACACCGGTGGCGAAGGCGGCCTCCTGGCCCGTTCCTGACGCTCAGGGACGAAAGCGTGGGGAGCGAACCGG	-0.0231196	0.0596191	d__Bacteria; p__Chloroflexi; c__Dehalococcoidia; o__S085; f__S085; g__S085; s__uncultured_bacterium (Ca. Nitrocaldera; Spieck et al., 2020)	d__Bacteria;p__Chloroflexota;c__Dehalococcoidia;o__SpSt-223;f__SpSt-223;g__SpSt-223;s__	d__Bacteria;p__Chloroflexota;c__Dehalococcoidia;o__SpSt-223;f__SpSt-223;g__SpSt-223;s__	100	253	0	0	1	253	514	766	1e-132	468	QQ.bins.59.201705	PRJNA974368	SAMN35178181	JAUQQI000000000	82.36	85.23	4.33	1.38	Gradient Boost (General Model)	0.923621	2472290	0.653575	9161	2.87183e+06	2.8607e+06	282.178	2709	50	465	26	132	2	0	0	0	QQ, China
J34	GACGGAGGAGGCGAGCGTTATCCGGAATCATTGGGCGTAAAGGGTCCGTAGGCGGCAGTGCAAGTCCGTGGTCAAAGGCCCCGGCTCAACCGGGGAAAAGCCAGGGAAACTGCACCGCTAGAGCCAGGCAGGGGTAGGGGGAATTCCCAGTGGAGCGGTGAAATGCGTAGAGATTGGGAAGAACACCGGTGGCGAAGGCGCCCTACTGGGCCTGGGCTGACGCTGAGGGACGAAAGCTAGGGGAGCGAAAGGG	-0.50436	-0.186712	d__Bacteria; p__Cyanobacteria; c__Cyanobacteriia	d__Bacteria;p__Cyanobacteria;c__Cyanobacteriia;o__Cyanobacteriales;f__Cyanobacteriaceae;g__DVEF01;s__	d__Bacteria;p__Cyanobacteria;c__Cyanobacteriia;o__Cyanobacteriales;f__Cyanobacteriaceae;g__Geminocystis;s__	100	253	0	0	1	253	471	723	1e-132	468	SRBZ.bins.94.201705	PRJNA974368	SAMN35178188	JAUQQP000000000	99.91	98.62	0	0	Neural Network (Specific Model)	0.821553	2870585	0.447063	100582	2.87317e+06	2.91075e+06	309.011	2549	0	56	7	577	0	0	0	0	SRBZ, China
K21	TACGGAGGGCGCGAGCGTTACCCGGATTTACTGGGCGTAAAGGGCGTGTAGGCGGTCTGGGGCGTCCCATGTGAAAGGCCACGGCTCAACCGTGGAGGAGCGTGGGATACGCTCAGGCTAGAGGGTGGGAGGGGGTGGTGGAATTCCCGGAGTAGCGGTGAAATGCGCAGATACCGGGAGGAACGCCGATGGCGAAGGCAGCCACCTGGTCCACACCTGACGCTGAGGCGCGAAAGCGTGGGGAGCAAACCGG	0.0233598	0.160204	d__Bacteria; p__Deinococcota; c__Deinococci; o__Thermales; f__Thermaceae; g__Thermus	d__Bacteria;p__Deinococcota;c__Deinococci;o__Deinococcales;f__Thermaceae;g__Thermus;s__Thermus caldifontis	d__Bacteria;p__Deinococcota;c__Deinococci;o__Deinococcales;f__Thermaceae;g__Thermus;s__Thermus caldifontis	97.23	253	7	0	1	253	511	763	5e-121	429	DG02_5.bins.8.Tibet	PRJNA974368	SAMN35178145	JAUQOY000000000	99.91	100	0.12	0.21	Neural Network (Specific Model)	0.944486	2060850	0.649917	126971	2.06023e+06	2.05652e+06	300.016	2172	100	28	0	315	1	0	0	0	DG, China
K18	TACGGAGGGCGCGAGCGTTACCCGGATTTACTGGGCGTAAAGGGCGTGTAGGCGGCTTGGGGCGTCCCATGTGAAAGACCACGGCTCAACCGTGGGGGAGCGTGGGATACGCTCAGGCTAGACGGCGGGAGGGGGTGGTGGAATTCCCGGAGTAGCGGTGAAATGCGCAGATACCGGGAGGAACGCCGATAGCGAAGGCAGCCACCTGGCTCGTTCGTGACGCTGAGGCGCGAAAGCGTGGGGAGCAAACCGG	0.00347977	0.151441	d__Bacteria; p__Deinococcota; c__Deinococci; o__Thermales; f__Thermaceae; g__Thermus; s__Thermus_brockianus	d__Bacteria;p__Deinococcota;c__Deinococci;o__Deinococcales;f__Thermaceae;g__Thermus;s__Thermus brockianus	d__Bacteria;p__Deinococcota;c__Deinococci;o__Deinococcales;f__Thermaceae;g__Thermus;s__Thermus brockianus	100	253	0	0	511	763	1	253	2e-134	468	GXS.bins.64.201907	PRJNA974368	SAMN35178157	JAUQPK000000000	99.92	96.4	4.59	3.81	Neural Network (Specific Model)	0.944625	2418586	0.669595	26945	2.30942e+06	2.41332e+06	292.382	2617	81.82	167	9	296	11	0	0	0	GXS, China
K26	TACGGAGGGCGCGAGCGTTACCCGGATTTACTGGGCGTAAAGGGCGTGTAGGCGGTCTGGGGCGTCCCATGTGAAAGACCACGGCTCAACCGTGGGGGAGCGTGGGATACGCTCAGGCTAGACGGCGGGAGAGGGTGGTGGAATTCCCGGAGTAGCGGTGAAATGCGCAGATACCGGGAGGAACGCCGATGGCGAAGGCAGCCACCTGGCTCGTTCGTGACGCTGAGGCGCGAAAGCGTGGGGAGCAAACCGG	0.00768056	0.180969	d__Bacteria; p__Deinococcota; c__Deinococci; o__Thermales; f__Thermaceae; g__Thermus; s__Thermus_sp.	d__Bacteria;p__Deinococcota;c__Deinococci;o__Deinococcales;f__Thermaceae;g__Thermus;s__Thermus brockianus	d__Bacteria;p__Deinococcota;c__Deinococci;o__Deinococcales;f__Thermaceae;g__Thermus;s__Thermus brockianus	98.42	253	4	0	511	763	1	253	7e-128	446	GXS.bins.64.201907	PRJNA974368	SAMN35178157	JAUQPK000000000	99.92	96.4	4.59	3.81	Neural Network (Specific Model)	0.944625	2418586	0.669595	26945	2.30942e+06	2.41332e+06	292.382	2617	81.82	167	9	296	11	0	0	0	GXS, China
J93	TACGGAGGGCGCGAGCGTTACCCGGATTTACTGGGCGTAAAGGGCGTGTAGGCGGCTTGGGGCGTCCCATGTGAAAGACCACGGCTCAACCGTGGGGGAGCGTGGGATACGCTCAAGCTAGAGGGTGGGAGAGGGTGGTGGAATTCCCGGAGTAGCGGTGAAATGCGCAGATACCGGGAGGAACGCCGATGGCGAAGGCAGCCACCTGGTCCACTTCTGACGCTGAGGCGCGAAAGCGTGGGGAGCAAACCGG	0.0528904	0.163749	d__Bacteria; p__Deinococcota; c__Deinococci; o__Thermales; f__Thermaceae; g__Thermus; s__Thermus_sp.	d__Bacteria;p__Deinococcota;c__Deinococci;o__Deinococcales;f__Thermaceae;g__Thermus;s__Thermus caldifontis	d__Bacteria;p__Deinococcota;c__Deinococci;o__Deinococcales;f__Thermaceae;g__Thermus;s__Thermus caldifontis	98.02	253	5	0	1	253	511	763	2e-124	440	DG02_5.bins.8.Tibet	PRJNA974368	SAMN35178145	JAUQOY000000000	99.91	100	0.12	0.21	Neural Network (Specific Model)	0.944486	2060850	0.649917	126971	2.06023e+06	2.05652e+06	300.016	2172	100	28	0	315	1	0	0	0	DG, China
J99	TACGGAGGGCGCGAGCGTTACCCGGATTCACTGGGCGTAAAGGGCGTGTAGGCGGCCTGGGGCGTCCCATGTGAAAGACCACGGCTCAACCGTGGGGGAGCGTGGGATACGCTCAGGCTAGACGGTGGGAGAGGGTGGTGGAATTCCCGGAGTAGCGGTGAAATGCGCAGATACCGGGAGGAACGCCGATGGCGAAGGCAGCCACCTGGTCCACCCGTGACGCTGAGGCGCGAAAGCGTGGGGAGCAAACCGG	-0.0184218	0.104251	d__Bacteria; p__Deinococcota; c__Deinococci; o__Thermales; f__Thermaceae; g__Thermus; s__Thermus_thermophilus	d__Bacteria;p__Deinococcota;c__Deinococci;o__Deinococcales;f__Thermaceae;g__Thermus;s__Thermus brockianus	d__Bacteria;p__Deinococcota;c__Deinococci;o__Deinococcales;f__Thermaceae;g__Thermus;s__Thermus brockianus	96.05	253	10	0	511	763	1	253	7e-118	412	GXS.bins.64.201907	PRJNA974368	SAMN35178157	JAUQPK000000000	99.92	96.4	4.59	3.81	Neural Network (Specific Model)	0.944625	2418586	0.669595	26945	2.30942e+06	2.41332e+06	292.382	2617	81.82	167	9	296	11	0	0	0	GXS, China
J53	TACGCAGGTGGCGAGCGTTGCCCGGAATCACTGGGCGTAAAGGGTGCGTAGGCGGCAGGGTAAGTCACAGGTTAAAGCCCGGGGCTCAACCCCGGAAAGGCCTGTGATACTGCCTTGCTTGAGGGCCGGAGAGGCTGGCGGAATTCCCGGTGTAGGGGTGAAATCCGTAGATATCGGGAGGAACACCGGTGGGGAAGCCGGCCAGCTGGACGGTTCCTGACGCTGAGGCACGAAAGCGTGGGGAGCAAACCGG	0.233032	0.0959375	d__Bacteria; p__Desulfobacterota; c__Thermodesulfobacteria; o__Thermodesulfobacteriales; f__Thermodesulfobacteriaceae; g__Caldimicrobium; s__uncultured_Thermodesulfobacteriaceae	d__Bacteria;p__Desulfobacterota;c__Thermodesulfobacteria;o__Thermodesulfobacteriales;f__Thermodesulfobacteriaceae;g__Caldimicrobium;s__	d__Bacteria;p__Desulfobacterota;c__Thermodesulfobacteria;o__Thermodesulfobacteriales;f__Thermodesulfobacteriaceae;g__Caldimicrobium;s__	100	253	0	0	1	253	538	790	1e-132	468	GMQP.bins.21.201705	PRJNA974368	SAMN35178150	JAUQPD000000000	100	98.35	0.67	0.14	Neural Network (Specific Model)	0.933239	1708716	0.394093	57999	1.69727e+06	1.73495e+06	304.863	1752	100	64	4	330	1	0	0	0	GMQP, China
J96	AACGGAGGGGGCGAGCGTTGCCCGGATTTACTGGGCTTAAAGGGTCCGTAGGCGGTGTCCCAAGTCCCTCGTGAAAGCTGCCCGCTCAACGGGCAGAGGTCGGGGGAGACTGGGACACTTGAGGGCGGGAGAGGCCAGCGGAACGGCGGGTGTAGCGGTGAAATGCGTCGATATCCGCCGGAACACCAGTGGCGAAGGCGGCTGGCTGGAACGCCCCTGACGCTGAGGGACGAAGGCCGGGGGAGCGAACCGG	0.00205963	0.102907	d__Bacteria; p__Fervidibacteria; c__Fervidibacteria; o__Fervidibacteria; f__Fervidibacteria; g__Fervidibacter; s__Candidatus_Fervidibacter	d__Bacteria;p__Armatimonadota;c__HRBIN17;o__HRBIN17;f__HRBIN17;g__HRBIN17;s__HRBIN17 sp011380395	d__Bacteria;p__Armatimonadota;c__HRBIN17;o__HRBIN17;f__HRBIN17;g__HRBIN17;s__HRBIN17 sp011380395	97.23	253	7	0	1	253	547	799	5e-121	429	DRTY-8.bins.21.201808	PRJNA974368	SAMN35178149	JAUQPC000000000	96.6	91.67	1.9	0.65	Gradient Boost (General Model)	0.901637	3518073	0.50585	106189	3.5727e+06	3.81281e+06	338.508	3130	0	86	9	150	2	0	0	0	DRTY, China
J43	TACGGAGGGGGCGAGCGTTGCCCGGATTTACTGGGCTTAAAGGGTCCGTAGGCGGTGTCCTAAGTCCTCCGTGAAAGCTGCCCGCTTAACGGGCAGAGGTCGGGGGAGACTGGGACACTTGAGGGCGGGAGAGGCCAGCGGAACGGCGGGTGTAGCGGTGAAATGCGTCGATATCCGCCGGAACACCAGTGGCGAAGGCGGCTGGCTGGAACGCCCCTGACGCTGAGGGACGAAGGCCGGGGGAGCGAACCGG	-0.127021	-0.0761295	d__Bacteria; p__Fervidibacteria; c__Fervidibacteria; o__Fervidibacteria; f__Fervidibacteria; g__Fervidibacter; s__uncultured_bacterium	d__Bacteria;p__Armatimonadota;c__HRBIN17;o__HRBIN17;f__HRBIN17;g__HRBIN17;s__HRBIN17 sp011380395	d__Bacteria;p__Armatimonadota;c__HRBIN17;o__HRBIN17;f__HRBIN17;g__HRBIN17;s__HRBIN17 sp011380395	97.22	252	7	0	2	253	548	799	2e-120	427	DRTY-8.bins.21.201808	PRJNA974368	SAMN35178149	JAUQPC000000000	96.6	91.67	1.9	0.65	Gradient Boost (General Model)	0.901637	3518073	0.50585	106189	3.5727e+06	3.81281e+06	338.508	3130	0	86	9	150	2	0	0	0	DRTY, China
K16	AACGGAGGGGGCGAGCGTTGCCCGGATTTACTGGGCTTAAAGGGTCCGTAGGCGGTGTCCTAAGTCCCCCGTGAAAGCTGCCCGCTCAACGGGCAGAGGTCGGGGGAGACTGGGACACTTGAGGGCGGACGAGGCCGGCGGAACGGCGGGTGTAGCGGTGAAATGCGTCGATATCCGCCGGAACACCAGTGGCGAAGGCGGCCGGCTGGGACGCCCCTGACGCTGAGGGACGAAGGCCGGGGGAGCGAACCGG	-0.00227404	0.106543	d__Bacteria; p__Fervidibacteria; c__Fervidibacteria; o__Fervidibacteria; f__Fervidibacteria; g__Fervidibacter; s__uncultured_bacterium	d__Bacteria;p__Armatimonadota;c__HRBIN17;o__HRBIN17;f__HRBIN17;g__HRBIN17;s__HRBIN17 sp011380395	d__Bacteria;p__Armatimonadota;c__HRBIN17;o__HRBIN17;f__HRBIN17;g__HRBIN17;s__HRBIN17 sp011380395	100	253	0	0	1	253	547	799	1e-132	468	DRTY-8.bins.21.201808	PRJNA974368	SAMN35178149	JAUQPC000000000	96.6	91.67	1.9	0.65	Gradient Boost (General Model)	0.901637	3518073	0.50585	106189	3.5727e+06	3.81281e+06	338.508	3130	0	86	9	150	2	0	0	0	DRTY, China
J78	AACGGAGGGGGCAAGCGTTGCCCGGATTTACTGGGCTTAAAGGGTCCGTAGGTGGTGTCCTAAGTCCTCCGTGAAAGCTGCCCGCTCAACGGGCAGAGGTCGGGGGAGACTGGGACACTTGAGGGCGGACGAGGCCGGCGGAACGGCGGGTGTAGCGGTGAAATGCGTCGATATCCGCCGGAACACCAGTGGCGAAGGCGGCCGGCTGGGACGCCCCTGACGCTGAGGGACGAAGGCCGGGGGAGCGAACCGG	0.0859828	0.0902722	d__Bacteria; p__Fervidibacteria; c__Fervidibacteria; o__Fervidibacteria; f__Fervidibacteria; g__Fervidibacter; s__uncultured_bacterium	d__Bacteria;p__Armatimonadota;c__HRBIN17;o__HRBIN17;f__HRBIN17;g__HRBIN17;s__HRBIN17 sp011380395	d__Bacteria;p__Armatimonadota;c__HRBIN17;o__HRBIN17;f__HRBIN17;g__HRBIN17;s__HRBIN17 sp011380395	98.81	253	3	0	1	253	547	799	1e-127	451	DRTY-8.bins.21.201808	PRJNA974368	SAMN35178149	JAUQPC000000000	96.6	91.67	1.9	0.65	Gradient Boost (General Model)	0.901637	3518073	0.50585	106189	3.5727e+06	3.81281e+06	338.508	3130	0	86	9	150	2	0	0	0	DRTY, China
J38	GACGTAGGGGGCGAGCGTTGCCCGGATTTACTGGGCGTAAAGCGGGTGCAGGCGGCCGGGTAAGTCCCGTGTGAAAGCCCACGGCTCAACCGTGGGACGTCGCGGGAAACTGCTCGGCTTGAGGGCAGCAGAGGGTGGTGGAATTCCCGGTGTAGCGGTGAAATGCGTAGAGATCGGGAGGAACGCCAGTGGCGAAGGCGGCCACCTGGGCTGTCCCTGACGCTCAGACCCGAAAGCTGGGGGAGCGAACGGG	-0.169049	0.0694656	d__Bacteria; p__GAL15; c__GAL15; o__GAL15; f__GAL15; g__GAL15; s__uncultured_bacterium	d__Bacteria;p__CSP1-3;c__CSP1-3;o__CSP1-3;f__HRBIN32;g__HRBIN32;s__HRBIN32 sp011053555	d__Bacteria;p__CSP1-3;c__CSP1-3;o__CSP1-3;f__HRBIN32;g__HRBIN32;s__HRBIN32 sp011053555	100	253	0	0	540	792	1	253	3e-134	468	JZ-2.bins.74.201705	PRJNA974368	SAMN35178170	JAUQPX000000000	96.93	94.44	0.31	1.3	Gradient Boost (General Model)	0.936624	2967673	0.705764	50909	3.05217e+06	3.10154e+06	305.192	3044	16.67	145	6	151	3	1	0	0	JZ, China
J83	GACGTAGGGGGCGAGCGTTGCCCGGATTTACTGGGCGTAAAGCGGGTGTAGGCGGCCGGGTAAGTCCCGTGTGAAAGCCCACGGCTCAACCGTGGGAGGTCGCGGGAAACTGCTCGGCTTGAGGGCAGCAGAGGGTGGTGGAATTCCCGGTGTAGCGGTGAAATGCGTAGAGATCGGGAGGAACGCCAGTGGCGAAGGCGGCCACCTGGGCTGTCCCTGACGCTGAGACCCGAAAGCTAGGGGAGCGAACGGG	-0.0245319	0.0716834	d__Bacteria; p__GAL15; c__GAL15; o__GAL15; f__GAL15; g__GAL15; s__uncultured_bacterium	d__Bacteria;p__CSP1-3;c__CSP1-3;o__CSP1-3;f__HRBIN32;g__HRBIN32;s__HRBIN32 sp011053555	d__Bacteria;p__CSP1-3;c__CSP1-3;o__CSP1-3;f__HRBIN32;g__HRBIN32;s__HRBIN32 sp011053555	98.42	253	4	0	540	792	1	253	1e-127	446	JZ-2.bins.74.201705	PRJNA974368	SAMN35178170	JAUQPX000000000	96.93	94.44	0.31	1.3	Gradient Boost (General Model)	0.936624	2967673	0.705764	50909	3.05217e+06	3.10154e+06	305.192	3044	16.67	145	6	151	3	1	0	0	JZ, China
J69	GACGTAGGGGGCGAGCGTTGTCCGGATTCACTGGGCGTAAAGCGCGTGTAGGCGGCCTGGTAAGTCCCACGTGAAAGCCCACGGCTCAACCGTGGGAAGCCGTGGGATACTGCTGGGCTTGAGGGCAGGAGAGGACGGTGGAATTCCCGGTGTAGCGGTGAAATGCGTAGATATCGGGAGGAACGCCAGTGACGAAGGTGGCCGTCTGGCCTGTCCCTGACGCTGAGACGCGAAAGCTGGGGGAGCGAACCGG	-0.0172845	0.0587816	d__Bacteria; p__GAL15; c__GAL15; o__GAL15; f__GAL15; g__GAL15; s__uncultured_Firmicutes	d__Bacteria;p__CSP1-3;c__CSP1-3;o__CSP1-3;f__SpSt-165;g__SpSt-165;s__	d__Bacteria;p__CSP1-3;c__CSP1-3;o__CSP1-3;f__SpSt-165;g__SpSt-165;s__	100	253	0	0	1	253	542	794	1e-132	468	QQ.bins.54.201705	PRJNA974368	SAMN35178179	JAUQQG000000000	94.21	89.53	0.42	2.71	Gradient Boost (General Model)	0.908404	2654472	0.601224	35929	2.80578e+06	2.88455e+06	297.678	2708	33.33	138	12	110	3	0	0	0	QQ, China
J73	TACGGGGAGGGCAAGCGTTACCCGGAATTACTGGGCTTAAAGGGGAGGTAGGCGGTTGGGTAAGTTTGGTGTGTAATCCCACGGCTCAACCGTGGGGCTGCGCCAAATACTACCCAACTAGAGGGTGCCAGAGGAGAGCGGAACTCCCGGTGTAGCGGTGAAATGCGTAGATATCGGGGGGAACACCAGTGGCGAAGGCGGCTCTCTGGGGCATCCCTGACGCTGAACTCCGAAGGCCAGGGGAGCAAAGGGG	-0.0238499	0.0930975	d__Bacteria; p__Hydrothermae; c__Hydrothermae; o__Hydrothermae; f__Hydrothermae; g__Hydrothermae; s__bacterium_T2.1	d__Bacteria;p__WOR-3;c__Hydrothermia;o__LBFQ01;f__DSFT01;g__DSFT01;s__	d__Bacteria;p__WOR-3;c__Hydrothermia;o__LBFQ01;f__DSFT01;g__DSFT01;s__	100	253	0	0	526	778	1	253	2e-134	468	JZ-1.bins.166.201901	PRJNA974368	SAMN35178165	JAUQPS000000000	86.51	82.59	6.71	4.24	Gradient Boost (General Model)	0.957229	1894006	0.280858	13082	2.04244e+06	2.19603e+06	294.109	2067	0	212	26	75	4	0	0	0	JZ, China
J91	GACGAAGGTCCCAAGCGTTACCCGGATTTACTGGGCGTAAAGGACCCACAGGCGGGGAAGCAAGTTCTTCCTTAAATCCTAAGGCCCAACCTTAGGAAGAGGAAGAATACTGCTTTCCTAGAGACTGCCAGAGGCCAGCGGAACGTGCGGTGTAGGGGTGAAATCCGTTGATATCGCACGGAACGCCGAAGGCGAAGGCAGCTGGCTAGGGCAGTTCTGACGCTGATTGGGTGAAAGCCAGGGGCGCGAACCGG	0.028339	0.0382018	d__Bacteria; p__Patescibacteria; c__Parcubacteria; o__GW2011-GWA2-46-7; f__GW2011-GWA2-46-7; g__GW2011-GWA2-46-7; s__uncultured_bacterium	d__Bacteria;p__Patescibacteria;c__Paceibacteria;o__UBA6257;f__HR35;g__;s__	d__Bacteria;p__Patescibacteria;c__Paceibacteria;o__UBA6257;f__HR35;g__;s__	99.61	254	1	0	1	254	519	772	1e-131	464	SRBZ-1.bins.49.201808	PRJNA974368	SAMN35178186	JAUQQN000000000	98.79	71.84	0.01	0	Gradient Boost (General Model)	0.924148	641239	0.283243	124474	649028	892593	302.597	655	0	12	17	87	0	0	0	0	SRBZ, China
J81	GACGAAGGTCCCAAGCGTTACCCGGATTTACTGGGCGTAAAGGATGAGAAGGCGGCGGATTAAGTTCTTTCTTAAAGCTCTCGAGCTTAACTCGAGAGAAGGAAAGAATACTGATCCGCTAGGGTCATGGAGGGGCCAGCGGAACGCACGGTGTAGGGGTGAAATCCGATGATATCGTGCGGAACGCCAAAGGCGAAGGCAGCTGGCTAGCCATGTACCGACGCTGATCTCATGAAAGCCAGGGGCGCGAACCGG	-0.000555365	0.0858123	d__Bacteria; p__Patescibacteria; c__Parcubacteria; o__GW2011-GWA2-46-7; f__GW2011-GWA2-46-7; g__GW2011-GWA2-46-7; s__uncultured_bacterium	d__Bacteria;p__Patescibacteria;c__Paceibacteria;o__UBA6257;f__HR35;g__;s__	d__Bacteria;p__Patescibacteria;c__Paceibacteria;o__UBA6257;f__HR35;g__;s__	98.82	255	3	0	1	255	532	786	8e-129	455	BF2.bins.112.201808	PRJNA974368	SAMN35178140	JAUQOT000000000	91.78	69.25	0.04	0	Gradient Boost (General Model)	0.938128	466192	0.284486	20651	507742	673201	282.639	518	0	37	19	85	0	0	0	0	BF, China
J72	GACGAAGGTCCCAAGCGTTACCCGGATTTACTGGGCGTAAAGGATGAGAAGGCGGCGGATTAAGTTCTTTCTTAAAGCTCTCGAGCTTAACTCGAGAGAAGGAAAGAATACTGATCCGCTAGGGTCATGGAGGGGCCAGCGGAACGCACGGTGTAGGGGTGAAATCCGATGATATCGTGCGGAACGCCGAAGGCGAAGGCAGCTGGCTAGCCATGTACCGACGCTGATCTCATGAAAGCCAGGGGCGCGAACCGG	0.133958	0.21966	d__Bacteria; p__Patescibacteria; c__Parcubacteria; o__GW2011-GWA2-46-7; f__GW2011-GWA2-46-7; g__GW2011-GWA2-46-7; s__uncultured_bacterium	d__Bacteria;p__Patescibacteria;c__Paceibacteria;o__UBA6257;f__HR35;g__;s__	d__Bacteria;p__Patescibacteria;c__Paceibacteria;o__UBA6257;f__HR35;g__;s__	99.22	255	2	0	1	255	532	786	2e-130	460	BF2.bins.112.201808	PRJNA974368	SAMN35178140	JAUQOT000000000	91.78	69.25	0.04	0	Gradient Boost (General Model)	0.938128	466192	0.284486	20651	507742	673201	282.639	518	0	37	19	85	0	0	0	0	BF, China
J79	GACGAAGGTCCCCAGCGTTACCCGGATTTACTGGGCGTAAAGGACGAGAAGGCGGGAGCATAAGTTTATCCTTAAAACTGTCGAGCTCAACTCGGCAGATGGGATAAATACTGTGCTCCTAGAGTCTGCCAGGGGCCAGCGGAACGGTCGGTGTAGGGGTGAAATCCGATGATATCGACCGGAACGCCAAAGGCGAAGGCAGCTGGCTAGGGCAGTACTGACGCTGATCTCGTGAAAGCCAGGGGCGCGAACCGG	-0.117459	0.102495	d__Bacteria; p__Patescibacteria; c__Parcubacteria; o__GW2011-GWA2-46-7; f__GW2011-GWA2-46-7; g__GW2011-GWA2-46-7; s__uncultured_Microgenomates	d__Bacteria;p__Desulfobacterota;c__Thermodesulfobacteria;o__Thermodesulfobacteriales;f__Thermodesulfobacteriaceae;g__;s__	d__Bacteria;p__Desulfobacterota;c__Thermodesulfobacteria;o__Thermodesulfobacteriales;f__Thermodesulfobacteriaceae;g__;s__	100	255	0	0	1	255	541	795	8e-134	472	SRBZ-1.bins.32.201808	PRJNA974368	SAMN35178184	JAUQQL000000000	99.98	97.92	5.17	6.81	Neural Network (Specific Model)	0.929809	1671455	0.313876	34391	1.58536e+06	1.59072e+06	308.695	1685	4.17	74	5	302	24	0	0	0	SRBZ, China
J27	GACGGAGGGTGCGAGCGTTGTTCGGAATCACTGGGCGTAAAGGGCGCGTAGGCGGTTGCGCGTGTCGGGTGTGAAAGCCCGGGGCTCAACCCCGGAATTGCATCCGAGACTGCGTGGCTAGAGACCGGGAGAGGAGGGTGGAATACCCAGTGTAGAGGTGAAATTCGTAGATATTGGGTGGAACACCGGTGGCGAAAGCGGCTCTCTGGCCCGGTTCTGACGCTGAGGCGCGAAAGCGTGGGGAGCAAACAGG	#N/A	-0.114701	d__Bacteria; p__Proteobacteria; c__Alphaproteobacteria; o__Tistrellales; f__Geminicoccaceae; g__Candidatus_Alysiosphaera; s__uncultured_bacterium	d__Bacteria;p__Proteobacteria;c__Alphaproteobacteria;o__Geminicoccales;f__Geminicoccaceae;g__;s__	d__Bacteria;p__Proteobacteria;c__Alphaproteobacteria;o__Geminicoccales;f__Geminicoccaceae;g__;s__	100	253	0	0	1	253	480	732	1e-132	468	SRBZ.bins.76.201705	PRJNA974368	SAMN35178187	JAUQQO000000000	99.96	97.76	0.33	0.79	Gradient Boost (General Model)	0.909399	3164142	0.662778	95910	3.15496e+06	3.21107e+06	327.262	2939	33.33	59	5	328	3	0	0	0	SRBZ, China
I51	TACGTAGGGGGCGAGCGTTACCCGGAATTACTGGGCGTAAAGGGTGCGTAGGCGGCCCCGTGTGTCCGGTGTTAAAGGCCACGGCTCAACCGTGGATATGCGCTGGAAACTGCGGGGCTTGGGTGCGGCAGAGGCAGACGGAACTGCTGGTGTAGGGGTGAAATCCGTAGATATCAGCAGGAACGCCGGTGGAGAAGTCGGTCTGCTGGGCCGTAACCGACGCTGAGGCACGAAAGCTAGGGGAGCGAACCGG	#N/A	-0.259721	d__Bacteria; p__Thermotogota; c__Thermotogae; o__Thermotogales; f__Fervidobacteriaceae; g__Fervidobacterium; s__Fervidobacterium_sp.	d__Bacteria;p__Thermotogota;c__Thermotogae;o__Thermotogales;f__Fervidobacteriaceae;g__Fervidobacterium_A;s__Fervidobacterium_A thailandense_A	d__Bacteria;p__Thermotogota;c__Thermotogae;o__Thermotogales;f__Fervidobacteriaceae;g__Fervidobacterium_A;s__Fervidobacterium_A thailandense_A	99.6	253	1	0	493	745	1	253	8e-133	462	JZ-1.bins.120.201901	PRJNA974368	SAMN35178162	JAUQPP000000000	98.62	99.12	0.56	0	Neural Network (Specific Model)	0.913182	1745944	0.432983	23861	1.76046e+06	1.76144e+06	305.565	1745	0	106	5	97	0	0	0	0	JZ, China
J49	TACGTAGGGGGCGAGCGTTACCCGGATTTACTGGGCGTAAAGGGGGCGTAGGTGGCTTGGTGTGTCGGGTGTGAAATCCCACGGCTCAACCGTGGGGCTGCGCCCGAAACTGCCAGGCTTGGGGGCGGTAGAGGGAGACGGAACTGCCGGTGTAGGGGTGAAATCCGTAGATATCGGCAGGAACGCCGGTGGGGAAGCCGGTCTCCTGGGCCGACCCCGACGCTGAGGCCCGAAAGCCAGGGGAGCAAACCGG	0.178549	0.0498115	d__Bacteria; p__Thermotogota; c__Thermotogae; o__Thermotogales; f__Thermotogaceae; g__Thermotoga; s__Thermotoga_sp.	d__Bacteria;p__Thermotogota;c__Thermotogae;o__Thermotogales;f__Thermotogaceae;g__;s__	d__Bacteria;p__Thermotogota;c__Thermotogae;o__Thermotogales;f__Thermotogaceae;g__;s__	100	253	0	0	1	253	530	782	1e-132	468	GMQP.bins.24.201705	PRJNA974368	SAMN35178151	JAUQPE000000000	99.75	100	0.33	0	Neural Network (Specific Model)	0.95241	1611651	0.515954	83633	1.61036e+06	1611651	317.246	1621	0	39	0	102	0	0	0	0	GMQP, China
J19	TACGGAGGGCGCAAGCGTTGCCCGGAATCACTGGGTGTAAAGGGTGCGTAGGCGGGGCTGTAAGTCAGGGGTGAAATCCTTCGGCTCAACCGAAGAATTGCCCCTGATACTGCAGCTCTTGAGTCCCGGAGAGGCCGCTGGAATTCGTGGTGTAGCGGTGAAATGCGTAGATATCACGAGGAACACCAGAGGCGAAGGCGGGCGGCTAGACGGGTACTGACGCTGAGGCACGAAAGCGTGGGGAGCAAACAGG	-0.0513776	#N/A	d__Bacteria; p__Bacteroidota; c__Rhodothermia; o__Rhodothermales; f__Rhodothermaceae; g__Rhodothermus; s__uncultured_Rhodothermus	d__Bacteria;p__Bacteroidota;c__Rhodothermia;o__Rhodothermales;f__Rhodothermaceae;g__Rhodothermus;s__Rhodothermus sp002898335	d__Bacteria;p__Bacteroidota;c__Rhodothermia;o__Rhodothermales;f__Rhodothermaceae;g__Rhodothermus;s__Rhodothermus sp002898335	100	253	0	0	1	253	520	772	1e-132	468	QQ.bins.78.201901	PRJNA974368	SAMN35178182	JAUQQJ000000000	95.61	99.44	0	0	Neural Network (Specific Model)	0.936897	2871321	0.559322	825638	3.00316e+06	2.88749e+06	363.588	2472	0	10	1	264	0	0	0	0	QQ, China
I92	TACGTAGGGGCCGAGCGTTACCCGGATTTACTGGGCGTAAAGTGCGCGTAGGCGGGGCCTTAAGTCGGGCGTGAAAGCCCCGGGCTCAACTCGGGGAGGCCGTCCGATACTGGGGCCCTTGAGGGCGGGAGAGGGTGGTGGAATTCCCGGTGTAGCGGTGAAATGCGTAGAGCTCGGGAGGAACACCGGTGGCGAAGGCGGCCCGCTGGCCCGTACCTGACGCTGAGGCGCGAAGGCGTGGGGAGCGAACCGG	-0.130252	#N/A	d__Bacteria; p__Chloroflexi; c__Anaerolineae; o__Thermoflexales; f__Thermoflexaceae; g__Thermoflexus	d__Bacteria;p__Gemmatimonadota;c__Gemmatimonadetes;o__Longimicrobiales;f__UBA6960;g__;s__	d__Bacteria;p__Gemmatimonadota;c__Gemmatimonadetes;o__Longimicrobiales;f__UBA6960;g__;s__	96.44	253	9	0	1	253	520	772	1e-117	418	BF4.bins.9.201808	PRJNA974368	SAMN35178144	JAUQOX000000000	92.6	95.48	1.24	3.3	Gradient Boost (General Model)	0.913258	3028226	0.668506	10878	3.22967e+06	3.06692e+06	336.71	2744	0	407	6	138	3	0	0	0	BF, China
A43	TACGTAGGTCCCGAGCGTTGCGCGAATTCACTGGGCGTAAAGCGTCCGCAGCCGGATGGGTAAGCGGTTCGTCAAAGCCCACCGCTCAACGGTGGAAAGGCGTACCGAACTGCCCATCTTGAGGCATGCTCAGGCAGGCGGAATTCCCGGTGTAGCGGTGAAATGCGTAGATATCGGGAGGAACACCGAAGGCGAAGGCAGCCTGCTGGGGCTGTTCTGACGGTCAGGGACGAAAGCTGGGGGAGCAAACCGG	#N/A	#N/A	d__Bacteria; p__Aquificota; c__Aquificae; o__Aquificales; f__Aquificaceae; g__Hydrogenobacter	d__Bacteria;p__Aquificota;c__Aquificae;o__Aquificales;f__Aquificaceae;g__UBA11096;s__	d__Bacteria;p__Aquificota;c__Aquificae;o__Aquificales;f__Aquificaceae;g__UBA11096;s__	98.42	253	4	0	1	253	535	787	5e-126	446	QZM4_1.bins.16.Tibet	PRJNA974368	SAMN35178183	JAUQQK000000000	99.91	98.78	0.21	0.41	Neural Network (Specific Model)	0.957221	1650660	0.453527	103341	1.64868e+06	1.6642e+06	286.802	1849	0	32	3	332	1	0	0	0	QZM, China
A31	TACGTAGGTCCCGAGCGTTGCGCGAATTCACTGGGCGTAAAGCGTCCGCAGCCGGATGGGTAAGCGGTTCGTCAAAGCCCACCGCTCAACGGTGGAAAGGCGTACCGAACTGCCCATCTTGAGGCACGCTCAGGCAGGTGGAATTCCCGGTGTAGCGGTGAAATGCGTAGATATCGGGAGGAACACCGAAGGCGAAGGCAGCCTGCTGGGGCTGTTCTGACGGTCAGGGACGAAAGCTGGGGGATCAAACCGG	#N/A	#N/A	d__Bacteria; p__Aquificota; c__Aquificae; o__Aquificales; f__Aquificaceae; g__Hydrogenobacter	d__Bacteria;p__Aquificota;c__Aquificae;o__Aquificales;f__Aquificaceae;g__UBA11096;s__	d__Bacteria;p__Aquificota;c__Aquificae;o__Aquificales;f__Aquificaceae;g__UBA11096;s__	98.02	253	5	0	1	253	535	787	2e-124	440	QZM4_1.bins.16.Tibet	PRJNA974368	SAMN35178183	JAUQQK000000000	99.91	98.78	0.21	0.41	Neural Network (Specific Model)	0.957221	1650660	0.453527	103341	1.64868e+06	1.6642e+06	286.802	1849	0	32	3	332	1	0	0	0	QZM, China

## Sheet: Table S3
Supplemental table 3. The relative abundance of ASVs in initial samples and atom fraction excess
Phylum	#ASV ID	Relative abundance (initial)	Substrates	13C AEF
Acetothermia	J56	0.000934537	Aspartate	0.303747
Acetothermia	J56	0.000934537	Acetate	0.298242
Acetothermia	K15	0.0435665	Aspartate	0.0761504
Acidobacteriota	J85	0.0120193	Aspartate	0.0843932
Acidobacteriota	K25	0.134221	Aspartate	0.0680921
Acidobacteriota	J52	0.000941365	Acetate	0.0474475
Acidobacteriota	J36	0.000110096	Acetate	0.00768184
Acidobacteriota	K25	0.134221	Acetate	0.00622118
Aquificota	J62	0.00146283	Aspartate	0.423294
Aquificota	K19	0.0753314	Acetate	0.162652
Aquificota	J77	0.00704189	Aspartate	0.14706
Aquificota	K19	0.0753314	Aspartate	0.10043
Aquificota	J77	0.00704189	Acetate	0.0305078
Armatimonadota	J84	0.0112964	Aspartate	0.113611
Armatimonadota	J25	0.000235555	Aspartate	0.0983362
Armatimonadota	K12	0.0317777	Aspartate	0.0912491
Armatimonadota	J64	0.00133908	Aspartate	0.0732735
Armatimonadota	K12	0.0317777	Acetate	0.0399219
Armatimonadota	J84	0.0112964	Acetate	0.016636
Bacteroidota	J51	0.00119313	Acetate	0.306217
Bacteroidota	K24	0.0939453	Aspartate	0.133694
Bacteroidota	J47	0.000448066	Acetate	0.0968897
Bacteroidota	J76	0.00379704	Aspartate	0.0949215
Bacteroidota	J48	0.00105061	Acetate	0.0944976
Bacteroidota	J97	0.0286148	Aspartate	0.0839264
Bacteroidota	J47	0.000448066	Aspartate	0.0495535
Bacteroidota	J97	0.0286148	Acetate	0.0180235
Bacteroidota	J45	0.000437824	Acetate	0.0142891
Calescamantes	J63	0.00186395	Aspartate	0.1054
Calescamantes	J75	0.005725	Aspartate	0.0986267
Calescamantes	J63	0.00186395	Acetate	0.0675398
Chloroflexi	J41	0.000426729	Acetate	0.317187
Chloroflexi	K23	0.0751035	Aspartate	0.10508
Chloroflexi	J41	0.000426729	Aspartate	0.0939067
Chloroflexi	J94	0.0175138	Aspartate	0.0937825
Chloroflexi	K13	0.0276171	Aspartate	0.0700866
Chloroflexi	J74	0.00275838	Aspartate	0.0596191
Chloroflexi	J98	0.0310283	Aspartate	0.0576401
Chloroflexi	J68	0.00122898	Aspartate	0.0318505
Chloroflexi	J65	0.00222497	Aspartate	0.0136173
Chloroflexi	K13	0.0276171	Acetate	0.00838148
Chloroflexi	J58	0.00114705	Acetate	0.00395084
Crenarchaeota	J21	0.000163864	Acetate	0.789213
Crenarchaeota	J35	0.000269693	Acetate	0.662431
Crenarchaeota	J21	0.000163864	Aspartate	0.261557
Crenarchaeota	J71	0.00160194	Aspartate	0.141487
Crenarchaeota	J82	0.0111718	Aspartate	0.115469
Crenarchaeota	J89	0.0146564	Aspartate	0.113597
Crenarchaeota	K17	0.0368873	Aspartate	0.105337
Crenarchaeota	J88	0.0152402	Aspartate	0.097188
Crenarchaeota	K14	0.0306853	Aspartate	0.0959078
Crenarchaeota	J95	0.0233728	Aspartate	0.0958982
Crenarchaeota	J35	0.000269693	Aspartate	0.0481704
Crenarchaeota	J95	0.0233728	Acetate	0.0200711
Crenarchaeota	J71	0.00160194	Acetate	0.00764713
Deinococcota	K26	0.00995389	Aspartate	0.180969
Deinococcota	J93	0.005329	Aspartate	0.163749
Deinococcota	K21	0.040104	Aspartate	0.160204
Deinococcota	K18	0.00640606	Aspartate	0.151441
Deinococcota	J99	0.00147648	Aspartate	0.104251
Deinococcota	J93	0.005329	Acetate	0.0528904
Deinococcota	K21	0.040104	Acetate	0.0233598
Deinococcota	K26	0.00995389	Acetate	0.00768056
Deinococcota	K18	0.00640606	Acetate	0.00347977
Desulfobacterota	J53	0.000767259	Acetate	0.233032
Desulfobacterota	J53	0.000767259	Aspartate	0.0959375
Fervidibacteria	K16	0.0372091	Aspartate	0.106543
Fervidibacteria	J96	0.0269215	Aspartate	0.102907
Fervidibacteria	J78	0.00594605	Aspartate	0.0902722
Fervidibacteria	J78	0.00594605	Acetate	0.0859828
Fervidibacteria	J96	0.0269215	Acetate	0.00205963
Firmicutes	J26	0.000256038	Acetate	0.0612305
Firmicutes	J46	0.000638387	Aspartate	0.00303272
GAL15	J83	0.0128667	Aspartate	0.0716834
GAL15	J38	0.000557308	Aspartate	0.0694656
GAL15	J69	0.00287616	Aspartate	0.0587816
Hydrothermae	J32	0.000300417	Acetate	0.392166
Hydrothermae	J42	0.000505247	Aspartate	0.101315
Hydrothermae	J73	0.00222241	Aspartate	0.0930975
Hydrothermae	J59	0.000994279	Aspartate	0.0774898
Micrarchaeota	J92	0.000657163	Aspartate	0.262797
Micrarchaeota	J92	0.000657163	Acetate	0.03738
Patescibacteria	J72	0.00327045	Aspartate	0.21966
Patescibacteria	J72	0.00327045	Acetate	0.133958
Patescibacteria	J79	0.00785609	Aspartate	0.102495
Patescibacteria	J81	0.0105624	Aspartate	0.0858123
Patescibacteria	J87	0.017629	Aspartate	0.0462019
Patescibacteria	J91	0.0217939	Aspartate	0.0382018
Patescibacteria	J91	0.0217939	Acetate	0.028339
Patescibacteria	J86	0.0161782	Aspartate	0.0130336
Thermotogota	J49	0.000627292	Acetate	0.178549
Thermotogota	J49	0.000627292	Aspartate	0.0498115

## Sheet: Table S4
Supplemental table 4. List of genes involved in substrate assimilation and metabolism into DNA for aspartate and acetate utilizers.
																	Acetate primary utilizers
					Aspartate primary utilizers
Pathway	No.	KO	Gene	Annotation	JZ-3.bins.90.201705	JZ-1.bins.71.201901	JZ-3.bins.124.201901	JZ-2.bins.100.201901	GXS.bins.134.201912	JZ-1.bins.94.201901	BF2.bins.106.201808	GXS.bins.67.201907	BF4.bins.9.201808	GXS.bins.7.201907	JZ-2.bins.74.201705	QQ.bins.54.201705	JZ-3.bins.91.201705	DRTY-1.bins.32.201901	ZMQR.bins.33.201901	GMQP.bins.31.201705	JZ-3.bins.73.201901	QZM4_1.bins.16.Tibie	ZGR_13_1_3.bins.10.Tibie	GXS.bins.47.201907	QQ.bins.54.201901	JZ-1.bins.153.201901	GXS.bins.47.201912	GXS.bins.80.201912	BF4.bins.103.201808	JZ-1.bins.128.201901	DG02_5.bins.8.Tibie	GXS.bins.64.201907	GMQP.bins.21.201705	GMQP.bins.24.201705	JZ-1.bins.10.201901
Amino acid metabolism	1	K00278	nadB	L-aspartate oxidase [EC:1.4.3.16]	0	0	0	0	2	2	2	1	1	2	1	0	0	0	0	0	2	2	0	2	2	1	2	2	2	2	2	2	2	2	1
	1	K00812	aspB	aspartate aminotransferase [EC:2.6.1.1]	1	2	2	3	2	2	1	1	3	1	1	1	2	1	2	1	3	1	1	1	1	1	1	1	1	1	1	1	1	2	3
	1	K00813	aspC	aspartate aminotransferase	0	0	0	0	0	0	0	0	0	0	0	0	0	0	0	0	0	0	0	0	0	0	0	0	0	0	0	0	0	0	0
	1	K11358	yhdR	aspartate aminotransferase [EC:2.6.1.1]	0	0	0	0	0	0	0	0	0	0	0	0	0	0	0	0	0	0	0	0	0	0	0	0	0	0	0	0	1	0	0
	10	K01939	purA, ADSS	adenylosuccinate synthase [EC:6.3.4.4]	1	1	1	1	1	2	1	1	1	1	1	1	1	1	0	1	1	1	0	1	1	2	1	1	1	2	1	1	2	1	1
	11	K01940	argG, ASS1	argininosuccinate synthase [EC:6.3.4.5]	1	1	1	1	0	1	1	0	1	1	1	1	1	0	1	0	1	1	0	1	1	0	0	1	1	1	1	1	1	1	1
	12	K01756	purB, ADSL	adenylosuccinate lyase [EC:4.3.2.2]	1	1	1	2	2	2	1	1	1	1	1	1	1	1	0	1	1	2	0	1	1	1	2	1	1	1	2	2	1	2	1
	13	K01755	argH, ASL	argininosuccinate lyase [EC:4.3.2.1]	1	1	1	1	0	1	1	0	1	1	1	1	1	0	1	0	1	1	0	1	1	0	0	1	1	1	2	2	1	1	1
	13	K14681	argHA	argininosuccinate lyase / amino-acid N-acetyltransferase [EC:4.3.2.1 2.3.1.1]	0	0	0	1	0	0	1	0	1	1	1	1	0	0	0	0	1	2	0	1	1	0	0	0	2	0	2	2	1	0	2
	14	K01744	aspA	aspartate ammonia-lyase [EC:4.3.1.1]	0	0	0	0	0	1	1	0	1	0	0	0	1	0	0	0	1	0	1	1	0	0	0	0	1	0	0	0	0	1	0
	15	K00928	lysC	aspartate kinase [EC:2.7.2.4]	2	1	1	1	0	1	2	2	0	1	1	2	2	1	0	0	1	1	2	2	2	2	0	1	2	1	1	1	1	2	3
	15	K12524	thrA	bifunctional aspartokinase / homoserine dehydrogenase 1 [EC:2.7.2.4 1.1.1.3]	0	0	0	1	0	1	2	1	0	1	1	2	0	0	0	0	1	1	1	2	2	2	0	2	2	1	1	1	1	2	2
	15	K12526	lysAC	bifunctional diaminopimelate decarboxylase / aspartate kinase [EC:4.1.1.20 2.7.2.4]	0	0	0	0	0	0	0	1	0	0	0	0	0	0	0	0	0	0	1	0	0	1	0	1	0	0	0	0	0	0	1
	16	K00133	asd	aspartate-semialdehyde dehydrogenase [EC:1.2.1.11]	1	1	1	1	0	1	1	1	0	1	1	1	1	1	0	0	1	1	1	1	1	1	0	2	1	1	1	1	1	1	3
	17	K00003	hom	homoserine dehydrogenase [EC:1.1.1.3]	1	1	1	2	0	2	2	0	0	1	2	1	1	0	0	1	0	2	0	2	2	0	2	2	2	1	1	1	1	1	2
	17	K12524	thrA	bifunctional aspartokinase / homoserine dehydrogenase 1 [EC:2.7.2.4 1.1.1.3]	0	0	0	1	0	1	2	1	0	1	1	2	0	0	0	0	1	1	1	2	2	2	0	2	2	1	1	1	1	2	2
	17	K12525	metL	bifunctional aspartokinase / homoserine dehydrogenase 2	0	0	0	0	0	0	0	0	0	0	0	0	0	0	0	0	0	0	0	0	0	0	0	0	0	0	0	0	0	0	0
	18	K00872	thrB	homoserine kinase [EC:2.7.1.39]	1	1	2	1	1	1	0	0	2	1	1	1	1	0	1	0	1	1	0	0	0	0	0	0	0	1	1	1	0	1	1
	18	K02204	thrB2	homoserine kinase type II [EC:2.7.1.39]	0	0	0	0	0	0	0	0	0	0	0	0	0	0	0	0	0	0	0	0	0	0	0	0	1	0	0	0	0	0	0
	18	K02203	thrH	phosphoserine / homoserine phosphotransferase [EC:3.1.3.3 2.7.1.39]	0	0	0	0	0	0	0	0	0	0	0	1	0	0	0	0	0	0	0	0	0	0	0	0	1	0	0	0	0	0	0
	19	K01733	thrC	threonine synthase [EC:4.2.3.1]	5	2	2	5	2	2	0	1	3	2	3	4	2	2	3	2	3	3	1	2	2	1	2	1	1	2	2	2	2	2	2
	20	K01620	ltaE	threonine aldolase [EC:4.1.2.48]	0	0	0	2	1	1	2	1	2	1	2	1	1	0	1	1	2	0	1	2	2	1	1	1	0	0	0	0	0	0	1
	21	K00600	glyA, SHMT	glycine hydroxymethyltransferase [EC:2.1.2.1]	2	1	1	1	1	1	1	1	1	1	1	1	2	0	1	1	1	1	1	1	1	1	1	1	1	1	1	1	1	1	1
	21	K00830	AGXT	alanine-glyoxylate transaminase / serine-glyoxylate transaminase / serine-pyruvate transaminase [EC:2.6.1.44 2.6.1.45 2.6.1.51]	0	0	0	2	0	1	0	0	1	1	1	3	0	1	1	0	1	0	0	0	0	1	0	0	0	1	1	2	0	0	1
	22	K17989	SDS, SDH, CHA1	L-serine/L-threonine ammonia-lyase [EC:4.3.1.17 4.3.1.19]	0	0	0	0	0	0	0	0	1	0	0	0	0	0	0	0	0	0	0	0	0	0	0	1	0	0	0	0	0	0	0
	22	K01752	E4.3.1.17, sdaA, sdaB, tdcG	L-serine dehydratase [EC:4.3.1.17]	0	0	0	0	0	0	1	0	0	0	0	0	0	0	0	0	0	0	0	1	1	0	2	2	0	0	2	2	0	0	0
	22	K01754	E4.3.1.19, ilvA, tdcB	threonine dehydratase [EC:4.3.1.19]	1	1	1	2	0	1	0	0	4	0	4	1	1	1	1	0	3	1	0	0	0	0	0	3	3	0	2	3	0	1	3
	23	K00259	ald	alanine dehydrogenase [EC:1.4.1.1]	0	0	0	0	0	1	1	1	1	0	1	2	0	0	0	0	2	1	0	1	1	0	2	2	1	0	2	2	1	0	1
	23	K19244	ala	alanine dehydrogenase [EC:1.4.1.1]	3	1	1	2	0	1	1	0	1	0	1	1	0	0	1	0	1	0	0	1	1	0	0	0	0	0	0	0	0	0	1
	24	K00827	AGXT2	alanine-glyoxylate transaminase / (R)-3-amino-2-methylpropionate-pyruvate transaminase	0	0	0	0	0	0	0	0	0	0	0	0	0	0	0	0	0	0	0	0	0	0	0	0	0	0	0	0	0	0	0
	24	K00830	AGXT	alanine-glyoxylate transaminase / serine-glyoxylate transaminase / serine-pyruvate transaminase [EC:2.6.1.44 2.6.1.45 2.6.1.51]	0	0	0	2	0	1	0	0	1	1	1	3	0	1	1	0	1	0	0	0	0	1	0	0	0	1	1	2	0	0	1
	24	K14272	GGAT	glutamate--glyoxylate aminotransferase	0	0	0	0	0	0	0	0	0	0	0	0	0	0	0	0	0	0	0	0	0	0	0	0	0	0	0	0	0	0	0
	25	K00169	porA	pyruvate ferredoxin oxidoreductase alpha subunit [EC:1.2.7.1]	3	3	2	0	3	1	0	0	0	0	3	3	1	1	4	1	0	2	2	0	0	0	2	0	0	0	0	0	1	1	0
	25	K00170	porB	pyruvate ferredoxin oxidoreductase beta subunit [EC:1.2.7.1]	2	2	1	0	2	0	0	0	0	0	2	3	0	2	2	1	0	2	1	0	0	0	0	0	0	0	0	0	1	1	0
	25	K00171	porD	pyruvate ferredoxin oxidoreductase delta subunit [EC:1.2.7.1]	2	2	1	0	2	0	0	0	0	0	2	1	0	1	2	2	0	2	1	0	0	0	1	0	0	0	0	0	1	1	0
	25	K00172	porC, porG	pyruvate ferredoxin oxidoreductase gamma subunit [EC:1.2.7.1]	2	2	2	0	3	0	0	0	0	0	3	3	0	1	3	2	0	4	1	0	0	0	2	0	0	0	0	0	2	2	0
	25	K03737	por, nifJ	pyruvate-ferredoxin/flavodoxin oxidoreductase [EC:1.2.7.1 1.2.7.-]	0	0	0	1	0	0	0	0	3	0	0	0	0	0	0	0	1	0	0	0	0	0	2	0	1	0	1	1	0	1	1
	25	K00174	korA, oorA, oforA	2-oxoglutarate/2-oxoacid ferredoxin oxidoreductase subunit alpha [EC:1.2.7.3 1.2.7.11]	1	1	1	1	2	2	0	1	2	2	3	5	1	1	3	4	4	0	2	0	0	1	5	1	2	2	1	1	1	2	1
	25	K00175	korB, oorB, oforB	2-oxoglutarate/2-oxoacid ferredoxin oxidoreductase subunit beta [EC:1.2.7.3 1.2.7.11]	1	1	1	2	2	1	0	1	2	2	4	5	1	1	3	4	4	1	2	0	0	1	3	1	2	2	1	1	1	2	1
	25	K00163	aceE	pyruvate dehydrogenase E1 component [EC:1.2.4.1]	0	0	0	1	0	0	0	0	0	0	0	0	0	0	0	0	0	0	0	0	0	0	0	0	1	0	1	1	0	0	1
	25	K00161	PDHA, pdhA	pyruvate dehydrogenase E1 component alpha subunit [EC:1.2.4.1]	4	0	0	4	1	2	2	1	1	0	4	2	0	1	1	0	2	1	0	2	2	1	0	2	1	0	1	1	0	0	0
	25	K00162	PDHB, pdhB	pyruvate dehydrogenase E1 component beta subunit [EC:1.2.4.1]	0	0	0	5	2	0	2	0	2	0	4	0	0	0	1	0	0	1	0	2	3	0	0	2	2	0	2	3	0	0	0
	25	K00382	DLD, lpd, pdhD	dihydrolipoamide dehydrogenase [EC:1.8.1.4]	1	0	0	1	2	2	2	1	2	1	1	1	0	1	1	1	1	5	1	2	3	1	1	1	2	1	2	3	0	1	1
	25	K00627	DLAT, aceF, pdhC	pyruvate dehydrogenase E2 component (dihydrolipoamide acetyltransferase) [EC:2.3.1.12]	2	0	0	6	1	2	4	1	4	1	4	4	1	1	1	2	2	4	1	4	5	1	1	3	2	1	3	3	0	1	1
	26	K01953	asnB, ASNS	asparagine synthase (glutamine-hydrolysing) [EC:6.3.5.4]	1	1	1	15	1	1	2	2	2	0	1	0	2	0	1	0	1	0	2	2	2	2	0	0	5	0	0	0	0	0	1
	27	K13566	NIT2, yafV	omega-amidase [EC:3.5.1.3]	1	2	2	0	0	1	0	0	1	0	0	0	1	1	2	0	0	0	1	0	0	0	0	0	0	0	1	1	1	0	1
	28	K09758	asdA	aspartate 4-decarboxylase	0	0	0	0	0	0	0	0	0	0	0	0	0	0	0	0	0	0	0	0	0	0	0	0	0	0	0	0	0	0	0
	33	K00264	GLT1	glutamate synthase (NADH) [EC:1.4.1.14]	0	0	0	0	0	0	0	0	0	0	0	0	0	0	0	0	0	0	0	0	0	0	0	0	0	0	0	0	0	0	0
	33	K00265	gltB	glutamate synthase (NADPH) large chain [EC:1.4.1.13]	0	0	0	1	1	1	0	0	0	1	1	1	0	0	0	0	1	1	0	1	1	0	0	0	1	1	1	1	1	1	2
	33	K00266	gltD	glutamate synthase (NADPH) small chain [EC:1.4.1.13]	1	1	0	0	1	1	0	0	0	2	0	0	0	1	1	1	1	1	1	0	0	0	0	0	0	2	0	0	1	2	3
	34	K00260	gudB, rocG	glutamate dehydrogenase [EC:1.4.1.2]	1	1	1	0	0	0	0	0	1	0	0	0	1	1	1	1	0	0	0	0	0	0	0	0	0	0	0	0	0	0	0
	34	K15371	GDH2	glutamate dehydrogenase [EC:1.4.1.2]	0	0	0	0	0	0	0	0	0	0	0	0	0	0	0	0	0	0	0	0	0	0	2	0	0	0	0	0	0	0	0
	34	K00261	GLUD1_2, gdhA	glutamate dehydrogenase (NAD(P)+) [EC:1.4.1.3]	2	1	1	3	1	4	1	1	1	1	2	1	1	1	1	2	2	0	2	1	1	1	1	2	2	1	2	2	0	0	1
	34	K00262	E1.4.1.4, gdhA	glutamate dehydrogenase (NADP+) [EC:1.4.1.4]	2	1	1	1	0	2	0	0	1	0	0	0	1	1	1	1	1	0	0	0	0	0	1	1	0	0	1	1	0	1	1
	35	K01915	glnA, GLUL	glutamine synthetase [EC:6.3.1.2]	1	0	1	2	1	2	0	1	2	3	4	3	1	1	1	1	1	1	1	1	1	1	1	1	4	2	1	1	1	1	1
	66	K00812	aspB	aspartate aminotransferase [EC:2.6.1.1]	1	2	2	3	2	2	1	1	3	1	1	1	2	1	2	1	3	1	1	1	1	1	1	1	1	1	1	1	1	2	3
	66	K00813	aspC	aspartate aminotransferase	0	0	0	0	0	0	0	0	0	0	0	0	0	0	0	0	0	0	0	0	0	0	0	0	0	0	0	0	0	0	0
	66	K11358	yhdR	aspartate aminotransferase [EC:2.6.1.1]	0	0	0	0	0	0	0	0	0	0	0	0	0	0	0	0	0	0	0	0	0	0	0	0	0	0	0	0	1	0	0
TCA cycle	2	K01647	CS, gltA	citrate synthase [EC:2.3.3.1]	2	1	1	1	2	2	1	2	2	0	3	4	1	0	1	0	5	1	1	1	1	2	1	1	1	0	1	1	0	1	1
	3	K01681	ACO, acnA	aconitate hydratase [EC:4.2.1.3]	1	1	1	1	1	2	1	1	1	0	1	1	1	0	1	0	2	1	1	1	1	1	1	1	1	0	1	2	1	0	1
	3	K01682	acnB	aconitate hydratase 2 / 2-methylisocitrate dehydratase [EC:4.2.1.3 4.2.1.99]	0	0	0	0	0	0	0	0	0	0	0	0	0	0	0	0	0	0	0	0	0	0	0	0	0	0	0	0	0	0	0
	4	K00031	IDH1, IDH2, icd	isocitrate dehydrogenase [EC:1.1.1.42]	1	1	1	1	0	3	3	2	1	0	1	1	1	0	1	0	1	1	1	3	3	2	1	1	1	0	1	1	1	1	1
	4	K00030	IDH3	isocitrate dehydrogenase (NAD+) [EC:1.1.1.41]	0	0	0	1	2	0	2	2	2	1	1	0	0	0	0	0	1	0	2	2	2	2	0	2	0	1	0	0	0	0	0
	5	K00164	OGDH, sucA	2-oxoglutarate dehydrogenase E1 component [EC:1.2.4.2]	0	0	0	1	0	0	0	1	1	0	0	0	0	0	0	0	0	0	0	0	0	1	0	0	1	0	1	1	0	0	2
	5	K00658	DLST, sucB	2-oxoglutarate dehydrogenase E2 component (dihydrolipoamide succinyltransferase) [EC:2.3.1.61]	0	0	0	2	0	0	1	1	1	1	1	1	0	1	0	1	1	0	0	1	1	1	1	1	2	0	1	1	0	0	1
	5	K00382	DLD, lpd, pdhD	dihydrolipoamide dehydrogenase [EC:1.8.1.4]	1	0	0	1	2	2	2	1	2	1	1	1	0	1	1	1	1	5	1	2	3	1	1	1	2	1	2	3	0	1	1
	5	K00174	korA, oorA, oforA	2-oxoglutarate/2-oxoacid ferredoxin oxidoreductase subunit alpha [EC:1.2.7.3 1.2.7.11]	1	1	1	1	2	2	0	1	2	2	3	5	1	1	3	4	4	0	2	0	0	1	5	1	2	2	1	1	1	2	1
	5	K00175	korB, oorB, oforB	2-oxoglutarate/2-oxoacid ferredoxin oxidoreductase subunit beta [EC:1.2.7.3 1.2.7.11]	1	1	1	2	2	1	0	1	2	2	4	5	1	1	3	4	4	1	2	0	0	1	3	1	2	2	1	1	1	2	1
	5	K01616	kgd	multifunctional 2-oxoglutarate metabolism enzyme [EC:2.2.1.5 4.1.1.71 1.2.4.2 2.3.1.61]	0	0	0	1	0	0	0	1	1	0	0	0	0	0	0	0	0	0	0	0	0	1	0	0	1	0	1	1	0	0	2
	6	K01902	sucD	succinyl-CoA synthetase alpha subunit [EC:6.2.1.5]	1	1	1	2	1	1	1	1	1	1	4	3	1	1	1	3	2	2	1	1	1	1	1	1	1	1	1	1	0	0	1
	6	K01903	sucC	succinyl-CoA synthetase beta subunit [EC:6.2.1.5]	1	1	1	1	1	1	1	1	2	1	2	1	1	1	1	1	2	1	1	1	1	1	1	1	1	1	1	1	0	0	1
	6	K18118	aarC, cat1	succinyl-CoA:acetate CoA-transferase [EC:2.8.3.18]	0	0	0	0	0	0	0	0	0	1	0	0	0	0	0	0	0	0	0	0	0	0	0	0	0	0	0	0	0	0	0
	7	K00244	frdA	fumarate reductase flavoprotein subunit [EC:1.3.5.4]	0	0	0	2	1	1	1	0	0	1	0	2	0	0	0	0	2	2	0	1	1	0	1	1	1	1	1	1	2	0	1
	7	K00245	frdB	fumarate reductase iron-sulfur subunit [EC:1.3.5.4]	0	0	0	2	1	0	1	0	1	0	0	1	0	0	0	0	0	1	1	1	1	0	0	0	0	0	0	0	0	0	1
	7	K00246	frdC	fumarate reductase subunit C	0	0	0	0	0	1	0	1	0	0	1	2	0	0	0	0	1	0	0	0	0	0	1	1	0	0	1	1	1	0	0
	7	K00247	frdD	fumarate reductase subunit D	0	0	0	1	0	1	1	1	0	0	1	2	0	0	0	0	1	0	1	1	1	1	1	1	0	0	1	1	0	0	0
	7	K00239	sdhA, frdA	succinate dehydrogenase / fumarate reductase, flavoprotein subunit [EC:1.3.5.1 1.3.5.4]	1	1	1	2	1	2	1	1	1	2	2	3	1	0	2	1	2	1	1	1	1	1	1	1	1	2	1	1	1	0	2
	7	K00240	sdhB, frdB	succinate dehydrogenase / fumarate reductase, iron-sulfur subunit [EC:1.3.5.1 1.3.5.4]	1	1	1	2	1	1	1	1	1	1	1	2	1	0	2	0	1	2	1	1	1	1	1	1	0	1	1	1	1	0	1
	7	K00241	sdhC, frdC	succinate dehydrogenase / fumarate reductase, cytochrome b subunit	1	1	1	2	1	1	1	1	1	0	1	2	1	0	1	0	1	0	1	1	1	1	1	1	1	0	1	1	0	0	1
	7	K00242	sdhD, frdD	succinate dehydrogenase / fumarate reductase, membrane anchor subunit	2	1	1	0	0	1	0	1	0	0	1	2	2	0	2	0	1	0	0	0	0	0	1	1	0	0	1	1	1	0	0
	7	K18860	sdhD, frdD	putative succinate dehydrogenase / fumarate reductase, subunit D	1	0	0	0	0	0	0	0	0	0	0	0	1	0	1	0	0	0	0	0	0	0	0	0	0	0	0	0	0	0	0
	8	K01676	E4.2.1.2A, fumA, fumB	fumarate hydratase, class I [EC:4.2.1.2]	0	0	0	1	0	0	0	0	1	1	1	0	0	2	2	2	1	1	0	0	0	0	0	0	0	1	0	0	1	1	1
	8	K01677	E4.2.1.2AA, fumA	fumarate hydratase subunit alpha [EC:4.2.1.2]	0	0	0	1	0	0	0	0	1	1	1	1	0	1	1	1	0	1	0	0	0	0	0	0	0	1	0	0	1	1	0
	8	K01678	E4.2.1.2AB, fumB	fumarate hydratase subunit beta [EC:4.2.1.2]	0	0	0	1	0	0	0	0	1	0	1	1	0	1	1	1	1	1	0	0	0	0	0	0	0	1	0	0	1	1	1
	8	K01679	E4.2.1.2B, fumC, FH	fumarate hydratase, class II [EC:4.2.1.2]	1	1	1	1	1	1	1	1	1	1	1	1	1	0	1	0	1	0	1	1	0	1	2	1	1	1	1	1	0	0	0
	9	K00116	mqo	malate dehydrogenase (quinone) [EC:1.1.5.4]	0	0	0	0	0	0	0	0	0	0	0	0	0	0	0	0	0	0	0	0	0	0	0	0	0	0	0	0	0	0	0
	9	K00025	MDH1	malate dehydrogenase	0	0	0	0	0	0	0	0	0	0	0	0	0	0	0	0	0	0	0	0	0	0	0	0	0	0	0	0	0	0	0
	9	K00026	MDH2	malate dehydrogenase	0	0	0	0	0	0	0	0	0	0	0	0	0	0	0	0	0	0	0	0	0	0	0	0	0	0	0	0	0	0	0
	9	K00024	mdh	malate dehydrogenase [EC:1.1.1.37]	1	1	1	1	1	1	0	1	1	1	1	1	1	0	1	0	1	1	1	0	0	1	1	1	1	1	1	1	1	1	1
Acetate metabolism	29	K01895	ACSS1_2, acs	acetyl-CoA synthetase [EC:6.2.1.1]	3	2	1	5	3	1	2	0	0	4	4	2	4	1	3	2	1	1	2	2	2	0	0	2	5	3	4	7	1	0	1
	29	K01913	AAE7, ACN1	acetate/butyrate---CoA ligase	0	0	0	0	0	0	0	0	0	0	0	0	0	0	0	0	0	0	0	0	0	0	0	0	0	0	0	0	0	0	0
	30	K01905	acdA	acetate---CoA ligase (ADP-forming) subunit alpha [EC:6.2.1.13]	1	2	1	4	2	1	0	1	1	2	3	2	2	4	1	2	2	0	1	0	0	1	0	0	1	3	0	0	0	0	1
	30	K22224	acdB	acetate---CoA ligase (ADP-forming) subunit beta [EC:6.2.1.13]	1	2	1	3	2	1	0	1	1	2	3	1	2	3	1	2	2	0	1	0	0	1	0	0	1	3	0	0	0	0	1
	30	K24012	acdAB	acetate---CoA ligase (ADP-forming)	0	0	0	0	0	0	0	0	0	0	0	0	0	0	0	0	0	0	0	0	0	0	0	0	0	0	0	0	0	0	0
	31	K00169	porA	pyruvate ferredoxin oxidoreductase alpha subunit [EC:1.2.7.1]	3	3	2	0	3	1	0	0	0	0	3	3	1	1	4	1	0	2	2	0	0	0	2	0	0	0	0	0	1	1	0
	31	K00170	porB	pyruvate ferredoxin oxidoreductase beta subunit [EC:1.2.7.1]	2	2	1	0	2	0	0	0	0	0	2	3	0	2	2	1	0	2	1	0	0	0	0	0	0	0	0	0	1	1	0
	31	K00171	porD	pyruvate ferredoxin oxidoreductase delta subunit [EC:1.2.7.1]	2	2	1	0	2	0	0	0	0	0	2	1	0	1	2	2	0	2	1	0	0	0	1	0	0	0	0	0	1	1	0
	31	K00172	porC, porG	pyruvate ferredoxin oxidoreductase gamma subunit [EC:1.2.7.1]	2	2	2	0	3	0	0	0	0	0	3	3	0	1	3	2	0	4	1	0	0	0	2	0	0	0	0	0	2	2	0
	31	K00189	vorG, porG	2-oxoisovalerate/pyruvate ferredoxin oxidoreductase gamma subunit [EC:1.2.7.7 1.2.7.1]	0	1	0	0	0	0	0	0	0	0	0	1	0	0	0	0	0	0	1	0	0	0	0	0	0	0	0	0	0	0	0
	31	K03737	por, nifJ	pyruvate-ferredoxin/flavodoxin oxidoreductase [EC:1.2.7.1 1.2.7.-]	0	0	0	1	0	0	0	0	3	0	0	0	0	0	0	0	1	0	0	0	0	0	2	0	1	0	1	1	0	1	1
	32	K01006	ppdK	pyruvate, orthophosphate dikinase [EC:2.7.9.1]	1	1	1	2	0	1	1	0	1	0	1	1	1	1	0	1	1	0	1	1	1	0	1	1	1	0	1	1	2	1	2
	32	K01007	pps, ppsA	pyruvate, water dikinase [EC:2.7.9.2]	0	0	0	2	1	0	0	0	1	1	2	0	1	1	1	0	1	1	0	0	0	0	0	0	0	1	2	2	3	1	1
Pyrimidine metabolism	36	K01954	EC:6.3.5.5	carbamoyl-phosphate synthase	0	0	0	0	0	0	0	0	0	0	0	0	0	0	0	0	0	0	0	0	0	0	0	0	0	0	0	0	0	0	0
	36	K01955	carB, CPA2	carbamoyl-phosphate synthase large subunit [EC:6.3.5.5]	0	1	2	3	1	1	3	2	4	2	2	2	1	0	2	0	2	2	0	2	2	1	2	1	4	2	1	2	1	1	2
	36	K01956	carA, CPA1	carbamoyl-phosphate synthase small subunit [EC:6.3.5.5]	0	1	1	1	1	1	1	1	1	1	1	1	1	0	1	0	1	1	0	1	1	1	1	1	1	1	1	1	1	1	1
	36	K11540	CAD	carbamoyl-phosphate synthase / aspartate carbamoyltransferase / dihydroorotase [EC:6.3.5.5 2.1.3.2 3.5.2.3]	0	0	0	0	0	0	0	0	0	0	0	0	0	0	0	0	0	0	0	0	0	0	0	0	0	0	0	0	0	0	0
	36	K11541	URA2	carbamoyl-phosphate synthase / aspartate carbamoyltransferase	0	0	0	0	0	0	0	0	0	0	0	0	0	0	0	0	0	0	0	0	0	0	0	0	0	0	0	0	0	0	0
	37	K00608	pyrBI	aspartate carbamoyltransferase [EC:2.1.3.2]	0	0	0	1	0	1	1	1	1	1	1	1	0	0	0	0	1	1	0	1	1	1	1	1	1	1	1	1	1	1	1
	37	K00609	pyrB, PYR2	aspartate carbamoyltransferase catalytic subunit [EC:2.1.3.2]	1	1	1	2	1	1	1	1	1	1	1	1	1	0	1	0	1	1	0	1	1	1	2	1	1	1	1	1	1	1	1
	37	K00610	pyrI	aspartate carbamoyltransferase regulatory subunit	0	1	1	0	1	0	0	0	0	0	0	0	1	0	1	0	0	0	0	0	0	0	0	0	0	0	0	0	0	1	0
	37	K11540	CAD	carbamoyl-phosphate synthase / aspartate carbamoyltransferase / dihydroorotase [EC:6.3.5.5 2.1.3.2 3.5.2.3]	0	0	0	0	0	0	0	0	0	0	0	0	0	0	0	0	0	0	0	0	0	0	0	0	0	0	0	0	0	0	0
	37	K11541	URA2	carbamoyl-phosphate synthase / aspartate carbamoyltransferase	0	0	0	0	0	0	0	0	0	0	0	0	0	0	0	0	0	0	0	0	0	0	0	0	0	0	0	0	0	0	0
	38	K01465	URA4, pyrC	dihydroorotase [EC:3.5.2.3]	1	1	1	3	1	2	1	1	3	1	3	3	0	0	1	0	3	1	0	1	1	1	3	1	4	1	1	1	1	2	4
	38	K11540	CAD	carbamoyl-phosphate synthase / aspartate carbamoyltransferase / dihydroorotase [EC:6.3.5.5 2.1.3.2 3.5.2.3]	0	0	0	0	0	0	0	0	0	0	0	0	0	0	0	0	0	0	0	0	0	0	0	0	0	0	0	0	0	0	0
	39	K00226	pyrD	dihydroorotate dehydrogenase (fumarate) [EC:1.3.98.1]	1	1	1	0	1	1	2	0	1	1	2	1	1	0	1	0	2	1	0	2	2	0	0	1	2	1	2	1	0	0	1
	39	K00254	DHODH, pyrD	dihydroorotate dehydrogenase [EC:1.3.5.2]	1	1	1	1	0	0	1	0	1	0	0	0	1	0	1	0	0	0	0	0	0	0	0	0	2	0	1	1	0	0	0
	39	K17828	pyrDI	dihydroorotate dehydrogenase (NAD+) catalytic subunit [EC:1.3.1.14]	1	1	1	1	1	1	2	0	1	1	1	1	1	0	1	0	1	1	0	2	2	0	0	1	2	1	1	1	1	2	1
	39	K02823	pyrDII	dihydroorotate dehydrogenase electron transfer subunit	1	2	2	2	2	2	3	0	3	2	2	1	2	1	0	0	3	4	0	3	3	0	1	2	3	3	1	1	3	4	2
	40	K00762	pyrE	orotate phosphoribosyltransferase [EC:2.4.2.10]	2	1	1	0	1	4	1	1	1	2	1	1	1	0	1	0	1	1	1	1	1	1	1	1	1	2	1	1	1	1	1
	40	K13421	UMPS	uridine monophosphate synthetase [EC:2.4.2.10 4.1.1.23]	1	1	1	2	2	0	0	1	1	2	0	0	0	0	0	0	0	0	0	0	0	1	1	2	2	3	1	1	0	0	0
	41	K01591	pyrF	orotidine-5'-phosphate decarboxylase [EC:4.1.1.23]	1	1	1	3	3	2	2	2	2	3	1	1	1	0	1	1	2	1	0	1	1	2	2	3	2	2	1	1	2	2	2
	41	K13421	UMPS	uridine monophosphate synthetase [EC:2.4.2.10 4.1.1.23]	1	1	1	2	2	0	0	1	1	2	0	0	0	0	0	0	0	0	0	0	0	1	1	2	2	3	1	1	0	0	0
	42	K00608	pyrBI	aspartate carbamoyltransferase [EC:2.1.3.2]	0	0	0	1	0	1	1	1	1	1	1	1	0	0	0	0	1	1	0	1	1	1	1	1	1	1	1	1	1	1	1
	42	K00609	pyrB, PYR2	aspartate carbamoyltransferase catalytic subunit [EC:2.1.3.2]	1	1	1	2	1	1	1	1	1	1	1	1	1	0	1	0	1	1	0	1	1	1	2	1	1	1	1	1	1	1	1
	42	K00610	pyrI	aspartate carbamoyltransferase regulatory subunit	0	1	1	0	1	0	0	0	0	0	0	0	1	0	1	0	0	0	0	0	0	0	0	0	0	0	0	0	0	1	0
	42	K11540	CAD	carbamoyl-phosphate synthase / aspartate carbamoyltransferase / dihydroorotase [EC:6.3.5.5 2.1.3.2 3.5.2.3]	0	0	0	0	0	0	0	0	0	0	0	0	0	0	0	0	0	0	0	0	0	0	0	0	0	0	0	0	0	0	0
	42	K11541	URA2	carbamoyl-phosphate synthase / aspartate carbamoyltransferase	0	0	0	0	0	0	0	0	0	0	0	0	0	0	0	0	0	0	0	0	0	0	0	0	0	0	0	0	0	0	0
PPP (Pentose phosphate pathway)	43	K00852	rbsK, RBKS	ribokinase [EC:2.7.1.15]	3	0	0	2	1	1	0	0	1	1	2	2	3	5	1	3	3	0	0	1	1	0	3	0	6	1	2	3	1	0	4
	44	K00948	PRPS, prsA	ribose-phosphate pyrophosphokinase [EC:2.7.6.1]	1	1	1	2	1	1	1	1	1	1	2	3	1	2	1	1	1	1	1	1	1	1	1	1	3	1	2	2	1	1	1
Purine metabolism	45	K00764	purF, PPAT	amidophosphoribosyltransferase [EC:2.4.2.14]	0	0	0	1	1	1	1	1	2	1	1	1	1	0	0	0	2	1	0	1	1	1	1	1	1	1	1	1	1	1	2
	46	K01945	purD	phosphoribosylamine---glycine ligase [EC:6.3.4.13]	0	0	0	2	0	2	2	2	1	2	2	2	1	0	0	0	2	1	0	2	2	2	2	0	3	3	1	1	3	1	2
	46	K11787	GART	phosphoribosylamine--glycine ligase / phosphoribosylglycinamide formyltransferase / phosphoribosylformylglycinamidine cyclo-ligase	0	0	0	0	0	0	0	0	0	0	0	0	0	0	0	0	0	0	0	0	0	0	0	0	0	0	0	0	0	0	0
	46	K11788	ADE5	phosphoribosylamine--glycine ligase / phosphoribosylformylglycinamidine cyclo-ligase [EC:6.3.4.13 6.3.3.1]	0	0	0	1	0	2	1	1	1	1	1	1	0	0	0	0	1	1	0	1	1	1	1	1	2	1	1	1	1	0	1
	46	K13713	purCD	fusion protein PurCD [EC:6.3.2.6 6.3.4.13]	0	0	0	1	0	2	1	1	1	1	2	2	0	0	0	0	2	1	0	2	2	1	1	1	1	1	1	1	0	0	1
	47	K11787	GART	phosphoribosylamine--glycine ligase / phosphoribosylglycinamide formyltransferase / phosphoribosylformylglycinamidine cyclo-ligase	0	0	0	0	0	0	0	0	0	0	0	0	0	0	0	0	0	0	0	0	0	0	0	0	0	0	0	0	0	0	0
	47	K00601	E2.1.2.2	phosphoribosylglycinamide formyltransferase	0	0	0	0	0	0	0	0	0	0	0	0	0	0	0	0	0	0	0	0	0	0	0	0	0	0	0	0	0	0	0
	47	K11175	purN	phosphoribosylglycinamide formyltransferase 1 [EC:2.1.2.2]	0	0	0	2	1	2	1	1	1	1	1	1	1	0	0	0	1	1	0	1	1	1	1	0	1	1	1	1	1	1	2
	47	K01492	purNH	phosphoribosylglycinamide/phosphoribosylaminoimidazolecarboxamide formyltransferase	0	0	0	0	0	0	0	0	0	0	0	0	0	0	0	0	0	0	0	0	0	0	0	0	0	0	0	0	0	0	0
	47	K08289	purT	phosphoribosylglycinamide formyltransferase 2 [EC:6.3.1.21]	0	0	0	0	0	0	0	0	0	0	0	0	0	0	0	0	0	0	0	0	0	0	0	0	0	0	0	0	0	0	0
	48	K01952	PFAS, purL	phosphoribosylformylglycinamidine synthase [EC:6.3.5.3]	0	0	0	5	3	4	4	3	2	4	4	4	3	0	0	0	4	4	0	4	5	3	4	3	3	5	4	4	4	4	4
	48	K23269	purL	phosphoribosylformylglycinamidine synthase subunit PurL	0	0	0	0	0	0	0	0	0	0	0	0	0	0	0	0	0	0	0	0	0	0	0	0	0	0	0	0	0	0	0
	48	K23264	purS	phosphoribosylformylglycinamidine synthase subunit PurS	0	0	0	0	0	0	0	0	0	0	0	0	0	0	0	0	0	0	0	0	0	0	0	0	0	0	0	0	0	0	0
	48	K23265	purQ	phosphoribosylformylglycinamidine synthase subunit PurQ / glutaminase	0	0	0	0	0	0	0	0	0	0	0	0	0	0	0	0	0	0	0	0	0	0	0	0	0	0	0	0	0	0	0
	48	K23270	purSL	phosphoribosylformylglycinamidine synthase subunit PurSL	0	0	0	0	0	0	0	0	0	0	0	0	0	0	0	0	0	0	0	0	0	0	0	0	0	0	0	0	0	0	0
	49	K01933	purM	phosphoribosylformylglycinamidine cyclo-ligase [EC:6.3.3.1]	0	0	0	1	0	2	1	1	1	1	1	1	1	0	0	0	1	1	0	1	1	1	1	1	1	1	1	1	1	1	1
	49	K11787	GART	phosphoribosylamine--glycine ligase / phosphoribosylglycinamide formyltransferase / phosphoribosylformylglycinamidine cyclo-ligase	0	0	0	0	0	0	0	0	0	0	0	0	0	0	0	0	0	0	0	0	0	0	0	0	0	0	0	0	0	0	0
	49	K11788	ADE5	phosphoribosylamine--glycine ligase / phosphoribosylformylglycinamidine cyclo-ligase [EC:6.3.4.13 6.3.3.1]	0	0	0	1	0	2	1	1	1	1	1	1	0	0	0	0	1	1	0	1	1	1	1	1	2	1	1	1	1	0	1
	50	K01587	PAICS	phosphoribosylaminoimidazole carboxylase / phosphoribosylaminoimidazole-succinocarboxamide synthase [EC:4.1.1.21 6.3.2.6]	0	0	0	1	1	0	0	0	0	0	0	0	0	0	0	0	0	1	0	0	0	0	1	0	0	0	1	1	0	1	0
	50	K11808	ADE2	phosphoribosylaminoimidazole carboxylase	0	0	0	0	0	0	0	0	0	0	0	0	0	0	0	0	0	0	0	0	0	0	0	0	0	0	0	0	0	0	0
	50	K01589	purK	5-(carboxyamino)imidazole ribonucleotide synthase [EC:6.3.4.18]	0	0	0	1	0	0	1	1	1	0	1	0	1	0	0	0	1	1	0	1	1	1	0	1	1	0	1	1	1	1	0
	50	K01588	purE	5-(carboxyamino)imidazole ribonucleotide mutase [EC:5.4.99.18]	0	0	0	1	1	0	1	1	1	1	1	1	1	0	0	0	1	1	0	1	1	1	1	1	1	1	1	1	1	1	0
	51	K01923	purC	phosphoribosylaminoimidazole-succinocarboxamide synthase [EC:6.3.2.6]	0	0	0	2	2	2	2	2	0	2	2	2	1	0	0	0	2	2	0	2	2	2	3	2	0	2	2	2	2	2	2
	51	K01587	PAICS	phosphoribosylaminoimidazole carboxylase / phosphoribosylaminoimidazole-succinocarboxamide synthase [EC:4.1.1.21 6.3.2.6]	0	0	0	1	1	0	0	0	0	0	0	0	0	0	0	0	0	1	0	0	0	0	1	0	0	0	1	1	0	1	0
	51	K13713	purCD	fusion protein PurCD [EC:6.3.2.6 6.3.4.13]	0	0	0	1	0	2	1	1	1	1	2	2	0	0	0	0	2	1	0	2	2	1	1	1	1	1	1	1	0	0	1
	52	K01756	purB, ADSL	adenylosuccinate lyase [EC:4.3.2.2]	1	1	1	2	2	2	1	1	1	1	1	1	1	1	0	1	1	2	0	1	1	1	2	1	1	1	2	2	1	2	1
	53	K00602	purH	phosphoribosylaminoimidazolecarboxamide formyltransferase / IMP cyclohydrolase [EC:2.1.2.3 3.5.4.10]	0	1	2	1	1	1	1	1	1	1	1	1	1	0	2	0	1	1	0	1	1	1	1	1	2	1	2	2	2	2	1
	53	K01492	purNH	phosphoribosylglycinamide/phosphoribosylaminoimidazolecarboxamide formyltransferase	0	0	0	0	0	0	0	0	0	0	0	0	0	0	0	0	0	0	0	0	0	0	0	0	0	0	0	0	0	0	0
	53	K06863	purP	5-formaminoimidazole-4-carboxamide-1-(beta)-D-ribofuranosyl 5'-monophosphate synthetase [EC:6.3.4.23]	2	2	2	0	0	0	0	0	0	0	0	0	2	0	0	0	0	0	0	0	0	0	0	0	0	0	0	0	0	0	0
	54	K00602	purH	phosphoribosylaminoimidazolecarboxamide formyltransferase / IMP cyclohydrolase [EC:2.1.2.3 3.5.4.10]	0	1	2	1	1	1	1	1	1	1	1	1	1	0	2	0	1	1	0	1	1	1	1	1	2	1	2	2	2	2	1
	54	K11176	purO	IMP cyclohydrolase	0	0	0	0	0	0	0	0	0	0	0	0	0	0	0	0	0	0	0	0	0	0	0	0	0	0	0	0	0	0	0
Transporters	55	BlastP (E-value<1e-25, coverage>70%)	Aspartate sympoter (gltP, gltT, gltPh, gltTK, yveA, ybeC)	Aspartate-proton symporter/Sodium-aspartate symporter	0	0	0	0	0	0	1	1	1	0	0	0	0	1	1	0	1	1	1	1	1	1	1	1	0	0	0	0	0	0	1
	56	K10039	peb1A, glnH	aspartate/glutamate/glutamine transport system substrate-binding protein	0	0	0	0	0	0	0	0	0	0	1	0	0	0	0	0	0	0	0	0	0	0	0	0	0	0	0	0	0	0	0
	56	BlastP (E-value<1e-25, coverage>70%)	peb1A, glnH	aspartate/glutamate/glutamine transport system substrate-binding protein	0	0	0	0	1	0	0	0	0	0	1	1	0	1	0	0	0	0	0	0	0	0	0	0	1	0	1	1	0	1	0
	56	K10001	gltI, aatJ	glutamate/aspartate transport system substrate-binding protein	0	0	0	0	0	0	0	0	0	0	0	0	0	0	0	0	0	0	0	0	0	0	0	0	0	0	0	0	0	0	0
	56	BlastP (E-value<1e-25, coverage>70%)	gltI, aatJ	glutamate/aspartate transport system substrate-binding protein	0	1	1	0	1	0	0	0	0	0	1	1	0	0	0	1	0	0	0	0	0	0	0	1	0	0	1	1	0	1	0
	57	K02030	ABC.PA.S	polar amino acid transport system substrate-binding protein	0	1	1	6	2	5	2	1	1	1	4	5	0	1	0	1	2	1	3	3	2	1	2	2	4	1	4	4	0	3	3
	57	BlastP (E-value<1e-25, coverage>70%)	ABC.PA.S	polar amino acid transport system substrate-binding protein	1	1	1	1	1	1	1	1	1	1	1	1	1	1	1	1	1	1	1	1	1	1	1	1	1	1	1	1	1	1	1
	58	K09969	aapJ, bztA	general L-amino acid transport system substrate-binding protein	0	0	0	0	1	0	0	0	0	0	0	0	0	0	0	0	0	0	0	0	0	0	0	0	2	0	0	0	0	0	0
	58	BlastP (E-value<1e-25, coverage>70%)	aapJ, bztA	general L-amino acid transport system substrate-binding protein	0	0	0	0	1	0	0	0	0	0	1	1	0	0	0	0	0	0	0	0	0	0	0	0	1	0	0	0	0	0	0
	59	K14393	actP	cation/acetate symporter	0	0	0	0	0	0	1	0	0	0	2	0	0	0	0	0	0	1	0	1	1	0	0	0	4	0	1	1	2	0	0
	59	BlastP (E-value<1e-25, coverage>70%)	actP	cation/acetate symporter	0	0	0	0	0	0	1	0	1	0	1	0	0	0	1	0	0	1	0	1	1	0	0	0	1	0	1	1	1	0	0
Gluconeogenesis	60	K01595	ppc	phosphoenolpyruvate carboxylase [EC:4.1.1.31]	1	1	1	0	0	1	0	0	0	0	1	0	0	1	0	0	0	0	0	0	0	0	0	0	2	0	1	1	1	0	0
	61	K01610	E4.1.1.49, pckA	phosphoenolpyruvate carboxykinase (ATP) [EC:4.1.1.49]	0	0	0	1	0	0	1	1	1	0	1	0	1	0	0	1	1	0	1	1	1	1	0	1	1	0	2	1	0	0	1
	62	K01689	ENO, eno	enolase [EC:4.2.1.11]	2	2	2	1	1	1	1	1	1	1	1	1	1	1	1	1	1	1	1	1	1	1	1	1	1	1	1	1	1	1	2
	63	K15633	gpmI	2,3-bisphosphoglycerate-independent phosphoglycerate mutase [EC:5.4.2.12]	0	0	0	1	1	0	0	0	0	0	0	0	0	0	0	0	0	0	0	0	0	0	1	0	1	0	0	0	0	0	0
	63	K15635	apgM	2,3-bisphosphoglycerate-independent phosphoglycerate mutase [EC:5.4.2.12]	1	1	1	0	0	2	1	0	2	1	1	1	1	1	1	1	1	1	1	2	2	0	1	0	0	1	1	2	2	1	0
	63	K01834	PGAM, gpmA	2,3-bisphosphoglycerate-dependent phosphoglycerate mutase [EC:5.4.2.11]	0	0	0	1	0	0	0	1	0	0	0	0	0	0	0	0	0	0	0	0	0	1	0	2	2	0	0	0	0	0	1
	63	K15634	gpmB	2,3-bisphosphoglycerate-dependent phosphoglycerate mutase [EC:5.4.2.11]	0	0	0	3	1	1	0	0	0	4	1	1	1	0	0	0	0	0	0	1	1	0	0	1	4	3	1	3	0	0	0
	64	K00927	PGK, pgk	phosphoglycerate kinase [EC:2.7.2.3]	1	1	1	1	1	1	1	1	1	2	1	1	2	0	1	1	2	2	2	1	2	1	1	1	2	1	1	1	2	2	1
	65	K00134	GAPDH, gapA	glyceraldehyde 3-phosphate dehydrogenase (phosphorylating) [EC:1.2.1.12]	0	1	1	2	1	2	1	1	1	1	2	2	0	0	0	1	2	1	1	1	1	1	1	3	4	1	1	1	2	1	3
	65	K00150	gap2	glyceraldehyde-3-phosphate dehydrogenase (NAD(P)) [EC:1.2.1.59]	1	0	0	1	1	0	0	0	0	0	1	1	1	0	1	0	0	0	0	0	0	0	0	0	0	0	0	0	1	0	0
	66	K00615	E2.2.1.1, tktA, tktB	transketolase [EC:2.2.1.1]	0	0	0	3	1	4	2	3	2	2	3	5	3	0	0	1	1	1	2	2	2	5	2	1	1	2	1	1	1	1	2

## Sheet: Table S5
Supplemental table 5. Full list of genome annotation by Eggnog-mapper
KEGG_ko	Gene	Annotation	JZ-3.bins.90.201705	JZ-1.bins.71.201901	JZ-3.bins.124.201901	JZ-2.bins.100.201901	GXS.bins.134.201912	JZ-1.bins.94.201901	BF2.bins.106.201808	GXS.bins.67.201907	BF4.bins.9.201808	GXS.bins.7.201907	DRTY-8.bins.21.201808	JZ-2.bins.74.201705	QQ.bins.54.201705	BF2.bins.112.201808	JZ-3.bins.91.201705	DRTY-1.bins.32.201901	ZMQR.bins.33.201901	GMQP.bins.31.201705	JZ-3.bins.73.201901	QZM4_1.bins.16.Tibie	ZGR_13_1_3.bins.10.Tibie	GXS.bins.47.201907	QQ.bins.54.201901	JZ-1.bins.153.201901	GXS.bins.47.201912	GXS.bins.80.201912	BF4.bins.103.201808	JZ-1.bins.128.201901	DG02_5.bins.8.Tibie	GXS.bins.64.201907	GMQP.bins.21.201705	GMQP.bins.24.201705	JZ-1.bins.10.201901	DRTY-1.bins.6.201808	QQ.bins.13.201901	QQ.bins.78.201901	JZ-3.bins.20.201901	DRC.bins.10.201705	SRBZ.bins.94.201705	SRBZ-1.bins.49.201808	SRBZ.bins.76.201705	JZ-1.bins.120.201901	BF2.bins.64.201808	JZ-1.bins.55.201901	QQ.bins.59.201705	JZ-3.bins.121.201705	JZ-1.bins.166.201901
K02030	ABC.PA.S	polar amino acid transport system substrate-binding protein	0	1	1	6	2	5	2	1	1	1	1	4	5	0	0	1	0	1	2	1	3	3	2	1	2	2	4	1	4	4	0	3	3	1	1	1	5	3	2	0	3	4	0	0	2	0	2
K00001	E1.1.1.1, adh	alcohol dehydrogenase [EC:1.1.1.1]	0	2	4	3	1	4	1	0	1	1	3	6	4	0	3	2	3	0	1	3	1	3	3	0	1	1	5	3	1	1	1	3	5	4	0	2	5	6	1	0	5	5	3	2	6	0	1
K00002	AKR1A1, adh	alcohol dehydrogenase (NADP+) [EC:1.1.1.2]	0	0	0	0	0	0	0	0	0	0	0	0	0	0	0	1	1	0	0	1	1	0	0	0	0	0	0	0	0	0	0	0	0	1	0	0	0	0	0	0	0	0	1	0	0	0	0
K00003	hom	homoserine dehydrogenase [EC:1.1.1.3]	1	1	1	2	0	2	2	0	0	1	2	2	1	0	1	0	0	1	0	2	0	2	2	0	2	2	2	1	1	1	1	1	2	1	0	1	1	2	1	0	1	0	1	1	1	1	0
K00004	BDH, butB	(R,R)-butanediol dehydrogenase / meso-butanediol dehydrogenase / diacetyl reductase [EC:1.1.1.4 1.1.1.- 1.1.1.303]	0	1	0	0	1	0	0	0	0	0	0	1	2	0	0	0	0	0	0	0	0	1	1	0	0	0	1	0	1	1	0	0	1	0	0	0	1	1	0	0	0	0	0	0	0	0	0
K00008	SORD, gutB	L-iditol 2-dehydrogenase [EC:1.1.1.14]	3	2	1	4	0	1	3	0	0	2	2	2	2	0	1	0	0	0	4	0	0	3	3	0	2	0	0	2	1	3	0	3	5	0	0	1	1	0	0	0	1	0	0	1	2	0	2
K00009	mtlD	mannitol-1-phosphate 5-dehydrogenase [EC:1.1.1.17]	0	0	0	0	0	0	1	0	0	0	0	0	0	0	0	0	0	0	0	0	0	1	1	0	0	0	0	0	0	0	0	1	0	0	0	0	0	0	0	0	0	0	0	0	0	0	0
K00010	iolG	myo-inositol 2-dehydrogenase / D-chiro-inositol 1-dehydrogenase [EC:1.1.1.18 1.1.1.369]	1	1	2	1	0	0	2	0	0	0	5	2	1	0	0	0	0	0	1	0	0	2	2	0	0	0	0	0	0	0	0	0	3	0	0	0	3	0	0	0	0	0	0	0	0	0	0
K00012	UGDH, ugd	UDPglucose 6-dehydrogenase [EC:1.1.1.22]	1	1	1	3	0	1	2	1	1	1	2	1	0	0	0	0	1	0	1	1	1	3	2	1	0	1	1	0	0	1	1	0	0	0	1	1	1	1	1	0	2	0	0	1	1	0	1
K00013	hisD	histidinol dehydrogenase [EC:1.1.1.23]	3	1	1	2	0	2	2	0	3	2	2	2	2	0	1	0	0	0	1	2	0	2	2	0	0	2	2	2	2	2	2	2	2	1	0	2	2	2	2	0	3	0	2	1	2	0	0
K00014	aroE	shikimate dehydrogenase [EC:1.1.1.25]	1	1	1	1	0	1	1	1	2	2	2	1	1	0	1	0	0	0	1	1	0	1	2	1	2	2	1	2	2	2	1	3	2	1	1	2	2	1	2	0	3	1	1	1	2	0	1
K00015	gyaR, GOR1	glyoxylate reductase [EC:1.1.1.26]	0	0	0	2	0	1	0	0	1	0	0	2	2	0	0	1	2	1	1	0	1	0	0	0	1	1	1	0	0	1	0	0	1	2	0	2	1	1	0	0	2	1	3	0	2	0	0
K00016	LDH, ldh	L-lactate dehydrogenase [EC:1.1.1.27]	1	1	1	0	0	0	1	0	0	0	2	0	0	0	1	0	1	0	0	0	0	1	1	0	0	0	0	0	0	0	0	1	0	0	0	1	0	1	0	0	0	0	0	0	0	0	0
K00018	hprA	glycerate dehydrogenase [EC:1.1.1.29]	1	1	1	0	0	0	0	0	0	0	0	0	1	0	0	0	2	1	0	0	0	0	0	0	0	0	0	0	0	0	0	0	0	2	0	0	0	0	0	0	0	0	3	1	1	0	0
K00020	HIBADH, mmsB	3-hydroxyisobutyrate dehydrogenase [EC:1.1.1.31]	1	1	1	2	0	1	1	0	0	1	1	3	2	0	1	1	1	0	2	1	0	1	1	0	0	0	2	0	1	2	0	0	1	1	0	0	0	2	3	0	4	0	0	1	1	0	2
K00021	HMGCR	hydroxymethylglutaryl-CoA reductase (NADPH) [EC:1.1.1.34]	0	1	1	0	0	0	0	0	0	0	0	0	0	0	0	0	1	0	0	0	0	0	0	0	0	0	1	0	0	0	0	0	0	0	0	0	1	1	0	0	0	0	1	1	0	1	0
K00024	mdh	malate dehydrogenase [EC:1.1.1.37]	1	1	1	1	1	1	0	1	1	1	3	1	1	0	1	0	1	0	1	1	1	0	0	1	1	1	1	1	1	1	1	1	1	0	1	2	1	2	1	0	1	0	0	1	1	0	1
K00027	ME2, sfcA, maeA	malate dehydrogenase (oxaloacetate-decarboxylating) [EC:1.1.1.38]	1	1	1	1	1	1	0	0	1	1	1	1	1	0	1	1	1	1	1	0	0	0	0	0	1	0	2	1	1	1	1	1	1	1	0	0	1	1	1	0	2	1	1	1	0	1	0
K00029	E1.1.1.40, maeB	malate dehydrogenase (oxaloacetate-decarboxylating)(NADP+) [EC:1.1.1.40]	1	1	1	0	1	1	0	1	2	0	0	1	1	0	1	1	1	0	1	0	0	0	0	1	1	0	1	0	1	1	0	0	2	1	1	0	1	0	0	0	2	0	1	1	0	0	0
K00030	IDH3	isocitrate dehydrogenase (NAD+) [EC:1.1.1.41]	0	0	0	1	2	0	2	2	2	1	0	1	0	0	0	0	0	0	1	0	2	2	2	2	0	2	0	1	0	0	0	0	0	1	3	1	0	0	0	0	0	0	0	0	1	0	1
K00031	IDH1, IDH2, icd	isocitrate dehydrogenase [EC:1.1.1.42]	1	1	1	1	0	3	3	2	1	0	1	1	1	0	1	0	1	0	1	1	1	3	3	2	1	1	1	0	1	1	1	1	1	1	3	2	2	2	1	0	1	0	0	1	0	0	1
K00033	PGD, gnd, gntZ	6-phosphogluconate dehydrogenase [EC:1.1.1.44 1.1.1.343]	1	1	1	4	0	1	1	0	0	1	1	1	0	0	0	0	0	0	0	1	1	1	2	0	0	0	1	1	0	0	0	1	2	0	0	1	2	1	1	0	3	0	0	1	2	0	0
K00034	gdh	glucose 1-dehydrogenase [EC:1.1.1.47]	0	0	0	0	0	0	0	0	0	0	0	0	0	0	0	0	2	0	0	0	0	0	0	0	1	0	0	0	0	0	0	0	0	0	0	0	0	0	0	0	0	0	0	0	0	0	0
K00036	G6PD, zwf	glucose-6-phosphate 1-dehydrogenase [EC:1.1.1.49 1.1.1.363]	0	0	0	3	0	0	1	0	0	0	1	0	0	0	0	0	0	0	0	1	0	1	1	0	0	0	1	0	0	0	0	0	1	0	0	0	1	1	1	0	0	0	0	0	0	0	0
K00038	E1.1.1.53	3alpha(or 20beta)-hydroxysteroid dehydrogenase [EC:1.1.1.53]	0	0	0	0	0	0	0	0	0	0	0	0	0	0	0	0	0	0	0	0	0	0	0	0	0	0	0	0	0	0	0	0	0	0	0	0	0	0	0	0	0	0	0	0	0	0	0
K00040	uxuB	fructuronate reductase [EC:1.1.1.57]	0	0	0	0	0	0	0	0	0	0	0	0	0	0	0	0	0	0	0	0	0	0	0	0	0	0	0	0	0	0	0	1	0	0	0	1	0	0	0	0	0	0	0	0	0	0	0
K00042	garR, glxR	2-hydroxy-3-oxopropionate reductase [EC:1.1.1.60]	1	0	1	3	0	1	1	0	0	0	1	1	1	0	0	0	0	0	1	1	0	1	1	0	0	0	2	0	0	0	0	0	1	0	0	0	0	3	2	0	4	0	0	1	1	0	2
K00050	#N/A	#N/A	0	0	0	0	0	0	0	0	0	0	0	0	0	0	0	0	0	0	0	0	0	0	0	0	0	0	0	0	0	0	0	0	0	0	0	0	0	0	0	0	1	0	0	0	0	0	0
K00052	leuB, IMDH	3-isopropylmalate dehydrogenase [EC:1.1.1.85]	2	2	2	3	0	2	0	0	2	1	1	3	1	0	2	0	0	0	2	2	2	0	0	0	0	0	2	1	2	2	1	1	2	1	0	1	2	2	1	0	1	0	0	2	1	0	0
K00053	ilvC	ketol-acid reductoisomerase [EC:1.1.1.86]	1	1	1	1	0	2	1	0	0	1	1	1	1	0	1	0	0	0	1	1	0	1	1	0	0	0	1	2	1	1	1	1	1	1	0	1	1	1	1	0	1	0	1	1	0	0	0
K00054	mvaA	hydroxymethylglutaryl-CoA reductase [EC:1.1.1.88]	1	0	0	0	0	0	0	0	0	0	0	0	0	0	1	1	0	0	0	0	1	0	0	0	0	0	2	0	0	0	0	0	0	1	0	0	2	2	0	0	0	0	0	0	0	1	0
K00057	gpsA	glycerol-3-phosphate dehydrogenase (NAD(P)+) [EC:1.1.1.94]	0	0	0	1	1	1	1	1	1	1	0	0	0	0	0	0	0	0	1	1	0	1	1	1	1	1	0	1	1	1	1	1	0	0	0	1	0	0	1	0	1	1	0	0	0	0	1
K00058	serA, PHGDH	D-3-phosphoglycerate dehydrogenase / 2-oxoglutarate reductase [EC:1.1.1.95 1.1.1.399]	2	2	2	8	0	2	3	1	0	2	4	5	5	0	1	1	1	1	2	2	1	3	3	1	2	1	5	2	2	2	2	3	2	1	0	2	3	2	2	0	6	4	2	2	5	1	1
K00059	fabG, OAR1	3-oxoacyl-[acyl-carrier protein] reductase [EC:1.1.1.100]	2	2	2	2	1	2	1	1	1	3	0	0	1	0	1	1	3	0	2	0	0	2	2	1	2	0	1	2	2	2	0	0	1	2	1	0	0	2	0	0	1	0	0	4	0	0	1
K00060	tdh	threonine 3-dehydrogenase [EC:1.1.1.103]	0	0	0	1	0	1	1	0	0	0	2	0	1	0	0	0	0	0	1	0	1	1	1	0	1	0	0	0	1	1	0	0	1	0	0	1	0	0	0	0	0	1	0	0	0	0	1
K00064	E1.1.1.122	D-threo-aldose 1-dehydrogenase [EC:1.1.1.122]	0	0	0	0	0	0	0	0	0	0	0	0	0	0	0	0	0	0	0	0	0	0	0	0	0	0	1	0	0	0	0	0	0	0	0	0	0	0	0	0	0	0	0	0	0	0	0
K00067	rfbD, rmlD	dTDP-4-dehydrorhamnose reductase [EC:1.1.1.133]	0	0	0	2	0	1	1	1	1	1	1	1	1	0	0	0	0	0	1	1	1	1	2	1	2	1	1	1	0	0	2	0	1	0	1	1	2	2	1	0	1	0	0	0	1	0	2
K00073	allD	ureidoglycolate dehydrogenase (NAD+) [EC:1.1.1.350]	0	1	1	2	0	0	0	0	0	0	0	2	1	0	0	0	0	1	0	0	0	0	0	0	0	0	0	0	0	1	0	0	0	1	0	0	0	0	0	0	0	0	0	0	2	0	0
K00074	paaH, hbd, fadB, mmgB	3-hydroxybutyryl-CoA dehydrogenase [EC:1.1.1.157]	3	0	0	3	0	1	0	3	1	1	0	2	1	0	2	0	1	0	1	0	0	0	0	3	3	3	0	0	1	1	0	0	1	0	3	2	0	0	0	0	3	0	0	2	0	0	2
K00075	murB	UDP-N-acetylmuramate dehydrogenase [EC:1.3.1.98]	0	0	0	1	1	1	2	1	0	1	1	1	1	1	0	0	0	1	1	1	1	2	2	1	1	1	1	1	1	1	1	1	1	0	1	1	1	1	1	1	2	1	0	0	1	0	1
K00077	panE, apbA	2-dehydropantoate 2-reductase [EC:1.1.1.169]	0	1	1	3	1	0	0	0	0	0	0	2	1	0	0	0	1	1	0	2	1	0	0	0	0	0	2	0	0	0	2	0	0	0	0	0	1	4	1	0	2	0	1	0	3	0	0
K00082	ribD2	5-amino-6-(5-phosphoribosylamino)uracil reductase [EC:1.1.1.193]	0	0	0	0	0	0	1	0	0	0	0	1	0	0	0	0	0	0	0	2	0	1	1	0	1	0	0	0	0	0	2	1	1	0	1	0	0	2	2	0	1	1	0	0	0	0	1
K00086	dhaT	1,3-propanediol dehydrogenase [EC:1.1.1.202]	0	0	0	0	0	0	1	0	0	0	0	0	0	0	0	0	0	0	0	1	0	0	0	0	0	0	1	0	0	0	0	1	0	0	0	0	0	2	0	0	0	0	0	0	0	0	0
K00087	ygeS, xdhA	xanthine dehydrogenase molybdenum-binding subunit [EC:1.17.1.4]	3	0	1	0	1	1	0	0	0	1	0	2	1	0	0	0	0	2	0	0	0	0	0	0	0	0	0	1	0	0	0	0	0	0	0	0	2	0	0	0	0	0	0	2	0	0	0
K00088	IMPDH, guaB	IMP dehydrogenase [EC:1.1.1.205]	1	1	1	2	1	1	1	1	1	1	1	3	1	0	1	0	1	0	1	1	0	1	1	1	1	1	1	1	1	2	1	2	1	0	1	1	0	1	2	0	1	2	2	1	1	0	1
K00091	E1.1.1.219	dihydroflavonol-4-reductase [EC:1.1.1.219]	0	0	0	3	0	1	1	0	0	0	1	0	0	0	1	0	0	0	0	0	0	1	1	0	0	1	1	0	0	0	0	0	2	0	0	0	3	1	1	0	0	1	0	0	0	1	0
K00096	araM, egsA	glycerol-1-phosphate dehydrogenase [NAD(P)+] [EC:1.1.1.261]	1	1	1	0	0	0	0	0	0	0	1	0	0	0	1	1	1	0	0	0	0	0	0	0	0	0	1	0	0	0	0	1	0	1	0	0	1	0	0	0	0	0	1	1	0	0	0
K00097	pdxA	4-hydroxythreonine-4-phosphate dehydrogenase [EC:1.1.1.262]	0	0	0	1	0	1	0	1	1	0	1	1	0	0	0	0	0	0	0	1	0	0	0	1	1	1	0	0	0	0	1	0	0	0	1	1	0	0	1	0	1	0	0	0	1	0	0
K00098	idnD	L-idonate 5-dehydrogenase [EC:1.1.1.264]	0	0	0	0	0	0	0	0	0	0	0	0	0	0	0	0	0	0	0	0	0	0	0	0	0	0	1	0	0	0	0	0	1	0	0	0	1	1	0	0	1	0	0	0	0	0	0
K00099	dxr	1-deoxy-D-xylulose-5-phosphate reductoisomerase [EC:1.1.1.267]	0	0	0	1	1	1	1	1	1	1	1	1	1	0	0	0	0	1	1	1	0	1	1	1	1	1	0	1	1	1	1	1	1	0	1	1	0	0	1	0	1	1	0	0	1	0	1
K00101	lldD	L-lactate dehydrogenase (cytochrome) [EC:1.1.2.3]	0	0	0	0	0	0	0	0	0	0	0	0	0	0	0	0	0	0	0	0	0	0	0	0	0	0	0	0	0	2	0	0	0	0	0	0	0	0	0	0	2	0	0	0	0	0	0
K00102	LDHD, dld	D-lactate dehydrogenase (cytochrome) [EC:1.1.2.4]	1	1	0	2	1	0	1	0	1	1	1	2	4	0	0	0	1	0	1	0	0	1	1	0	0	1	2	1	2	2	0	0	2	0	0	0	1	3	1	0	2	0	1	0	4	0	0
K00103	GULO	L-gulonolactone oxidase [EC:1.1.3.8]	0	0	0	0	0	0	0	1	0	0	0	0	0	0	0	0	0	0	0	0	0	0	0	1	0	0	0	0	0	0	0	0	0	0	1	0	0	0	0	0	1	0	0	0	0	0	0
K00104	glcD	glycolate oxidase [EC:1.1.3.15]	1	2	2	4	1	1	2	0	2	1	1	3	4	0	0	0	1	0	1	1	0	1	1	0	1	2	2	1	4	4	1	0	3	0	0	0	2	5	3	0	4	0	1	1	5	0	0
K00105	E1.1.3.21	alpha-glycerophosphate oxidase [EC:1.1.3.21]	0	0	0	0	0	0	0	0	0	0	0	0	0	0	0	0	0	0	0	0	0	0	0	0	0	0	0	0	0	0	0	0	0	0	0	0	0	0	0	0	0	0	0	0	0	0	0
K00108	betA, CHDH	choline dehydrogenase [EC:1.1.99.1]	0	0	0	0	1	0	0	0	0	0	0	0	0	0	0	0	0	0	0	0	0	0	0	0	0	0	0	0	0	0	0	0	0	0	0	0	0	0	0	0	2	0	0	0	0	0	0
K00109	L2HGDH	2-hydroxyglutarate dehydrogenase [EC:1.1.99.2]	0	0	0	1	0	2	0	0	1	0	0	1	0	0	0	0	0	0	1	0	2	0	0	0	0	1	0	0	0	0	1	0	0	0	0	1	0	0	0	0	0	0	0	0	0	0	0
K00111	glpA, glpD	glycerol-3-phosphate dehydrogenase [EC:1.1.5.3]	0	1	1	0	0	0	0	0	0	0	0	1	2	0	1	2	1	0	1	0	0	0	0	0	0	0	1	0	1	2	0	1	1	0	0	1	1	1	0	0	0	1	0	0	0	0	0
K00112	glpB	glycerol-3-phosphate dehydrogenase subunit B [EC:1.1.5.3]	0	0	0	0	0	0	0	0	0	0	0	0	0	0	0	0	0	0	0	0	0	0	0	0	0	0	1	0	0	0	0	0	0	0	0	0	0	1	0	0	0	0	0	0	0	0	0
K00113	glpC	glycerol-3-phosphate dehydrogenase subunit C	0	0	1	1	0	0	0	0	0	0	0	0	0	0	0	0	1	0	1	1	0	0	0	0	1	0	1	0	0	0	1	0	0	0	0	0	0	1	0	0	0	0	0	0	0	0	0
K00114	exaA	alcohol dehydrogenase (cytochrome c) [EC:1.1.2.8]	0	0	0	5	0	0	0	0	0	0	0	0	0	0	0	0	0	0	0	0	0	0	0	0	0	0	0	0	0	0	0	0	0	0	0	0	0	0	0	0	2	0	0	0	0	0	0
K00116	mqo	malate dehydrogenase (quinone) [EC:1.1.5.4]	0	0	0	0	0	0	0	0	0	0	0	0	0	0	0	0	0	0	0	0	0	0	0	0	0	0	0	0	0	0	0	0	0	0	0	0	0	0	0	0	0	0	1	0	0	0	0
K00117	gcd	quinoprotein glucose dehydrogenase [EC:1.1.5.2]	0	1	1	1	0	0	0	0	0	1	0	1	1	0	0	0	0	0	1	0	0	1	0	0	1	0	0	1	1	1	0	0	0	0	0	1	0	0	0	0	0	0	0	0	1	0	1
K00118	gfo	glucose-fructose oxidoreductase [EC:1.1.99.28]	0	0	0	0	0	0	0	0	0	0	1	0	0	0	0	0	0	0	0	0	0	0	0	0	0	0	0	0	0	0	0	0	0	0	0	0	0	0	0	0	0	0	0	0	0	0	0
K00121	frmA, ADH5, adhC	S-(hydroxymethyl)glutathione dehydrogenase / alcohol dehydrogenase [EC:1.1.1.284 1.1.1.1]	0	0	1	1	0	0	0	0	0	0	0	1	0	0	0	0	0	0	0	0	0	0	0	0	0	0	0	3	0	0	0	0	0	0	0	0	0	0	0	0	0	0	0	0	2	0	0
K00122	FDH	formate dehydrogenase [EC:1.17.1.9]	0	0	0	1	0	0	2	0	0	0	0	0	0	0	0	1	0	1	0	0	0	2	2	0	0	0	0	0	0	0	0	0	0	0	0	0	0	0	0	0	1	1	0	0	0	0	0
K00123	fdoG, fdhF, fdwA	formate dehydrogenase major subunit [EC:1.17.1.9]	0	0	0	3	1	2	0	1	3	1	1	5	0	0	0	0	0	1	0	4	1	0	1	1	0	0	0	1	3	2	3	0	0	1	1	0	0	0	0	0	2	0	2	0	3	0	0
K00124	fdoH, fdsB	formate dehydrogenase iron-sulfur subunit	0	0	0	1	0	1	0	0	1	0	0	1	1	0	0	1	0	0	1	1	0	0	0	0	1	0	0	1	1	0	0	0	0	0	0	0	0	0	0	0	1	0	2	0	1	0	0
K00127	fdoI, fdsG	formate dehydrogenase subunit gamma	0	0	0	0	0	1	0	1	0	0	0	1	0	0	0	0	0	0	0	1	0	0	0	0	0	0	0	1	0	0	1	0	1	0	0	0	0	1	0	0	1	0	1	0	1	0	0
K00128	ALDH	aldehyde dehydrogenase (NAD+) [EC:1.2.1.3]	1	0	0	2	2	3	3	1	1	0	0	4	1	0	0	0	0	0	3	0	1	3	4	1	2	3	4	0	1	3	0	0	0	0	1	2	2	3	1	0	2	0	0	0	1	0	2
K00129	ALDH3	aldehyde dehydrogenase (NAD(P)+) [EC:1.2.1.5]	0	0	0	0	0	0	0	0	0	0	0	0	0	0	0	0	0	0	0	0	0	0	0	0	0	1	1	0	0	0	0	0	0	0	0	0	0	0	1	0	0	0	0	0	0	0	0
K00130	betB, gbsA	betaine-aldehyde dehydrogenase [EC:1.2.1.8]	1	0	0	0	1	0	1	0	0	0	0	5	0	0	0	0	0	0	0	0	1	1	1	0	0	1	1	0	0	0	0	0	0	0	0	0	0	1	0	0	1	0	0	0	0	0	1
K00131	gapN	glyceraldehyde-3-phosphate dehydrogenase (NADP+) [EC:1.2.1.9]	0	0	0	0	0	0	1	0	0	0	0	0	0	0	0	0	0	0	1	1	0	1	1	0	1	0	2	0	0	0	0	0	0	0	0	0	0	0	0	0	0	0	0	0	0	0	1
K00132	E1.2.1.10	acetaldehyde dehydrogenase (acetylating) [EC:1.2.1.10]	0	0	0	0	0	0	0	0	0	0	0	0	0	0	0	0	0	0	1	0	0	0	0	0	0	0	0	0	0	0	0	0	2	0	0	0	0	0	0	0	0	0	0	0	0	0	0
K00133	asd	aspartate-semialdehyde dehydrogenase [EC:1.2.1.11]	1	1	1	1	0	1	1	1	0	1	1	1	1	0	1	1	0	0	1	1	1	1	1	1	0	2	1	1	1	1	1	1	3	1	1	1	1	1	1	0	1	1	1	1	1	0	0
K00134	GAPDH, gapA	glyceraldehyde 3-phosphate dehydrogenase (phosphorylating) [EC:1.2.1.12]	0	1	1	2	1	2	1	1	1	1	1	2	2	1	0	0	0	1	2	1	1	1	1	1	1	3	4	1	1	1	2	1	3	0	1	2	2	3	2	1	1	1	0	0	1	0	1
K00135	gabD	succinate-semialdehyde dehydrogenase / glutarate-semialdehyde dehydrogenase [EC:1.2.1.16 1.2.1.79 1.2.1.20]	0	0	0	0	0	0	2	1	2	1	1	3	1	0	1	0	0	0	0	0	0	2	2	1	0	0	0	0	0	0	0	1	0	0	1	1	1	2	1	0	1	0	0	0	0	0	0
K00140	mmsA, iolA, ALDH6A1	malonate-semialdehyde dehydrogenase (acetylating) / methylmalonate-semialdehyde dehydrogenase [EC:1.2.1.18 1.2.1.27]	2	0	0	0	0	0	0	0	0	0	0	2	0	0	0	0	0	0	1	0	0	0	0	0	0	0	0	0	0	2	0	0	0	0	0	0	1	0	0	0	1	0	2	0	0	0	0
K00141	xylC	benzaldehyde dehydrogenase (NAD) [EC:1.2.1.28]	0	0	0	0	0	0	0	0	0	0	0	0	0	0	0	0	0	0	0	0	0	0	0	0	0	0	0	0	0	1	0	0	0	0	0	0	0	0	0	0	0	0	0	0	0	0	0
K00145	argC	N-acetyl-gamma-glutamyl-phosphate reductase [EC:1.2.1.38]	1	1	1	1	0	2	1	0	0	1	1	1	1	0	1	0	1	0	1	1	0	1	1	0	0	1	2	1	2	2	1	1	1	1	0	1	2	2	1	0	1	0	1	1	1	0	0
K00147	proA	glutamate-5-semialdehyde dehydrogenase [EC:1.2.1.41]	0	0	0	1	0	0	0	0	0	1	1	1	1	0	0	0	0	0	0	1	0	0	0	0	0	0	1	1	1	1	1	1	0	0	0	0	1	1	2	0	1	0	0	0	1	0	0
K00150	gap2	glyceraldehyde-3-phosphate dehydrogenase (NAD(P)) [EC:1.2.1.59]	1	0	0	1	1	0	0	0	0	0	0	1	1	0	1	0	1	0	0	0	0	0	0	0	0	0	0	0	0	0	1	0	0	0	0	0	0	0	1	0	0	0	1	1	0	0	0
K00151	hpaE, hpcC	5-carboxymethyl-2-hydroxymuconic-semialdehyde dehydrogenase [EC:1.2.1.60]	0	0	0	0	0	0	0	1	0	0	0	0	0	0	0	0	0	0	0	0	0	0	0	1	1	0	0	0	1	1	0	0	0	0	2	0	0	0	0	0	0	0	0	0	0	0	0
K00153	E1.1.1.306	S-(hydroxymethyl)mycothiol dehydrogenase [EC:1.1.1.306]	0	0	0	0	0	0	0	1	0	0	0	0	0	0	0	0	0	0	0	0	0	0	0	0	0	0	0	0	0	0	0	0	0	0	1	0	0	0	0	0	0	0	0	0	0	0	0
K00156	poxB	pyruvate dehydrogenase (quinone) [EC:1.2.5.1]	0	0	0	1	0	0	0	0	0	0	0	0	0	0	0	0	0	0	0	0	0	0	0	0	0	0	0	0	0	0	0	0	0	0	0	0	0	0	0	0	0	0	0	0	0	0	0
K00161	PDHA, pdhA	pyruvate dehydrogenase E1 component alpha subunit [EC:1.2.4.1]	4	0	0	4	1	2	2	1	1	0	0	4	2	0	0	1	1	0	2	1	0	2	2	1	0	2	1	0	1	1	0	0	0	0	1	2	2	2	1	0	5	0	1	2	1	0	2
K00162	PDHB, pdhB	pyruvate dehydrogenase E1 component beta subunit [EC:1.2.4.1]	0	0	0	5	2	0	2	0	2	0	0	4	0	0	0	0	1	0	0	1	0	2	3	0	0	2	2	0	2	3	0	0	0	0	0	2	4	2	1	0	6	0	1	1	3	0	2
K00163	aceE	pyruvate dehydrogenase E1 component [EC:1.2.4.1]	0	0	0	1	0	0	0	0	0	0	0	0	0	0	0	0	0	0	0	0	0	0	0	0	0	0	1	0	1	1	0	0	1	0	0	0	1	1	0	0	2	0	0	0	0	0	0
K00164	OGDH, sucA	2-oxoglutarate dehydrogenase E1 component [EC:1.2.4.2]	0	0	0	1	0	0	0	1	1	0	0	0	0	0	0	0	0	0	0	0	0	0	0	1	0	0	1	0	1	1	0	0	2	0	1	1	0	1	0	0	2	0	0	0	2	0	0
K00166	BCKDHA, bkdA1	2-oxoisovalerate dehydrogenase E1 component alpha subunit [EC:1.2.4.4]	1	0	0	0	1	2	0	0	0	1	0	1	1	0	0	0	0	0	0	0	0	0	0	0	0	0	2	0	2	2	0	0	0	0	0	0	0	1	0	0	0	0	0	1	1	0	2
K00167	BCKDHB, bkdA2	2-oxoisovalerate dehydrogenase E1 component beta subunit [EC:1.2.4.4]	1	0	0	2	0	1	1	2	0	1	0	1	1	0	0	0	0	0	1	0	0	1	1	2	0	1	1	0	1	2	0	0	0	0	2	1	0	2	0	0	0	0	0	1	1	0	0
K00169	porA	pyruvate ferredoxin oxidoreductase alpha subunit [EC:1.2.7.1]	3	3	2	0	3	1	0	0	0	0	1	3	3	0	1	1	4	1	0	2	2	0	0	0	2	0	0	0	0	0	1	1	0	2	0	1	0	0	0	0	0	1	2	1	3	0	0
K00170	porB	pyruvate ferredoxin oxidoreductase beta subunit [EC:1.2.7.1]	2	2	1	0	2	0	0	0	0	0	1	2	3	0	0	2	2	1	0	2	1	0	0	0	0	0	0	0	0	0	1	1	0	1	0	1	0	0	0	0	0	1	0	0	1	0	0
K00171	porD	pyruvate ferredoxin oxidoreductase delta subunit [EC:1.2.7.1]	2	2	1	0	2	0	0	0	0	0	1	2	1	0	0	1	2	2	0	2	1	0	0	0	1	0	0	0	0	0	1	1	0	2	0	1	0	0	0	0	0	1	1	0	1	0	0
K00172	porC, porG	pyruvate ferredoxin oxidoreductase gamma subunit [EC:1.2.7.1]	2	2	2	0	3	0	0	0	0	0	1	3	3	0	0	1	3	2	0	4	1	0	0	0	2	0	0	0	0	0	2	2	0	1	0	1	0	0	0	0	0	2	1	0	1	0	0
K00174	korA, oorA, oforA	2-oxoglutarate/2-oxoacid ferredoxin oxidoreductase subunit alpha [EC:1.2.7.3 1.2.7.11]	1	1	1	1	2	2	0	1	2	2	3	3	5	0	1	1	3	4	4	0	2	0	0	1	5	1	2	2	1	1	1	2	1	1	1	1	1	2	0	0	1	4	1	1	2	1	1
K00175	korB, oorB, oforB	2-oxoglutarate/2-oxoacid ferredoxin oxidoreductase subunit beta [EC:1.2.7.3 1.2.7.11]	1	1	1	2	2	1	0	1	2	2	4	4	5	0	1	1	3	4	4	1	2	0	0	1	3	1	2	2	1	1	1	2	1	1	1	1	1	2	0	0	2	3	1	1	4	1	2
K00176	korD, oorD	2-oxoglutarate ferredoxin oxidoreductase subunit delta [EC:1.2.7.3]	0	0	0	0	0	0	0	0	0	0	2	2	2	0	0	1	1	2	2	0	0	0	0	0	0	0	1	0	0	0	1	1	1	0	0	0	0	1	0	0	1	2	0	0	0	0	0
K00177	korC, oorC	2-oxoglutarate ferredoxin oxidoreductase subunit gamma [EC:1.2.7.3]	0	0	0	0	1	0	0	0	1	0	1	2	2	0	0	1	1	3	2	0	0	0	0	0	1	0	1	0	0	0	1	1	1	0	0	0	0	0	0	0	0	2	0	0	1	0	1
K00179	iorA	indolepyruvate ferredoxin oxidoreductase, alpha subunit [EC:1.2.7.8]	0	0	0	0	2	0	0	0	0	0	2	2	2	0	1	2	1	0	0	0	0	0	0	0	0	0	0	0	0	0	1	0	0	1	0	0	0	0	0	0	0	1	0	0	0	0	0
K00180	iorB	indolepyruvate ferredoxin oxidoreductase, beta subunit [EC:1.2.7.8]	0	0	0	0	1	0	0	0	0	0	1	1	2	0	1	2	1	0	0	0	0	0	0	0	0	0	0	0	0	0	1	0	0	1	0	0	0	0	0	0	0	2	0	0	0	0	0
K00183	#N/A	#N/A	0	0	0	0	0	0	0	0	0	0	0	0	1	0	0	0	0	0	0	0	0	0	0	0	0	0	0	0	0	0	0	0	0	0	0	0	0	0	0	0	0	0	0	0	0	0	0
K00184	dmsB	dimethyl sulfoxide reductase iron-sulfur subunit	0	1	0	2	1	2	1	1	2	0	0	3	3	0	0	0	1	0	2	0	0	1	1	2	0	1	1	1	2	2	2	0	4	0	1	1	0	3	0	0	1	0	0	0	2	0	0
K00185	dmsC	dimethyl sulfoxide reductase membrane subunit	0	0	0	3	0	1	1	1	3	0	0	2	2	0	0	0	0	0	1	0	0	1	1	2	0	1	1	1	2	1	2	0	2	0	1	1	0	2	0	0	1	0	0	0	3	0	0
K00188	vorD	2-oxoisovalerate ferredoxin oxidoreductase delta subunit [EC:1.2.7.7]	1	0	0	0	0	0	0	0	0	0	0	0	0	0	0	0	0	0	0	0	0	0	0	0	1	0	0	0	0	0	0	0	0	0	0	0	0	0	0	0	0	0	0	0	0	0	0
K00193	cdhC	acetyl-CoA decarbonylase/synthase, CODH/ACS complex subunit beta [EC:2.3.1.169]	0	0	0	0	1	0	0	0	0	0	0	0	0	0	0	0	0	0	0	0	0	0	0	0	0	0	0	0	0	0	1	0	0	0	0	0	0	0	0	0	0	0	0	0	0	0	0
K00194	cdhD, acsD	acetyl-CoA decarbonylase/synthase, CODH/ACS complex subunit delta [EC:2.1.1.245]	0	0	0	0	1	0	0	0	0	0	0	0	0	0	0	0	0	0	0	0	0	0	0	0	0	0	0	0	0	0	1	0	0	0	0	0	0	0	0	0	0	0	0	0	0	0	0
K00195	cdhB	anaerobic carbon-monoxide dehydrogenase, CODH/ACS complex subunit epsilon	0	0	0	0	0	0	0	0	0	0	0	0	0	0	0	0	0	0	0	1	0	0	0	0	0	0	0	0	0	0	0	0	0	0	0	0	0	0	0	0	0	0	0	0	0	0	0
K00196	cooF	anaerobic carbon-monoxide dehydrogenase iron sulfur subunit	0	0	0	0	1	0	0	0	0	0	0	0	0	0	0	1	0	0	0	0	0	0	0	0	0	0	0	0	0	0	0	1	0	0	0	0	0	0	0	0	0	0	0	0	0	0	0
K00197	cdhE, acsC	acetyl-CoA decarbonylase/synthase, CODH/ACS complex subunit gamma [EC:2.1.1.245]	0	0	0	0	1	0	0	0	1	0	0	0	0	0	0	0	0	0	0	0	0	0	0	0	0	0	1	0	0	0	2	1	1	0	0	1	0	1	0	0	0	1	0	0	0	0	0
K00198	cooS, acsA	anaerobic carbon-monoxide dehydrogenase catalytic subunit [EC:1.2.7.4]	0	0	0	0	2	0	0	0	0	0	0	0	0	0	0	0	0	0	0	0	0	0	0	0	0	0	0	0	0	0	3	0	0	0	0	0	0	0	0	0	0	0	0	0	0	0	0
K00200	fwdA, fmdA	formylmethanofuran dehydrogenase subunit A [EC:1.2.7.12]	0	0	0	1	0	1	0	0	0	0	0	0	0	0	0	1	0	0	0	0	0	0	0	0	0	0	0	0	0	0	0	0	0	0	0	0	0	0	0	0	1	0	0	0	0	0	0
K00201	fwdB, fmdB	formylmethanofuran dehydrogenase subunit B [EC:1.2.7.12]	0	0	0	1	0	2	0	0	0	0	0	0	0	0	0	1	0	0	0	0	0	0	0	0	0	0	0	0	0	0	0	0	0	0	0	0	0	0	0	0	1	0	0	0	0	0	0
K00202	fwdC, fmdC	formylmethanofuran dehydrogenase subunit C [EC:1.2.7.12]	0	0	0	1	0	1	0	0	0	0	0	0	0	0	0	1	0	0	0	0	0	0	0	0	0	0	0	0	0	0	0	0	0	0	0	0	0	0	0	0	1	0	0	0	0	0	0
K00203	fwdD, fmdD	formylmethanofuran dehydrogenase subunit D [EC:1.2.7.12]	0	0	0	1	0	1	0	0	0	0	0	0	0	0	0	0	0	0	0	0	0	0	0	0	0	0	0	0	0	0	0	0	0	0	0	0	0	0	0	0	0	0	0	0	0	0	0
K00205	fwdF, fmdF	4Fe-4S ferredoxin	0	0	0	0	0	0	0	0	0	0	0	0	0	0	0	0	0	1	0	0	0	0	0	0	0	0	0	0	0	0	0	0	0	0	0	0	0	0	1	0	0	0	0	0	0	0	0
K00207	DPYD	dihydropyrimidine dehydrogenase (NADP+) [EC:1.3.1.2]	0	0	0	0	0	0	0	0	0	0	0	0	0	0	0	0	0	0	0	0	0	0	0	0	0	0	0	0	1	1	0	0	0	0	0	0	0	0	0	0	0	0	0	0	0	0	0
K00208	fabI	enoyl-[acyl-carrier protein] reductase I [EC:1.3.1.9 1.3.1.10]	0	0	0	0	0	1	1	0	0	0	2	1	1	0	0	0	0	1	1	1	0	1	1	0	0	1	1	0	1	2	0	0	2	0	0	1	1	1	1	0	2	0	0	0	0	0	0
K00209	fabV, ter	enoyl-[acyl-carrier protein] reductase / trans-2-enoyl-CoA reductase (NAD+) [EC:1.3.1.9 1.3.1.44]	0	0	0	0	0	0	0	0	0	0	0	0	0	0	0	0	0	0	0	0	0	0	0	0	0	0	1	0	0	0	0	0	0	0	0	0	0	0	0	0	0	0	0	0	0	0	0
K00210	#N/A	#N/A	0	1	0	1	0	2	2	0	1	1	1	2	2	0	0	0	0	0	1	2	0	2	2	0	2	1	2	2	1	1	1	2	1	0	0	1	1	1	2	1	2	0	0	0	2	0	0
K00213	DHCR7	7-dehydrocholesterol reductase [EC:1.3.1.21]	0	0	0	0	0	0	0	0	0	0	0	0	0	0	0	0	0	0	0	0	0	0	0	0	0	0	0	0	0	0	0	0	0	0	0	0	0	0	0	0	0	0	0	0	0	0	0
K00214	BLVRA, bvdR	biliverdin reductase [EC:1.3.1.24]	0	0	0	0	0	0	0	0	0	0	0	0	0	0	0	0	0	0	0	0	0	0	0	0	0	0	0	0	0	0	0	0	0	0	0	0	0	0	1	0	0	0	0	0	0	0	0
K00215	dapB	4-hydroxy-tetrahydrodipicolinate reductase [EC:1.17.1.8]	0	0	0	1	0	0	0	1	0	1	1	1	1	0	0	0	0	0	1	1	1	1	1	1	0	1	0	1	0	0	1	1	1	0	1	1	0	1	1	0	1	1	0	0	1	0	1
K00217	E1.3.1.32	maleylacetate reductase [EC:1.3.1.32]	0	0	0	0	0	0	0	0	0	0	0	0	1	0	0	0	0	0	0	0	0	0	0	0	0	0	1	0	0	0	0	0	0	0	0	0	0	0	0	0	0	0	0	0	0	0	0
K00219	fadH	2,4-dienoyl-CoA reductase (NADPH2) [EC:1.3.1.34]	0	0	0	1	0	0	0	0	0	0	0	0	0	0	0	0	0	0	0	0	0	0	0	0	0	0	0	1	0	0	0	0	0	0	0	0	0	0	0	0	0	0	0	0	0	0	0
K00221	E4.99.1.2	alkylmercury lyase [EC:4.99.1.2]	0	0	0	1	0	0	0	0	0	0	0	0	0	0	0	0	0	0	0	0	0	0	0	0	0	0	0	0	0	0	0	0	0	0	0	0	0	0	0	0	0	0	0	0	0	0	0
K00223	ERG4	Delta24(24(1))-sterol reductase [EC:1.3.1.71]	0	0	0	0	0	0	0	0	0	0	0	0	0	0	0	0	0	0	0	0	0	0	0	0	0	0	2	0	0	0	0	0	0	0	0	0	0	0	0	0	0	0	0	0	0	0	0
K00226	pyrD	dihydroorotate dehydrogenase (fumarate) [EC:1.3.98.1]	1	1	1	0	1	1	2	0	1	1	2	2	1	0	1	0	1	0	2	1	0	2	2	0	0	1	2	1	2	1	0	0	1	2	0	1	1	2	1	0	1	0	1	1	2	0	0
K00228	CPOX, hemF	coproporphyrinogen III oxidase [EC:1.3.3.3]	0	0	0	0	0	0	0	0	0	0	0	0	0	0	0	0	0	0	0	0	0	0	0	0	0	0	0	0	0	0	0	0	0	0	0	1	0	1	2	0	1	0	0	0	0	0	0
K00230	hemG	menaquinone-dependent protoporphyrinogen oxidase [EC:1.3.5.3]	0	0	0	0	0	0	0	0	0	0	0	0	0	0	0	0	0	0	0	0	0	0	0	0	0	0	1	0	0	0	0	0	0	0	0	0	0	1	0	0	0	0	0	0	0	0	0
K00231	PPOX, hemY	protoporphyrinogen/coproporphyrinogen III oxidase [EC:1.3.3.4 1.3.3.15]	0	0	0	2	0	1	0	0	2	1	1	0	1	0	0	1	0	0	1	1	1	0	0	0	1	1	3	1	1	2	0	0	2	0	0	1	1	4	0	0	0	0	0	0	3	0	0
K00239	sdhA, frdA	succinate dehydrogenase / fumarate reductase, flavoprotein subunit [EC:1.3.5.1 1.3.5.4]	1	1	1	2	1	2	1	1	1	2	2	2	3	0	1	0	2	1	2	1	1	1	1	1	1	1	1	2	1	1	1	0	2	0	1	1	1	1	2	0	1	0	1	1	3	0	1
K00240	sdhB, frdB	succinate dehydrogenase / fumarate reductase, iron-sulfur subunit [EC:1.3.5.1 1.3.5.4]	1	1	1	2	1	1	1	1	1	1	1	1	2	0	1	0	2	0	1	2	1	1	1	1	1	1	0	1	1	1	1	0	1	0	1	1	2	1	1	0	2	0	1	0	3	0	1
K00241	sdhC, frdC	succinate dehydrogenase / fumarate reductase, cytochrome b subunit	1	1	1	2	1	1	1	1	1	0	0	1	2	0	1	0	1	0	1	0	1	1	1	1	1	1	1	0	1	1	0	0	1	0	1	1	1	1	1	0	1	0	0	1	2	0	1
K00242	sdhD, frdD	succinate dehydrogenase / fumarate reductase, membrane anchor subunit	2	1	1	0	0	1	0	1	0	0	1	1	2	0	2	0	2	0	1	0	0	0	0	0	1	1	0	0	1	1	1	0	0	0	0	1	1	0	0	0	1	0	0	1	1	0	1
K00244	frdA	fumarate reductase flavoprotein subunit [EC:1.3.5.4]	0	0	0	2	1	1	1	0	0	1	1	0	2	0	0	0	0	0	2	2	0	1	1	0	1	1	1	1	1	1	2	0	1	0	0	1	0	1	1	0	0	0	0	0	2	0	1
K00248	ACADS, bcd	butyryl-CoA dehydrogenase [EC:1.3.8.1]	1	0	0	2	1	4	3	2	3	2	0	5	5	0	1	0	1	0	4	0	0	2	3	2	3	3	3	1	2	3	1	0	0	0	2	0	1	2	0	0	2	0	1	1	3	0	2
K00249	ACADM, acd	acyl-CoA dehydrogenase [EC:1.3.8.7]	5	1	1	1	2	0	0	0	0	3	0	3	2	0	0	0	5	0	0	0	0	0	0	0	0	0	2	5	2	4	0	0	1	0	0	0	0	0	0	0	2	0	3	4	6	0	1
K00252	GCDH, gcdH	glutaryl-CoA dehydrogenase [EC:1.3.8.6]	0	0	0	1	1	1	0	1	1	0	0	1	1	0	0	0	0	0	0	0	0	0	0	1	1	1	0	0	1	1	0	0	0	0	1	1	0	1	0	0	1	0	0	0	0	0	1
K00253	IVD, ivd	isovaleryl-CoA dehydrogenase [EC:1.3.8.4]	0	0	0	0	0	0	0	0	0	1	0	0	0	0	0	0	1	0	0	0	1	0	0	0	0	0	0	1	0	0	0	0	0	0	0	0	0	0	0	0	1	0	1	0	0	0	0
K00254	DHODH, pyrD	dihydroorotate dehydrogenase [EC:1.3.5.2]	1	1	1	1	0	0	1	0	1	0	0	0	0	0	1	0	1	0	0	0	0	0	0	0	0	0	2	0	1	1	0	0	0	2	0	1	0	2	1	0	1	0	1	1	0	0	0
K00256	#N/A	#N/A	0	0	0	1	0	0	0	0	1	0	0	0	0	0	0	0	0	0	1	0	0	0	0	0	0	0	0	0	0	0	0	0	0	0	0	0	0	0	0	0	0	0	0	0	0	0	0
K00259	ald	alanine dehydrogenase [EC:1.4.1.1]	0	0	0	0	0	1	1	1	1	0	0	1	2	0	0	0	0	0	2	1	0	1	1	0	2	2	1	0	2	2	1	0	1	0	1	1	0	0	0	0	1	0	0	0	1	0	1
K00260	gudB, rocG	glutamate dehydrogenase [EC:1.4.1.2]	1	1	1	0	0	0	0	0	1	0	0	0	0	0	1	1	1	1	0	0	0	0	0	0	0	0	0	0	0	0	0	0	0	0	0	0	0	0	1	1	0	0	1	1	0	1	1
K00261	GLUD1_2, gdhA	glutamate dehydrogenase (NAD(P)+) [EC:1.4.1.3]	2	1	1	3	1	4	1	1	1	1	2	2	1	0	1	1	1	2	2	0	2	1	1	1	1	2	2	1	2	2	0	0	1	0	1	1	1	3	1	1	1	1	1	2	2	1	1
K00262	E1.4.1.4, gdhA	glutamate dehydrogenase (NADP+) [EC:1.4.1.4]	2	1	1	1	0	2	0	0	1	0	0	0	0	0	1	1	1	1	1	0	0	0	0	0	1	1	0	0	1	1	0	1	1	0	0	1	0	0	1	1	1	1	1	2	0	1	1
K00263	E1.4.1.9	leucine dehydrogenase [EC:1.4.1.9]	0	0	0	0	1	0	0	1	0	0	0	0	0	0	0	0	0	0	2	0	0	0	0	1	1	1	0	0	0	0	0	0	0	0	1	0	0	0	0	0	0	0	0	0	1	0	1
K00264	GLT1	glutamate synthase (NADH) [EC:1.4.1.14]	0	0	0	0	0	0	0	0	0	0	1	0	0	0	0	0	0	0	0	0	0	0	0	0	0	0	0	0	0	0	0	0	0	0	0	0	0	0	0	0	0	0	0	0	0	0	0
K00265	gltB	glutamate synthase (NADPH) large chain [EC:1.4.1.13]	0	0	0	1	1	1	0	0	0	1	2	1	1	0	0	0	0	0	1	1	0	1	1	0	0	0	1	1	1	1	1	1	2	0	0	1	2	1	1	0	1	0	0	0	2	0	0
K00266	gltD	glutamate synthase (NADPH) small chain [EC:1.4.1.13]	1	1	0	0	1	1	0	0	0	2	1	0	0	0	0	1	1	1	1	1	1	0	0	0	0	0	0	2	0	0	1	2	3	4	0	2	0	0	0	0	1	3	0	0	1	0	0
K00273	DAO, aao	D-amino-acid oxidase [EC:1.4.3.3]	0	0	0	0	0	0	0	0	0	1	0	0	0	0	0	0	0	0	0	0	0	0	0	0	0	0	0	1	1	1	0	0	0	0	0	0	0	0	1	0	0	0	0	0	0	0	0
K00274	MAO, aofH	monoamine oxidase [EC:1.4.3.4]	0	0	0	1	0	0	2	0	0	0	0	1	0	0	0	1	1	0	0	0	0	2	3	0	0	0	2	0	0	0	0	0	1	0	0	1	0	2	0	0	0	0	2	0	0	0	0
K00275	pdxH, PNPO	pyridoxamine 5'-phosphate oxidase [EC:1.4.3.5]	0	0	0	1	0	0	1	1	1	0	0	0	0	0	0	0	0	1	0	0	1	1	1	1	0	1	1	0	0	0	0	0	0	0	1	1	0	1	2	0	1	0	0	0	1	0	0
K00276	AOC3, AOC2, tynA	primary-amine oxidase [EC:1.4.3.21]	0	0	0	0	0	0	1	0	0	0	0	0	0	0	0	0	0	0	0	0	0	1	1	0	0	0	0	0	0	0	0	0	0	0	0	0	0	0	0	0	0	0	0	0	0	0	0
K00278	nadB	L-aspartate oxidase [EC:1.4.3.16]	0	0	0	0	2	2	2	1	1	2	3	1	0	0	0	0	0	0	2	2	0	2	2	1	2	2	2	2	2	2	2	2	1	0	1	2	0	2	2	0	0	1	0	0	2	0	3
K00279	CKX	cytokinin dehydrogenase [EC:1.5.99.12]	0	0	0	0	0	1	0	0	0	0	0	0	0	0	0	0	0	0	0	0	0	0	0	0	0	0	0	0	0	0	0	0	0	0	0	0	0	0	0	0	0	0	0	0	0	0	0
K00281	GLDC, gcvP	glycine dehydrogenase [EC:1.4.4.2]	0	0	0	1	1	1	1	1	1	1	1	1	1	0	0	0	0	1	1	1	1	1	1	1	1	1	2	1	1	1	0	1	1	0	1	1	1	1	1	0	1	1	0	0	1	0	1
K00282	gcvPA	glycine dehydrogenase subunit 1 [EC:1.4.4.2]	2	0	0	1	2	2	1	1	1	1	1	1	1	0	0	1	1	1	1	1	1	1	1	1	1	1	2	1	1	1	0	1	1	0	1	1	1	1	1	0	1	1	1	0	1	0	1
K00283	gcvPB	glycine dehydrogenase subunit 2 [EC:1.4.4.2]	1	0	0	1	1	1	1	1	0	1	1	1	1	0	0	1	1	1	1	1	1	1	1	1	0	1	1	1	1	1	0	1	1	0	2	0	1	1	0	0	0	1	1	0	1	0	1
K00285	dadA	D-amino-acid dehydrogenase [EC:1.4.5.1]	0	1	1	0	0	0	0	0	0	0	1	1	0	0	2	0	1	0	0	0	0	0	0	0	0	0	0	0	1	1	0	0	1	0	0	1	0	0	0	0	2	0	0	0	0	0	0
K00286	proC	pyrroline-5-carboxylate reductase [EC:1.5.1.2]	0	0	0	1	1	1	0	0	0	1	1	1	1	0	0	1	0	0	1	1	0	0	0	0	0	0	1	1	1	1	1	1	1	1	0	1	1	1	1	0	1	0	0	0	0	0	0
K00287	DHFR, folA	dihydrofolate reductase [EC:1.5.1.3]	0	0	0	0	0	0	0	0	0	0	0	0	0	0	0	0	0	0	0	0	0	0	0	0	0	0	0	0	0	0	0	1	0	0	0	1	0	0	0	0	0	1	0	0	0	0	0
K00288	MTHFD	methylenetetrahydrofolate dehydrogenase (NADP+) / methenyltetrahydrofolate cyclohydrolase / formyltetrahydrofolate synthetase [EC:1.5.1.5 3.5.4.9 6.3.4.3]	0	0	0	1	1	0	0	0	1	0	1	0	0	0	0	0	0	1	0	0	0	0	0	0	0	0	1	0	0	0	1	1	0	0	0	0	1	1	0	0	1	1	0	0	0	0	2
K00290	LYS1	saccharopine dehydrogenase (NAD+, L-lysine forming) [EC:1.5.1.7]	0	0	0	0	0	0	0	0	0	0	0	0	0	0	0	0	0	0	0	0	0	0	0	0	0	0	0	0	0	0	0	0	0	0	0	0	0	1	1	0	0	0	0	0	0	0	0
K00294	E1.2.1.88	1-pyrroline-5-carboxylate dehydrogenase [EC:1.2.1.88]	1	1	1	0	1	1	0	1	1	0	0	1	1	0	1	0	0	0	1	0	1	0	0	1	1	1	2	0	1	2	0	0	1	0	1	1	1	1	1	0	1	1	0	1	0	0	1
K00297	metF, MTHFR	methylenetetrahydrofolate reductase (NADH) [EC:1.5.1.54]	0	0	0	1	1	3	1	1	1	1	1	2	1	0	0	1	1	0	2	1	1	1	1	1	1	1	1	1	1	1	2	1	1	1	1	1	1	2	1	0	1	2	0	0	1	0	1
K00299	ssuE	FMN reductase [EC:1.5.1.38]	0	0	0	1	0	0	0	0	0	0	0	0	0	0	0	0	0	0	0	0	0	0	0	0	0	0	0	0	1	1	0	0	0	0	0	0	0	0	0	0	0	0	0	0	0	0	0
K00301	E1.5.3.1	sarcosine oxidase [EC:1.5.3.1]	0	0	0	0	0	0	0	0	0	0	0	1	0	0	0	0	0	0	0	0	0	1	1	0	0	0	1	0	0	0	0	0	0	0	0	0	1	1	0	0	0	0	0	0	1	0	0
K00302	soxA	sarcosine oxidase, subunit alpha [EC:1.5.3.1]	0	0	0	1	0	0	0	0	0	0	0	0	0	0	0	1	0	0	0	0	0	0	0	0	0	1	0	0	0	0	0	0	0	0	0	0	0	0	0	0	0	0	0	0	0	0	0
K00303	soxB	sarcosine oxidase, subunit beta [EC:1.5.3.1]	1	2	2	0	0	0	0	0	1	0	0	1	3	0	1	1	0	1	0	0	0	1	1	0	0	0	3	0	1	2	0	0	0	0	0	0	0	3	0	0	2	1	1	3	2	0	0
K00305	soxG	sarcosine oxidase, subunit gamma [EC:1.5.3.1]	0	0	0	1	0	0	0	0	0	0	0	0	0	0	0	0	0	0	0	0	0	0	0	0	0	0	0	0	0	0	0	0	0	0	0	0	0	0	0	0	0	0	0	0	0	0	0
K00311	ETFDH	electron-transferring-flavoprotein dehydrogenase [EC:1.5.5.1]	1	2	2	0	1	1	0	0	0	0	0	0	0	0	2	2	2	1	1	0	0	0	0	0	0	0	0	0	0	0	0	0	2	2	0	0	0	0	0	0	2	0	2	1	0	0	0
K00313	fixC	electron transfer flavoprotein-quinone oxidoreductase [EC:1.5.5.-]	1	1	1	0	0	0	0	0	0	0	0	1	0	0	1	0	1	0	0	0	0	0	0	0	0	0	1	0	0	0	1	0	0	0	0	1	0	0	0	0	0	0	1	1	0	0	0
K00317	dmd-tmd	dimethylamine/trimethylamine dehydrogenase [EC:1.5.8.1 1.5.8.2]	0	0	0	0	0	0	0	1	0	0	0	0	0	0	0	0	0	0	0	0	0	0	0	1	0	0	1	0	0	0	0	0	0	0	1	0	0	0	0	0	0	0	0	0	0	0	0
K00318	PRODH, fadM, putB	proline dehydrogenase [EC:1.5.5.2]	0	0	0	1	1	2	1	1	2	0	0	1	1	0	1	0	0	0	2	0	1	1	1	1	1	1	0	0	1	2	0	0	1	0	1	1	1	0	0	0	0	0	0	0	1	0	1
K00320	mer	5,10-methylenetetrahydromethanopterin reductase [EC:1.5.98.2]	6	2	4	0	0	0	0	0	0	0	0	0	1	0	0	0	0	0	0	0	0	0	0	0	0	0	0	0	0	0	0	0	0	0	0	0	2	0	0	0	0	0	0	3	0	0	0
K00322	sthA, udhA	NAD(P) transhydrogenase [EC:1.6.1.1]	0	0	0	0	0	0	0	0	0	0	0	0	0	0	0	0	0	0	0	0	0	0	1	0	0	0	0	0	0	0	0	0	0	0	0	0	0	0	1	0	1	0	0	0	0	0	0
K00324	pntA	H+-translocating NAD(P) transhydrogenase subunit alpha [EC:1.6.1.2 7.1.1.1]	0	0	0	0	2	0	2	2	4	0	0	0	0	0	0	0	0	0	0	0	2	2	2	2	2	0	0	0	2	2	0	0	2	0	3	2	0	0	1	0	2	0	0	0	2	0	2
K00325	pntB	H+-translocating NAD(P) transhydrogenase subunit beta [EC:1.6.1.2 7.1.1.1]	0	0	0	0	1	0	1	1	2	0	0	0	0	0	0	0	0	0	0	0	1	1	1	1	1	0	0	0	1	1	0	0	1	0	1	1	0	0	1	0	1	0	0	0	1	0	1
K00329	#N/A	#N/A	0	0	0	0	1	0	0	0	0	0	0	0	1	0	0	0	1	0	0	1	0	0	0	0	0	0	0	0	1	1	0	0	0	0	0	1	2	0	0	0	2	0	0	0	1	0	1
K00330	nuoA	NADH-quinone oxidoreductase subunit A [EC:7.1.1.2]	0	0	0	2	0	2	1	1	1	2	2	2	2	0	1	0	1	0	2	2	1	1	1	1	2	2	2	2	1	0	2	0	1	0	1	1	2	2	1	0	1	0	0	0	1	0	1
K00331	nuoB	NADH-quinone oxidoreductase subunit B [EC:7.1.1.2]	2	2	2	2	0	3	1	1	1	2	2	2	2	0	2	0	2	0	2	1	1	1	1	1	2	2	2	2	1	0	2	0	2	0	1	1	2	2	1	0	1	1	2	2	1	0	2
K00332	nuoC	NADH-quinone oxidoreductase subunit C [EC:7.1.1.2]	1	1	1	3	0	1	1	1	1	2	3	2	2	0	1	1	1	0	2	2	1	1	1	1	2	3	2	2	1	0	2	0	2	2	1	1	2	2	1	0	1	1	1	1	1	0	2
K00333	nuoD	NADH-quinone oxidoreductase subunit D [EC:7.1.1.2]	1	1	1	2	0	2	1	1	2	3	3	2	2	0	1	0	2	0	2	2	1	1	1	1	2	2	4	2	1	0	2	0	2	0	1	1	2	5	1	0	1	1	2	1	1	0	2
K00334	nuoE	NADH-quinone oxidoreductase subunit E [EC:7.1.1.2]	0	0	0	2	0	2	1	2	1	1	2	1	1	0	0	1	0	3	4	1	1	1	1	2	2	2	2	1	1	1	0	3	3	0	2	2	2	3	1	0	2	3	0	0	1	0	1
K00335	nuoF	NADH-quinone oxidoreductase subunit F [EC:7.1.1.2]	0	0	0	3	1	1	0	2	4	1	3	3	2	0	0	1	0	6	5	1	2	1	1	2	2	2	2	2	3	3	0	5	4	1	2	2	2	2	1	0	2	5	0	0	1	0	2
K00336	nuoG	NADH-quinone oxidoreductase subunit G [EC:7.1.1.2]	0	0	0	3	1	2	1	1	1	1	1	1	2	0	0	1	0	0	2	1	0	1	0	1	1	1	1	0	1	1	0	2	1	0	1	1	1	1	0	0	1	2	0	0	0	0	1
K00337	nuoH	NADH-quinone oxidoreductase subunit H [EC:7.1.1.2]	1	1	1	3	0	2	2	1	1	2	4	4	4	0	1	1	1	0	3	2	1	2	2	1	2	2	3	3	2	2	2	0	4	2	1	1	3	3	1	0	1	1	1	1	2	0	3
K00338	nuoI	NADH-quinone oxidoreductase subunit I [EC:7.1.1.2]	1	1	1	2	0	2	1	1	1	2	2	2	2	0	1	1	1	0	2	2	0	1	1	1	2	2	2	2	1	1	3	0	2	2	1	1	2	3	1	0	1	1	1	0	1	0	2
K00339	nuoJ	NADH-quinone oxidoreductase subunit J [EC:7.1.1.2]	0	0	0	2	0	2	1	1	1	2	2	2	2	0	1	0	0	0	2	2	1	1	1	1	2	2	2	3	1	1	2	0	2	0	1	1	2	2	1	0	1	0	0	0	1	0	1
K00340	nuoK	NADH-quinone oxidoreductase subunit K [EC:7.1.1.2]	0	1	1	2	0	2	1	1	2	2	2	3	2	0	1	0	1	1	2	2	1	1	1	1	2	2	2	2	1	1	2	0	2	0	1	1	2	3	1	0	1	1	0	1	1	0	1
K00341	nuoL	NADH-quinone oxidoreductase subunit L [EC:7.1.1.2]	1	1	1	2	0	2	1	1	2	2	3	2	2	0	1	0	1	1	2	2	1	1	1	1	3	2	3	2	1	2	2	1	2	1	1	1	2	2	2	0	1	1	1	0	1	0	2
K00342	nuoM	NADH-quinone oxidoreductase subunit M [EC:7.1.1.2]	1	1	1	2	0	2	1	1	1	2	2	2	2	0	1	2	1	0	2	2	1	1	1	1	2	2	4	2	1	1	2	0	4	1	1	1	5	4	4	0	2	1	1	1	2	0	1
K00343	nuoN	NADH-quinone oxidoreductase subunit N [EC:7.1.1.2]	0	0	0	2	0	2	1	1	2	2	2	2	2	0	1	0	1	0	2	2	1	1	1	1	2	2	2	3	1	1	2	0	1	1	2	1	2	2	1	0	1	1	1	0	1	0	1
K00344	qor, CRYZ	NADPH:quinone reductase [EC:1.6.5.5]	0	0	0	4	0	0	2	1	1	1	1	1	1	0	0	0	0	0	1	0	0	1	1	1	1	2	3	0	2	5	0	0	1	0	1	1	1	3	2	0	4	0	0	0	2	0	0
K00347	nqrB	Na+-transporting NADH:ubiquinone oxidoreductase subunit B [EC:7.2.1.1]	0	0	0	0	1	0	0	0	1	0	0	0	0	0	0	0	0	1	0	0	0	0	0	0	0	0	0	0	0	0	0	1	0	0	0	1	0	0	1	0	0	1	0	0	0	0	0
K00348	nqrC	Na+-transporting NADH:ubiquinone oxidoreductase subunit C [EC:7.2.1.1]	0	0	0	0	1	0	0	0	0	0	0	0	0	0	0	0	0	0	0	0	0	0	0	0	0	0	0	0	0	0	0	0	0	0	0	0	0	0	0	0	0	0	0	0	0	0	0
K00350	nqrE	Na+-transporting NADH:ubiquinone oxidoreductase subunit E [EC:7.2.1.1]	0	0	0	0	1	0	0	0	0	0	0	0	0	0	0	0	0	0	0	0	0	0	0	0	0	0	0	0	0	0	0	0	0	0	0	0	0	0	0	0	0	0	0	0	0	0	0
K00351	nqrF	Na+-transporting NADH:ubiquinone oxidoreductase subunit F [EC:7.2.1.1]	0	0	0	0	1	0	0	0	0	0	0	0	0	0	0	0	0	0	0	0	0	0	0	0	1	0	0	0	0	0	0	0	0	0	0	0	0	0	0	0	0	0	0	0	0	0	0
K00354	E1.6.99.1	NADPH2 dehydrogenase [EC:1.6.99.1]	0	0	0	0	0	0	0	0	0	0	0	1	0	0	0	0	0	0	0	0	0	0	0	0	0	0	0	0	1	1	0	0	0	0	0	0	0	1	0	0	1	0	0	0	0	0	0
K00355	NQO1	NAD(P)H dehydrogenase (quinone) [EC:1.6.5.2]	0	0	0	0	0	0	0	0	0	0	0	0	0	0	0	0	0	0	0	1	1	0	0	0	0	0	0	0	0	0	0	0	0	0	0	0	0	0	0	0	1	0	0	0	0	0	0
K00356	#N/A	#N/A	0	0	0	0	1	0	0	0	0	0	0	0	1	0	0	0	1	0	0	1	0	0	0	0	0	0	0	0	1	1	0	0	0	0	0	1	2	0	0	0	2	0	0	0	1	0	1
K00362	nirB	nitrite reductase (NADH) large subunit [EC:1.7.1.15]	0	0	0	1	0	0	0	0	0	1	0	1	1	0	0	0	0	2	1	2	0	0	0	0	0	0	0	0	1	2	0	1	2	0	1	1	0	0	0	0	0	0	0	0	1	0	0
K00363	nirD	nitrite reductase (NADH) small subunit [EC:1.7.1.15]	0	1	0	1	1	1	0	0	0	0	0	0	0	0	1	0	0	0	1	0	0	0	0	0	0	0	1	1	0	0	0	0	0	0	1	0	0	1	0	0	0	0	0	0	0	0	0
K00366	nirA	ferredoxin-nitrite reductase [EC:1.7.7.1]	0	0	0	5	0	3	0	0	0	2	0	3	4	0	1	0	0	0	3	3	0	0	0	0	0	0	0	2	2	3	0	0	4	0	0	4	0	0	4	0	0	0	0	3	0	0	0
K00367	narB	ferredoxin-nitrate reductase [EC:1.7.7.2]	0	0	0	1	0	0	0	0	0	0	0	0	0	0	0	0	0	0	0	2	0	0	0	0	0	0	0	0	0	0	0	0	0	0	0	1	0	0	1	0	0	0	0	0	0	0	0
K00368	nirK	nitrite reductase (NO-forming) [EC:1.7.2.1]	2	4	2	6	1	2	0	3	0	6	0	6	2	0	2	0	0	0	0	0	0	1	1	2	1	0	1	0	0	1	0	0	0	0	2	2	2	2	1	0	0	0	0	5	6	0	2
K00370	narG, narZ, nxrA	nitrate reductase / nitrite oxidoreductase, alpha subunit [EC:1.7.5.1 1.7.99.-]	0	0	0	1	0	2	0	0	1	1	0	1	3	0	0	0	1	0	2	2	0	0	0	0	0	0	0	4	2	4	0	0	0	0	0	0	0	0	0	0	0	0	2	0	2	0	0
K00371	narH, narY, nxrB	nitrate reductase / nitrite oxidoreductase, beta subunit [EC:1.7.5.1 1.7.99.-]	0	0	0	1	0	1	0	0	1	1	0	1	1	0	0	0	0	0	2	1	0	0	0	0	0	0	0	4	1	1	0	0	0	0	0	0	0	0	0	0	0	0	1	0	1	0	0
K00373	narJ, narW	nitrate reductase molybdenum cofactor assembly chaperone NarJ/NarW	0	0	0	0	0	1	0	0	2	0	0	1	1	0	0	0	0	0	2	1	0	0	0	0	0	0	0	0	1	1	0	0	0	0	0	0	0	0	0	0	0	0	1	0	0	0	0
K00374	narI, narV	nitrate reductase gamma subunit [EC:1.7.5.1 1.7.99.-]	0	0	0	0	0	0	0	0	1	0	0	0	1	0	0	0	0	0	0	0	0	0	0	0	0	0	0	0	1	1	1	0	1	0	0	0	0	0	0	0	0	0	0	0	0	0	1
K00375	K00375	GntR family transcriptional regulator / MocR family aminotransferase	0	0	0	0	0	0	0	0	0	0	0	1	0	0	0	0	0	0	0	0	0	0	0	0	0	0	0	0	0	0	0	0	0	0	0	0	0	0	0	0	1	0	0	0	0	0	0
K00376	nosZ	nitrous-oxide reductase [EC:1.7.2.4]	0	0	0	1	1	1	0	1	1	0	0	2	1	0	0	0	0	0	1	1	0	1	1	1	1	1	0	0	0	0	0	0	0	0	1	1	0	0	0	0	0	0	0	1	1	0	1
K00380	cysJ	sulfite reductase (NADPH) flavoprotein alpha-component [EC:1.8.1.2]	0	0	0	0	0	0	0	0	1	0	0	0	0	0	0	0	0	0	0	1	0	0	0	0	0	0	0	0	0	0	0	0	0	0	0	2	0	0	1	0	0	0	0	0	0	0	0
K00382	DLD, lpd, pdhD	dihydrolipoamide dehydrogenase [EC:1.8.1.4]	1	0	0	1	2	2	2	1	2	1	1	1	1	0	0	1	1	1	1	5	1	2	3	1	1	1	2	1	2	3	0	1	1	0	1	1	1	2	3	0	2	1	1	1	2	0	2
K00383	GSR, gor	glutathione reductase (NADPH) [EC:1.8.1.7]	0	0	0	0	0	0	0	0	0	0	0	0	0	0	0	0	0	0	0	0	0	0	0	0	0	0	0	0	0	0	0	0	0	0	0	0	0	0	0	0	1	0	0	0	0	0	0
K00384	trxB, TRR	thioredoxin reductase (NADPH) [EC:1.8.1.9]	2	1	1	1	1	1	2	3	3	1	2	1	1	0	4	1	1	3	1	3	1	2	2	3	2	4	4	1	3	4	3	2	5	2	3	2	2	2	1	0	2	3	1	2	2	1	1
K00387	SUOX	sulfite oxidase [EC:1.8.3.1]	0	0	0	0	0	0	0	0	0	0	0	1	1	0	0	0	0	0	0	0	0	0	0	0	0	0	0	0	1	1	0	0	0	0	0	0	0	1	0	0	0	0	0	0	1	0	0
K00389	yidH	putative membrane protein	0	0	0	0	0	0	0	0	0	0	0	0	0	0	0	0	0	0	0	1	0	0	0	0	0	0	0	0	0	0	1	0	0	0	0	0	0	0	0	0	0	0	0	0	0	0	0
K00390	cysH	phosphoadenosine phosphosulfate reductase [EC:1.8.4.8 1.8.4.10]	0	0	0	2	1	3	0	0	2	2	0	3	4	0	2	3	1	1	2	3	0	0	0	0	0	0	2	3	1	1	0	0	2	1	0	2	0	1	2	0	1	1	1	1	0	0	0
K00392	sir	sulfite reductase (ferredoxin) [EC:1.8.7.1]	0	0	0	1	0	1	0	0	0	0	0	0	0	0	1	0	0	0	2	0	0	0	0	0	0	0	0	0	1	2	0	0	2	0	0	0	0	0	2	0	0	0	0	0	0	0	0
K00394	aprA	adenylylsulfate reductase, subunit A [EC:1.8.99.2]	0	0	0	0	0	0	0	0	1	0	0	0	0	0	0	0	0	0	0	0	0	0	0	0	0	0	0	0	0	0	1	0	1	0	0	0	0	0	0	0	0	0	0	0	0	0	0
K00395	aprB	adenylylsulfate reductase, subunit B [EC:1.8.99.2]	0	0	0	0	0	0	0	0	1	0	0	0	0	0	0	0	0	0	1	0	0	0	0	0	0	0	0	0	0	0	1	0	1	0	0	0	0	0	0	0	0	0	0	0	0	0	0
K00404	ccoN	cytochrome c oxidase cbb3-type subunit I [EC:7.1.1.9]	0	0	0	1	1	1	0	0	0	0	0	1	0	0	0	0	0	0	0	0	0	0	0	0	0	0	0	0	0	0	0	0	0	0	0	0	0	0	0	0	1	0	0	0	0	0	0
K00405	ccoO	cytochrome c oxidase cbb3-type subunit II	0	0	0	3	1	2	0	0	0	0	1	1	0	0	0	0	0	0	0	1	0	0	0	0	0	0	0	0	1	1	0	0	0	0	0	0	0	1	1	0	1	0	0	0	1	0	0
K00406	ccoP	cytochrome c oxidase cbb3-type subunit III	0	0	0	3	1	1	0	0	2	0	0	1	1	0	0	0	0	0	0	1	0	0	0	0	0	0	1	0	2	2	0	0	0	0	0	0	0	1	0	0	2	0	0	0	0	0	0
K00410	fbcH	ubiquinol-cytochrome c reductase cytochrome b/c1 subunit	0	0	0	0	1	1	0	0	0	0	0	1	2	0	0	0	0	0	1	1	0	0	0	0	1	0	0	0	0	0	0	0	0	0	0	0	0	0	0	0	1	0	0	0	0	0	0
K00411	UQCRFS1, RIP1, petA	ubiquinol-cytochrome c reductase iron-sulfur subunit [EC:7.1.1.8]	1	1	1	0	1	2	0	0	0	0	0	0	1	0	2	0	0	0	1	1	0	0	0	0	1	0	0	0	0	0	0	0	0	0	0	0	0	0	0	0	1	0	0	1	0	0	0
K00412	CYTB, petB	ubiquinol-cytochrome c reductase cytochrome b subunit	1	1	1	0	2	1	0	0	0	0	1	1	2	0	1	0	2	0	1	2	0	0	0	0	1	0	0	0	1	1	3	0	1	0	0	0	0	0	1	0	2	0	1	1	0	0	0
K00413	CYC1, CYT1, petC	ubiquinol-cytochrome c reductase cytochrome c1 subunit	0	0	0	0	0	0	0	0	0	0	0	0	0	0	0	0	0	0	0	1	0	0	0	0	0	0	0	0	0	0	0	0	0	0	0	0	0	0	0	0	1	0	0	0	0	0	0
K00425	cydA	cytochrome bd ubiquinol oxidase subunit I [EC:7.1.1.7]	0	2	2	2	0	2	0	0	1	0	2	0	1	0	0	0	2	0	2	2	1	0	0	0	0	0	1	0	0	0	3	0	0	0	0	0	2	2	1	0	0	0	0	0	0	0	0
K00426	cydB	cytochrome bd ubiquinol oxidase subunit II [EC:7.1.1.7]	0	0	0	1	0	0	0	0	0	0	0	0	1	0	0	0	0	0	0	0	1	0	0	0	0	0	0	0	0	0	1	0	0	0	0	0	0	0	1	0	0	0	0	0	0	0	0
K00427	lldP, lctP	L-lactate permease	0	0	0	0	0	0	0	0	0	0	0	0	0	0	0	0	0	0	0	0	0	0	0	0	0	0	0	0	0	0	0	0	1	0	0	0	0	0	0	0	0	0	0	0	0	0	0
K00428	E1.11.1.5	cytochrome c peroxidase [EC:1.11.1.5]	0	0	0	3	0	0	1	1	1	0	0	0	0	0	0	0	0	0	2	2	0	1	1	1	1	0	1	0	0	0	1	0	0	0	1	0	0	0	0	0	2	0	0	0	0	0	0
K00432	gpx, btuE, bsaA	glutathione peroxidase [EC:1.11.1.9]	0	0	0	0	0	0	0	0	0	0	0	0	0	0	0	0	0	0	0	0	0	0	0	0	0	0	1	0	0	0	0	0	0	0	0	0	0	2	0	0	1	0	0	0	0	0	0
K00433	cpo	non-heme chloroperoxidase [EC:1.11.1.10]	0	0	0	0	0	1	0	0	1	1	0	0	0	0	0	0	0	0	0	0	0	0	0	0	0	0	0	0	1	1	0	0	0	0	0	0	0	2	0	0	0	0	0	0	0	0	0
K00435	hemQ	hydrogen peroxide-dependent heme synthase [EC:1.3.98.5]	0	0	0	0	0	0	0	0	0	0	0	0	0	0	0	0	0	0	0	0	0	0	0	0	0	0	0	0	1	1	0	0	1	0	0	0	0	0	0	0	0	0	0	0	0	0	0
K00436	hoxH	NAD-reducing hydrogenase large subunit [EC:1.12.1.2]	0	2	2	1	1	0	0	0	1	1	2	2	1	0	1	0	0	2	1	1	1	0	0	0	1	0	1	2	0	0	0	0	1	0	0	1	2	1	2	0	0	0	0	1	1	0	0
K00441	frhB	coenzyme F420 hydrogenase subunit beta [EC:1.12.98.1]	1	0	0	1	1	0	0	0	1	0	1	1	0	0	0	1	0	0	0	0	0	0	0	0	1	0	0	0	0	0	0	0	1	1	0	0	0	1	1	0	1	0	0	0	0	0	0
K00442	frhD	coenzyme F420 hydrogenase subunit delta	0	0	0	0	1	0	0	0	1	0	0	0	0	0	0	0	0	0	1	0	0	0	0	0	0	0	0	0	0	0	0	0	1	0	0	0	0	0	0	0	0	0	0	0	0	0	0
K00446	dmpB, xylE	catechol 2,3-dioxygenase [EC:1.13.11.2]	0	0	0	1	0	0	0	0	0	0	0	4	0	0	0	0	0	0	0	0	0	0	0	0	1	1	0	0	2	3	0	0	0	0	0	0	0	2	0	0	0	0	2	0	0	0	0
K00448	pcaG	protocatechuate 3,4-dioxygenase, alpha subunit [EC:1.13.11.3]	0	0	0	0	0	0	0	0	0	0	0	0	0	0	0	0	0	0	0	0	0	0	0	0	0	0	0	0	0	0	0	0	0	0	0	0	0	0	0	0	1	0	0	0	0	0	0
K00449	pcaH	protocatechuate 3,4-dioxygenase, beta subunit [EC:1.13.11.3]	0	0	0	0	0	0	0	1	0	0	0	0	0	0	0	0	0	0	0	0	0	0	0	1	0	0	0	0	0	0	0	0	0	0	1	0	0	0	0	0	2	0	0	0	0	0	0
K00450	E1.13.11.4	gentisate 1,2-dioxygenase [EC:1.13.11.4]	0	0	0	0	0	0	1	0	0	0	0	0	0	0	0	0	0	0	1	0	0	1	1	0	0	0	0	0	0	0	0	0	0	0	0	0	0	0	0	0	0	0	0	0	1	0	0
K00451	HGD, hmgA	homogentisate 1,2-dioxygenase [EC:1.13.11.5]	0	0	0	1	0	0	1	1	0	1	0	0	0	0	0	0	0	0	0	0	0	1	1	1	0	1	0	1	0	0	0	0	0	0	1	0	0	1	0	0	1	0	0	0	0	0	0
K00452	HAAO	3-hydroxyanthranilate 3,4-dioxygenase [EC:1.13.11.6]	0	0	0	0	0	0	0	1	0	0	0	1	0	0	0	0	0	0	0	0	0	0	0	1	0	0	0	0	0	0	0	0	0	0	1	0	0	0	0	0	0	0	0	0	0	0	0
K00453	TDO2, kynA	tryptophan 2,3-dioxygenase [EC:1.13.11.11]	0	0	0	0	0	0	0	1	0	0	0	1	0	0	0	0	0	1	0	0	0	0	0	1	0	0	0	0	0	0	0	0	0	0	1	0	0	0	0	0	0	0	0	0	0	0	0
K00455	hpaD, hpcB	3,4-dihydroxyphenylacetate 2,3-dioxygenase [EC:1.13.11.15]	0	0	0	1	0	0	0	0	0	0	0	0	0	0	0	0	0	0	0	0	0	0	0	0	0	0	0	0	0	0	0	0	0	0	0	0	0	0	0	0	0	0	0	0	0	0	0
K00457	HPD, hppD	4-hydroxyphenylpyruvate dioxygenase [EC:1.13.11.27]	0	0	0	0	0	0	1	1	0	0	0	0	0	0	0	0	0	0	0	0	0	1	1	1	0	1	0	0	0	1	0	0	0	0	1	0	0	1	0	0	1	0	0	0	0	0	0
K00459	ncd2, npd	nitronate monooxygenase [EC:1.13.12.16]	0	0	0	1	0	0	0	0	0	3	0	0	0	0	0	0	0	0	0	1	0	0	0	0	0	1	0	1	1	1	0	1	0	0	0	0	0	2	1	0	1	0	0	0	0	0	0
K00463	IDO, INDO	indoleamine 2,3-dioxygenase [EC:1.13.11.52]	0	0	0	0	0	0	1	0	0	0	0	0	0	0	0	0	0	0	0	0	0	0	0	0	0	0	0	0	0	0	0	0	0	0	0	0	0	0	0	0	0	0	0	0	0	0	0
K00464	diox1	all-trans-8'-apo-beta-carotenal 15,15'-oxygenase [EC:1.13.11.75]	0	0	0	0	0	0	0	0	0	0	0	0	0	0	0	0	0	0	0	0	0	0	0	0	0	0	0	0	0	0	0	0	0	0	0	0	0	0	1	0	0	0	0	0	0	0	0
K00466	iaaM	tryptophan 2-monooxygenase [EC:1.13.12.3]	0	0	0	0	0	0	0	0	0	0	0	0	0	0	0	0	0	0	0	0	0	0	0	0	1	0	0	0	0	0	0	0	0	0	0	0	0	0	0	0	0	0	0	0	0	0	0
K00467	E1.13.12.4	lactate 2-monooxygenase [EC:1.13.12.4]	3	3	3	0	0	0	2	0	0	0	0	0	0	0	0	0	0	0	0	0	0	1	1	0	0	0	0	0	0	2	0	0	0	2	0	1	0	0	0	0	0	0	1	2	0	0	0
K00477	PHYH	phytanoyl-CoA hydroxylase [EC:1.14.11.18]	0	0	0	1	0	0	0	0	0	0	0	0	0	0	0	0	0	0	0	0	0	0	0	0	0	0	0	0	0	0	0	0	0	0	0	0	0	0	0	0	0	0	0	0	0	0	0
K00479	gbcA	glycine betaine catabolism A	0	0	0	0	0	0	0	0	0	0	0	0	0	0	0	0	0	0	0	0	0	0	0	0	0	0	0	0	0	0	0	0	0	0	0	0	0	1	0	0	0	0	0	0	0	0	0
K00480	E1.14.13.1	salicylate hydroxylase [EC:1.14.13.1]	0	0	0	0	0	0	0	0	0	0	0	0	0	0	0	0	0	0	0	0	0	0	0	0	0	0	0	0	0	0	0	0	0	0	0	0	0	0	1	0	0	0	0	0	0	0	0
K00481	pobA	p-hydroxybenzoate 3-monooxygenase [EC:1.14.13.2]	0	0	0	0	0	0	0	0	0	0	0	1	0	0	0	0	0	0	0	0	0	0	0	0	0	0	0	0	0	1	0	0	0	0	0	0	0	0	0	0	1	0	0	0	0	0	0
K00483	hpaB	4-hydroxyphenylacetate 3-monooxygenase [EC:1.14.14.9]	0	0	0	0	0	0	0	0	0	0	0	2	0	0	0	0	0	0	0	0	0	0	0	0	0	0	1	0	1	2	0	0	0	0	0	0	0	1	0	0	0	0	1	2	0	0	0
K00484	hpaC	flavin reductase (NADH) [EC:1.5.1.36]	0	0	0	0	0	0	0	0	0	0	0	0	0	0	0	0	0	0	0	0	0	0	0	0	0	0	0	0	1	1	0	0	0	0	0	0	0	0	0	0	1	0	0	0	0	0	0
K00486	KMO	kynurenine 3-monooxygenase [EC:1.14.13.9]	0	0	0	0	0	0	0	1	0	0	0	0	0	0	0	0	0	0	0	0	0	0	0	1	0	0	0	0	0	0	0	0	0	0	1	0	0	0	0	0	0	0	0	0	0	0	0
K00491	nos	nitric-oxide synthase, bacterial [EC:1.14.14.47]	0	0	0	1	0	0	0	0	0	0	0	0	0	0	0	0	0	0	0	0	0	0	0	0	0	0	0	0	0	0	0	0	0	0	0	1	0	0	0	0	0	0	0	0	0	0	0
K00493	XANG	xanthocillin biosynthesis cytochrome P450 monooxygenase [EC:1.14.-.-]	0	0	0	0	0	0	0	0	0	1	0	0	0	0	0	0	0	0	0	0	0	0	0	0	0	0	0	0	0	0	0	0	0	0	0	0	1	0	0	0	1	0	0	0	0	0	0
K00499	CMO	choline monooxygenase [EC:1.14.15.7]	0	0	0	0	0	0	0	0	0	0	0	0	0	0	0	0	0	0	0	0	0	0	0	0	0	0	0	0	0	0	0	0	0	0	0	0	0	0	0	0	0	0	0	0	0	0	0
K00500	phhA, PAH	phenylalanine-4-hydroxylase [EC:1.14.16.1]	0	0	0	0	0	0	1	0	0	0	0	0	0	0	0	0	0	0	0	0	0	1	1	0	0	0	0	0	0	0	0	0	0	0	0	0	0	1	0	0	0	0	0	0	0	0	0
K00504	PHM	peptidylglycine monooxygenase [EC:1.14.17.3]	0	0	0	1	0	0	0	0	0	0	2	0	0	0	0	0	0	0	0	0	0	0	0	0	0	0	2	0	0	0	0	0	0	0	0	0	0	0	0	0	0	0	0	0	0	0	0
K00505	TYR	tyrosinase [EC:1.14.18.1]	0	0	0	0	0	0	1	0	0	0	0	0	0	0	1	0	0	0	0	0	0	1	1	0	0	0	0	0	0	0	0	0	0	0	0	1	0	0	0	0	0	0	0	0	0	0	1
K00507	SCD, desC	stearoyl-CoA desaturase (Delta-9 desaturase) [EC:1.14.19.1]	0	0	0	2	0	0	0	0	0	0	0	0	0	0	0	0	0	0	0	0	0	0	0	0	0	0	0	0	0	0	0	0	0	0	0	0	0	1	1	0	0	0	0	0	0	0	0
K00508	E1.14.19.3	linoleoyl-CoA desaturase [EC:1.14.19.3]	0	0	0	0	0	0	0	0	0	0	0	0	0	0	0	0	0	0	0	0	0	0	0	0	0	0	0	0	0	0	0	0	0	0	0	0	1	0	0	0	0	0	0	0	0	0	0
K00514	ZDS, crtQ	zeta-carotene desaturase [EC:1.3.5.6]	0	0	0	0	0	0	0	1	0	0	0	0	0	0	0	0	0	0	0	0	0	0	0	1	0	0	0	0	0	0	0	0	1	0	1	0	0	1	2	0	0	0	0	0	0	0	0
K00518	sodN	nickel superoxide dismutase [EC:1.15.1.1]	0	0	0	0	0	1	0	0	0	1	0	0	0	0	0	0	0	0	0	0	0	0	0	0	0	0	0	1	0	0	0	0	0	0	0	0	0	0	0	0	0	0	0	0	0	0	0
K00520	merA	mercuric reductase [EC:1.16.1.1]	0	0	0	1	1	1	0	0	0	0	0	3	2	0	0	0	0	0	0	0	0	0	0	0	0	1	0	0	0	0	0	0	0	0	1	1	0	0	1	0	0	0	0	1	1	0	0
K00523	ascD, ddhD, rfbI	CDP-4-dehydro-6-deoxyglucose reductase, E3 [EC:1.17.1.1]	0	0	0	0	0	0	0	0	0	0	0	0	0	0	1	0	0	0	0	0	0	0	0	0	0	0	0	0	0	0	0	0	1	0	0	0	0	1	0	0	0	0	0	0	0	1	0
K00524	nrdJ	ribonucleotide reductase, class II [EC:1.17.4.2]	0	0	0	1	0	0	0	0	0	1	1	1	0	0	0	0	0	0	0	0	0	0	0	0	0	0	0	0	1	2	0	0	0	0	0	0	0	0	0	0	0	0	0	0	0	0	0
K00525	E1.17.4.1A, nrdA, nrdE	ribonucleoside-diphosphate reductase alpha chain [EC:1.17.4.1]	2	1	2	4	1	5	3	1	1	2	1	2	1	2	1	1	1	0	2	2	0	2	3	1	1	2	1	2	4	5	1	1	2	1	1	4	2	2	1	1	1	1	1	2	2	1	1
K00526	E1.17.4.1B, nrdB, nrdF	ribonucleoside-diphosphate reductase beta chain [EC:1.17.4.1]	0	0	0	0	1	2	2	0	0	0	0	1	1	0	0	0	0	0	0	1	0	2	2	0	0	1	1	0	3	5	0	1	0	0	0	1	1	2	1	0	0	1	0	0	2	0	0
K00528	fpr	ferredoxin/flavodoxin---NADP+ reductase [EC:1.18.1.2 1.19.1.1]	0	0	0	1	0	3	0	1	1	3	1	0	0	0	1	1	0	0	3	1	0	0	0	1	0	0	1	2	0	0	1	3	2	1	1	1	0	1	1	0	0	2	0	0	0	0	1
K00529	hcaD	3-phenylpropionate/trans-cinnamate dioxygenase ferredoxin reductase component [EC:1.18.1.3]	0	0	1	1	0	0	0	0	0	1	0	0	0	0	0	0	0	0	1	0	0	0	0	0	0	0	0	0	0	0	0	1	0	1	0	0	0	1	3	0	1	0	0	1	2	1	0
K00537	arsC	arsenate reductase (glutaredoxin) [EC:1.20.4.1]	0	1	1	0	0	0	0	0	0	0	0	0	1	0	1	0	0	0	0	0	0	0	0	0	0	0	0	0	0	0	0	0	0	0	0	0	0	0	0	0	0	0	0	0	0	0	0
K00543	ASMT	acetylserotonin O-methyltransferase [EC:2.1.1.4]	0	0	0	0	0	1	0	0	0	0	0	0	0	0	0	0	0	0	0	0	0	0	0	0	0	0	0	0	0	0	0	0	0	0	0	0	0	1	0	0	1	0	0	0	0	0	0
K00547	mmuM, BHMT2	homocysteine S-methyltransferase [EC:2.1.1.10]	0	0	0	1	0	1	1	1	1	1	1	2	1	0	0	1	1	0	1	0	0	1	1	1	1	0	0	1	0	0	1	0	1	1	1	0	1	1	0	0	0	0	0	0	0	0	0
K00548	metH, MTR	5-methyltetrahydrofolate--homocysteine methyltransferase [EC:2.1.1.13]	0	0	0	2	1	2	1	1	4	1	3	1	1	0	0	2	1	0	1	0	0	1	1	1	2	2	1	1	1	2	2	2	3	1	1	1	2	1	1	0	1	1	0	0	0	0	0
K00549	metE	5-methyltetrahydropteroyltriglutamate--homocysteine methyltransferase [EC:2.1.1.14]	2	2	2	3	0	2	1	1	0	2	2	3	2	0	2	1	2	0	2	1	2	1	1	1	1	0	3	2	1	0	1	1	0	3	1	1	0	1	1	0	0	0	3	3	2	0	2
K00554	trmD	tRNA (guanine37-N1)-methyltransferase [EC:2.1.1.228]	0	0	0	2	3	1	2	1	2	2	2	3	2	1	0	0	0	3	3	3	1	2	2	2	1	2	1	2	2	2	2	2	1	0	2	1	1	1	2	1	2	2	0	0	1	0	2
K00555	TRMT1, trm1	tRNA (guanine26-N2/guanine27-N2)-dimethyltransferase [EC:2.1.1.215 2.1.1.216]	1	1	1	0	0	0	1	0	0	0	0	0	0	0	1	1	1	0	0	1	0	1	1	0	0	0	0	0	0	0	0	0	0	1	0	0	0	0	0	0	0	0	1	1	0	1	1
K00556	trmH	tRNA (guanosine-2'-O-)-methyltransferase [EC:2.1.1.34]	0	0	0	0	0	0	0	3	1	0	1	0	0	0	0	0	0	1	0	0	0	0	0	3	2	1	0	0	1	2	0	0	0	0	2	4	0	0	2	2	1	0	0	0	0	0	1
K00557	trmA	tRNA (uracil-5-)-methyltransferase [EC:2.1.1.35]	0	0	0	0	0	0	0	0	1	1	0	0	2	0	0	0	0	0	1	1	1	0	0	0	0	0	0	1	1	1	1	0	1	0	0	0	1	0	1	1	0	0	0	0	1	0	1
K00558	DNMT1, dcm	DNA (cytosine-5)-methyltransferase 1 [EC:2.1.1.37]	0	1	1	0	1	0	0	2	0	2	0	1	0	0	0	2	2	0	0	0	1	0	0	2	1	1	1	1	0	0	1	0	0	2	2	1	0	1	0	0	0	2	2	1	0	0	1
K00559	SMT1, ERG6	sterol 24-C-methyltransferase [EC:2.1.1.41]	0	0	0	0	0	0	0	0	0	0	0	0	0	0	0	0	0	0	0	0	0	0	0	0	0	0	0	0	0	0	0	0	0	0	0	0	0	1	0	0	0	0	0	0	0	0	0
K00560	thyA, TYMS	thymidylate synthase [EC:2.1.1.45]	0	0	0	0	0	0	0	0	0	1	0	0	0	0	0	1	0	0	0	0	0	0	0	0	0	0	1	0	1	1	0	2	0	1	0	2	0	1	0	0	1	2	0	0	0	0	0
K00561	ermC, ermA	23S rRNA (adenine-N6)-dimethyltransferase [EC:2.1.1.184]	0	0	0	0	0	1	0	1	0	0	0	0	0	1	0	0	0	0	0	1	1	0	0	2	0	2	1	0	0	0	1	0	1	0	1	2	0	0	0	0	0	0	0	0	0	0	0
K00563	rlmA1	23S rRNA (guanine745-N1)-methyltransferase [EC:2.1.1.187]	0	0	1	0	0	0	0	0	0	0	0	0	0	0	0	0	0	0	0	1	1	0	0	0	0	0	0	0	0	0	0	0	0	0	0	0	0	0	0	0	1	0	0	0	0	0	0
K00564	rsmC	16S rRNA (guanine1207-N2)-methyltransferase [EC:2.1.1.172]	0	0	0	0	0	0	0	0	0	0	1	1	1	0	0	1	0	0	0	0	0	0	0	0	0	0	1	0	1	1	0	1	0	1	0	0	0	1	0	0	0	1	0	0	0	0	0
K00566	mnmA, trmU	tRNA-uridine 2-sulfurtransferase [EC:2.8.1.13]	0	0	0	1	2	2	1	1	1	1	1	1	1	1	0	0	0	3	1	1	1	1	1	1	1	2	1	1	1	1	1	1	2	0	1	2	1	1	1	1	1	2	0	0	1	0	1
K00567	ogt, MGMT	methylated-DNA-[protein]-cysteine S-methyltransferase [EC:2.1.1.63]	1	1	1	3	2	0	1	0	1	1	1	1	1	0	1	1	1	2	1	0	0	1	1	1	1	1	2	1	1	1	1	1	2	1	0	2	1	2	1	0	1	0	1	0	1	0	4
K00568	ubiG	2-polyprenyl-6-hydroxyphenyl methylase / 3-demethylubiquinone-9 3-methyltransferase [EC:2.1.1.222 2.1.1.64]	0	2	1	7	0	3	0	0	0	0	0	1	0	1	0	0	0	0	1	1	0	0	0	0	1	1	4	1	1	1	0	0	1	0	0	0	1	2	0	0	2	0	0	0	0	0	1
K00569	TPMT, tpmT	thiopurine S-methyltransferase [EC:2.1.1.67]	0	0	0	1	0	0	0	1	0	0	0	0	0	0	0	0	0	1	0	0	0	0	0	1	0	0	0	0	0	0	0	0	1	0	1	0	0	0	0	0	1	0	0	0	0	0	0
K00570	pmtA	phosphatidylethanolamine/phosphatidyl-N-methylethanolamine N-methyltransferase [EC:2.1.1.17 2.1.1.71]	0	0	0	1	0	0	0	0	0	0	1	0	0	0	0	0	0	0	0	0	0	0	0	0	0	0	0	0	0	0	0	0	0	0	0	0	0	0	0	0	1	0	0	0	0	0	0
K00571	E2.1.1.72	site-specific DNA-methyltransferase (adenine-specific) [EC:2.1.1.72]	1	1	1	2	0	2	4	2	0	1	2	2	1	0	3	1	1	0	1	2	2	7	13	2	4	1	7	0	2	2	2	2	1	1	2	1	3	3	0	0	1	1	3	1	2	0	7
K00573	E2.1.1.77, pcm	protein-L-isoaspartate(D-aspartate) O-methyltransferase [EC:2.1.1.77]	0	0	0	4	1	1	1	1	2	1	2	0	1	1	0	1	1	1	1	0	1	1	1	1	1	1	2	1	0	0	1	1	3	1	1	2	0	1	0	1	2	1	1	0	0	0	1
K00574	cfa	cyclopropane-fatty-acyl-phospholipid synthase [EC:2.1.1.79]	0	0	0	1	0	0	0	0	0	0	0	0	1	0	0	0	0	0	0	2	0	0	0	0	0	0	0	0	0	0	0	0	1	0	0	1	0	1	0	0	3	0	0	0	0	0	0
K00575	cheR	chemotaxis protein methyltransferase CheR [EC:2.1.1.80]	0	0	0	3	0	3	1	1	1	0	0	1	1	0	1	0	0	0	0	0	0	1	1	1	1	1	2	0	1	1	1	1	1	0	1	1	0	3	1	0	0	2	0	0	1	0	1
K00577	mtrA	tetrahydromethanopterin S-methyltransferase subunit A [EC:2.1.1.86]	0	0	0	1	0	0	0	0	0	0	0	0	0	0	1	0	0	0	1	0	0	0	0	0	1	0	0	0	0	0	0	0	0	0	0	0	0	0	0	0	0	0	0	0	0	0	0
K00584	mtrH	tetrahydromethanopterin S-methyltransferase subunit H [EC:2.1.1.86]	0	0	0	0	0	0	0	0	0	0	0	0	0	0	0	1	0	0	0	0	0	0	0	0	0	0	0	0	0	0	0	0	0	1	0	0	0	0	0	0	0	0	0	0	0	0	0
K00586	DPH5	diphthine methyl ester synthase [EC:2.1.1.314]	0	0	0	0	0	0	0	0	0	0	0	0	0	0	0	0	0	0	0	0	0	0	0	0	0	0	0	0	0	0	0	0	0	0	0	0	0	0	0	0	0	0	0	0	0	1	0
K00587	ICMT, STE14	protein-S-isoprenylcysteine O-methyltransferase [EC:2.1.1.100]	0	0	0	0	0	0	0	0	0	0	0	0	0	0	0	0	0	0	2	0	0	0	0	0	0	0	0	0	0	0	0	0	0	0	0	0	0	0	0	0	0	0	0	0	0	0	0
K00588	E2.1.1.104	caffeoyl-CoA O-methyltransferase [EC:2.1.1.104]	0	1	1	1	0	1	0	1	0	0	1	0	0	0	1	0	0	0	1	0	0	0	0	1	0	0	1	0	0	0	0	0	1	0	1	0	0	1	1	0	0	0	0	0	0	0	1
K00590	E2.1.1.113	site-specific DNA-methyltransferase (cytosine-N4-specific) [EC:2.1.1.113]	3	4	4	0	0	3	1	1	0	1	2	0	0	0	2	1	0	0	0	0	0	7	12	0	2	0	5	0	0	2	1	1	0	0	2	0	1	2	1	0	0	0	1	2	1	1	12
K00595	cobL-cbiET	precorrin-6B C5,15-methyltransferase / cobalt-precorrin-6B C5,C15-methyltransferase [EC:2.1.1.132 2.1.1.289 2.1.1.196]	0	0	0	1	0	0	0	0	0	2	0	0	0	0	2	0	0	0	0	0	0	0	0	0	0	0	1	2	0	1	1	0	0	0	0	0	0	1	3	0	0	0	0	0	0	0	0
K00598	tam	trans-aconitate 2-methyltransferase [EC:2.1.1.144]	0	0	0	2	0	0	0	0	0	0	0	0	0	0	0	0	0	0	0	0	0	0	0	0	0	0	0	0	0	0	0	0	0	0	0	0	0	0	0	0	0	0	0	0	0	0	0
K00600	glyA, SHMT	glycine hydroxymethyltransferase [EC:2.1.2.1]	2	1	1	1	1	1	1	1	1	1	1	1	1	1	2	0	1	1	1	1	1	1	1	1	1	1	1	1	1	1	1	1	1	1	1	1	2	1	1	1	3	1	1	1	1	0	1
K00602	purH	phosphoribosylaminoimidazolecarboxamide formyltransferase / IMP cyclohydrolase [EC:2.1.2.3 3.5.4.10]	0	1	2	1	1	1	1	1	1	1	1	1	1	0	1	0	2	0	1	1	0	1	1	1	1	1	2	1	2	2	2	2	1	1	1	1	1	2	1	0	2	2	1	0	1	0	1
K00603	fctD	glutamate formiminotransferase / 5-formyltetrahydrofolate cyclo-ligase [EC:2.1.2.5 6.3.3.2]	0	0	0	0	1	1	1	0	1	0	0	1	1	0	0	0	0	1	1	0	1	1	1	0	0	0	0	0	0	0	0	1	1	0	0	0	0	0	0	0	0	1	0	0	0	0	1
K00604	MTFMT, fmt	methionyl-tRNA formyltransferase [EC:2.1.2.9]	0	0	0	4	1	1	2	1	2	2	3	2	3	2	0	0	0	1	1	1	1	3	2	1	1	1	1	2	1	1	1	1	0	0	1	2	1	2	1	1	2	1	0	0	3	1	0
K00605	gcvT, AMT	aminomethyltransferase [EC:2.1.2.10]	1	0	1	3	1	2	2	2	3	1	1	2	1	0	0	1	1	1	2	2	1	2	2	2	2	1	2	2	2	2	0	1	2	0	2	1	3	2	2	0	2	1	1	0	1	0	1
K00606	panB	3-methyl-2-oxobutanoate hydroxymethyltransferase [EC:2.1.2.11]	0	1	1	0	2	1	1	1	2	1	1	0	0	0	1	0	1	1	0	1	0	1	1	1	1	1	1	1	1	1	1	1	1	0	1	1	0	1	1	0	0	1	1	0	0	0	1
K00608	pyrBI	aspartate carbamoyltransferase [EC:2.1.3.2]	0	0	0	1	0	1	1	1	1	1	1	1	1	0	0	0	0	0	1	1	0	1	1	1	1	1	1	1	1	1	1	1	1	0	1	1	0	1	1	0	1	1	0	0	1	0	1
K00609	pyrB, PYR2	aspartate carbamoyltransferase catalytic subunit [EC:2.1.3.2]	1	1	1	2	1	1	1	1	1	1	1	1	1	0	1	0	1	0	1	1	0	1	1	1	2	1	1	1	1	1	1	1	1	2	1	1	0	1	1	0	1	1	1	0	1	0	1
K00610	pyrI	aspartate carbamoyltransferase regulatory subunit	0	1	1	0	1	0	0	0	0	0	0	0	0	0	1	0	1	0	0	0	0	0	0	0	0	0	0	0	0	0	0	1	0	2	0	0	0	0	0	0	0	1	1	0	0	0	0
K00611	OTC, argF, argI	ornithine carbamoyltransferase [EC:2.1.3.3]	1	1	1	1	1	1	1	0	1	1	1	1	1	0	1	1	1	2	2	1	0	2	2	0	1	1	1	1	1	1	1	1	1	1	0	1	2	1	1	0	1	1	0	1	1	0	2
K00612	nodU	carbamoyltransferase [EC:2.1.3.-]	0	0	0	2	0	1	0	0	0	0	0	0	0	0	0	0	0	0	2	0	0	0	0	0	0	0	0	0	0	0	0	0	1	0	0	0	0	0	0	0	2	0	0	0	0	0	1
K00615	E2.2.1.1, tktA, tktB	transketolase [EC:2.2.1.1]	0	0	0	3	1	4	2	3	2	2	1	3	5	2	3	0	0	1	1	1	2	2	2	5	2	1	1	2	1	1	1	1	2	2	3	1	1	1	2	2	3	1	2	0	4	0	1
K00616	E2.2.1.2, talA, talB	transaldolase [EC:2.2.1.2]	0	0	0	3	0	3	1	1	1	1	0	2	2	0	1	0	0	1	1	1	1	1	1	1	1	1	1	1	1	1	1	1	1	0	1	1	1	2	1	0	1	1	0	0	2	0	2
K00619	argA	amino-acid N-acetyltransferase [EC:2.3.1.1]	0	0	0	1	0	0	0	0	0	0	0	1	1	0	0	0	0	0	0	1	0	0	0	0	0	0	1	0	1	1	1	0	1	0	0	1	0	1	0	0	0	0	0	0	1	0	1
K00620	argJ	glutamate N-acetyltransferase / amino-acid N-acetyltransferase [EC:2.3.1.35 2.3.1.1]	0	0	0	1	0	2	1	0	0	1	1	1	1	0	0	0	0	0	0	1	0	1	1	0	0	0	3	2	2	2	1	1	0	0	0	0	1	2	1	0	1	0	0	0	1	0	0
K00621	GNPNAT1, GNA1	glucosamine-phosphate N-acetyltransferase [EC:2.3.1.4]	0	0	0	0	0	0	0	0	0	0	0	0	0	0	0	0	0	0	0	0	0	0	0	0	0	0	2	0	0	0	0	0	0	0	0	0	0	0	0	0	0	0	0	0	0	0	0
K00625	E2.3.1.8, pta	phosphate acetyltransferase [EC:2.3.1.8]	0	0	0	0	1	1	0	1	1	0	0	1	1	0	0	0	0	0	2	0	0	0	0	1	2	1	1	0	0	0	0	1	3	0	1	0	1	0	0	0	3	1	0	0	0	0	0
K00626	ACAT, atoB	acetyl-CoA C-acetyltransferase [EC:2.3.1.9]	4	4	2	6	3	5	0	2	3	5	0	3	5	0	4	1	5	0	5	0	1	0	0	2	1	2	7	3	3	5	0	0	0	1	3	2	2	4	0	0	3	1	4	4	1	2	2
K00627	DLAT, aceF, pdhC	pyruvate dehydrogenase E2 component (dihydrolipoamide acetyltransferase) [EC:2.3.1.12]	2	0	0	6	1	2	4	1	4	1	2	4	4	0	1	1	1	2	2	4	1	4	5	1	1	3	2	1	3	3	0	1	1	0	1	3	3	6	5	1	6	0	1	1	3	0	2
K00631	plsB	glycerol-3-phosphate O-acyltransferase [EC:2.3.1.15]	0	0	0	0	0	0	0	0	0	0	0	0	0	0	0	0	0	0	0	0	0	0	0	0	0	0	0	0	0	0	0	0	0	0	0	0	0	0	0	0	0	0	0	0	0	0	0
K00632	fadA, fadI	acetyl-CoA acyltransferase [EC:2.3.1.16]	1	1	1	1	2	2	2	1	2	0	0	3	3	0	0	1	1	0	2	0	0	2	2	1	1	2	5	0	3	3	0	0	1	1	1	2	1	2	0	0	1	0	2	1	0	1	2
K00633	lacA	galactoside O-acetyltransferase [EC:2.3.1.18]	0	0	0	1	0	1	0	0	0	0	0	0	0	0	0	0	0	0	0	0	0	0	0	0	0	0	0	0	1	1	0	0	0	0	0	0	0	0	0	0	0	0	0	0	0	0	0
K00634	ptb	phosphate butyryltransferase [EC:2.3.1.19]	0	0	0	0	0	0	0	0	1	0	0	0	0	0	0	0	0	0	1	0	0	0	0	0	1	0	1	0	0	0	0	1	1	0	0	0	0	0	0	0	1	2	0	0	0	0	0
K00635	tgs, wax-dgat	diacylglycerol O-acyltransferase / wax synthase [EC:2.3.1.20 2.3.1.75]	0	0	0	0	0	0	0	0	0	0	0	0	0	0	0	0	0	0	0	0	0	0	0	0	0	0	1	0	0	0	0	0	0	0	0	0	0	1	1	0	0	0	0	0	0	0	0
K00639	kbl, GCAT	glycine C-acetyltransferase [EC:2.3.1.29]	0	0	0	1	1	2	1	2	2	0	1	0	1	0	1	0	0	1	2	1	2	1	1	2	3	2	0	0	1	0	0	0	0	0	2	3	1	1	1	0	1	1	0	0	1	0	1
K00640	cysE	serine O-acetyltransferase [EC:2.3.1.30]	1	1	1	0	0	0	0	1	1	1	1	0	0	0	1	1	1	1	0	0	0	0	0	1	0	1	1	1	0	0	0	1	2	1	1	0	1	3	1	0	1	2	0	1	0	0	0
K00641	metX	homoserine O-acetyltransferase/O-succinyltransferase [EC:2.3.1.31 2.3.1.46]	0	0	0	2	0	0	1	0	0	0	0	0	0	0	0	0	0	0	0	0	0	1	1	0	0	1	1	0	1	2	0	0	3	0	0	1	2	1	0	0	1	0	0	0	0	0	0
K00643	E2.3.1.37, ALAS	5-aminolevulinate synthase [EC:2.3.1.37]	0	0	0	0	0	0	0	0	0	0	0	0	0	0	0	0	0	0	0	0	0	0	0	0	0	0	0	0	0	0	0	0	0	0	0	0	0	0	0	0	1	0	0	0	0	0	0
K00645	fabD, MCAT, MCT1	[acyl-carrier-protein] S-malonyltransferase [EC:2.3.1.39]	0	0	0	1	1	0	1	1	1	1	1	1	1	0	0	0	0	1	2	1	1	1	1	1	1	1	2	1	1	1	1	1	2	0	2	2	1	1	1	0	1	1	0	0	1	0	1
K00647	fabB	3-oxoacyl-[acyl-carrier-protein] synthase I [EC:2.3.1.41]	0	0	0	0	0	0	0	0	0	0	0	0	0	0	0	0	0	0	0	0	0	0	0	0	0	0	0	0	0	0	0	0	0	0	0	0	0	0	1	0	0	0	0	0	0	0	0
K00648	fabH	3-oxoacyl-[acyl-carrier-protein] synthase III [EC:2.3.1.180]	0	0	0	1	2	1	0	1	1	0	1	1	1	0	0	0	0	1	3	1	1	0	0	1	1	2	2	0	2	1	1	0	1	0	1	2	1	2	1	0	1	1	0	0	1	0	1
K00651	metA	homoserine O-succinyltransferase/O-acetyltransferase [EC:2.3.1.46 2.3.1.31]	0	0	0	0	0	0	0	0	0	0	0	0	0	0	0	0	0	0	0	0	0	0	0	0	0	0	0	0	0	0	0	1	0	0	0	0	0	0	0	0	1	0	0	0	0	0	0
K00652	bioF	8-amino-7-oxononanoate synthase [EC:2.3.1.47]	0	0	0	1	1	2	1	2	2	0	1	0	1	0	1	0	0	1	2	2	2	1	1	2	3	2	0	0	1	0	0	0	0	0	2	3	1	1	1	0	2	1	0	0	1	0	1
K00655	plsC	1-acyl-sn-glycerol-3-phosphate acyltransferase [EC:2.3.1.51]	0	0	0	3	1	4	4	2	3	1	3	2	1	0	0	0	0	3	4	2	2	2	2	1	1	1	2	2	2	2	1	1	5	0	2	3	3	3	2	1	2	1	0	0	0	0	1
K00656	E2.3.1.54, pflD	formate C-acetyltransferase [EC:2.3.1.54]	0	0	0	0	0	0	0	0	1	0	0	0	0	0	0	0	0	1	0	0	0	0	0	0	0	0	0	0	0	0	0	0	0	0	0	0	0	0	0	0	0	0	0	0	0	0	0
K00657	speG, SAT	diamine N-acetyltransferase [EC:2.3.1.57]	0	0	0	0	0	0	0	0	0	0	0	0	0	0	0	0	0	0	0	0	0	1	1	0	0	0	0	0	0	0	0	0	0	0	0	1	0	0	1	0	0	1	0	0	1	0	0
K00658	DLST, sucB	2-oxoglutarate dehydrogenase E2 component (dihydrolipoamide succinyltransferase) [EC:2.3.1.61]	0	0	0	2	0	0	1	1	1	1	0	1	1	0	0	1	0	1	1	0	0	1	1	1	1	1	2	0	1	1	0	0	1	0	1	1	0	3	0	0	1	0	0	0	2	0	0
K00661	maa	maltose O-acetyltransferase [EC:2.3.1.79]	1	1	1	2	0	0	0	0	1	0	2	0	0	0	0	0	0	0	1	0	0	0	0	0	0	0	0	0	0	0	1	1	0	0	0	0	0	3	0	0	0	0	0	1	0	0	0
K00662	aacC	aminoglycoside 3-N-acetyltransferase [EC:2.3.1.81]	0	0	0	0	0	0	0	0	0	0	0	0	0	0	0	0	0	0	0	0	0	0	0	0	0	0	0	0	0	0	0	0	0	0	0	0	0	0	0	0	0	0	0	0	0	0	0
K00663	aacA	aminoglycoside 6'-N-acetyltransferase [EC:2.3.1.82]	0	0	0	1	0	0	0	0	0	0	0	1	0	0	0	0	0	0	0	0	0	0	0	0	0	0	0	0	1	1	0	0	0	0	0	0	1	0	1	0	0	0	0	0	1	0	0
K00666	K00666	fatty-acyl-CoA synthase [EC:6.2.1.-]	1	1	1	3	1	0	0	0	2	2	2	5	0	0	0	0	1	0	2	0	0	0	0	0	0	1	1	0	2	1	0	0	1	0	0	0	0	1	0	0	3	0	1	2	2	0	0
K00672	ftr	formylmethanofuran--tetrahydromethanopterin N-formyltransferase [EC:2.3.1.101]	0	0	0	1	0	1	0	0	0	0	0	0	0	0	0	1	0	0	0	0	0	0	0	0	0	0	0	0	0	0	0	0	0	0	0	0	0	0	0	0	1	0	0	0	0	0	0
K00674	dapD	2,3,4,5-tetrahydropyridine-2,6-dicarboxylate N-succinyltransferase [EC:2.3.1.117]	0	0	0	0	0	0	0	1	0	0	0	0	0	0	0	0	0	0	1	0	1	1	1	1	0	1	0	0	0	0	0	1	1	0	1	1	0	0	0	0	1	1	0	0	0	0	0
K00677	lpxA	UDP-N-acetylglucosamine acyltransferase [EC:2.3.1.129]	0	0	0	3	0	1	1	1	1	0	1	1	1	0	0	0	0	0	1	1	1	1	2	1	1	0	0	0	0	0	1	0	2	0	1	0	0	0	1	0	0	0	0	0	0	0	1
K00681	ggt	gamma-glutamyltranspeptidase / glutathione hydrolase [EC:2.3.2.2 3.4.19.13]	0	0	0	2	1	1	1	0	6	0	2	1	1	0	0	1	1	0	2	0	0	1	2	0	1	1	1	0	1	1	0	0	2	0	0	1	0	1	0	0	3	0	1	0	4	0	0
K00683	QPCT	glutaminyl-peptide cyclotransferase [EC:2.3.2.5]	0	0	0	0	1	0	1	0	0	0	0	0	0	0	0	0	0	0	1	0	0	0	0	0	0	0	0	0	0	0	0	0	0	0	0	0	1	1	0	0	0	0	0	0	0	0	0
K00684	aat	leucyl/phenylalanyl-tRNA---protein transferase [EC:2.3.2.6]	0	0	0	0	0	0	0	1	0	0	0	0	0	0	0	0	0	0	0	0	0	0	0	1	0	1	1	0	0	0	0	0	0	0	1	1	0	1	1	0	1	0	0	0	0	0	0
K00688	PYG, glgP	glycogen phosphorylase [EC:2.4.1.1]	0	0	0	3	0	1	0	1	2	0	0	0	1	0	0	1	1	1	0	1	0	0	0	1	1	1	2	0	1	1	1	0	3	2	1	1	1	1	2	0	0	1	0	0	0	0	0
K00689	E2.4.1.5	dextransucrase [EC:2.4.1.5]	0	0	0	0	0	0	0	0	0	0	0	0	0	0	0	0	0	0	1	0	0	0	0	0	0	0	0	0	0	0	0	0	0	0	0	0	0	0	0	0	0	0	0	0	0	0	0
K00690	E2.4.1.7	sucrose phosphorylase [EC:2.4.1.7]	0	0	0	0	0	0	0	0	0	0	0	0	0	0	0	0	0	0	0	0	0	0	0	0	0	0	0	0	0	0	0	0	1	0	0	0	2	0	0	0	0	0	0	0	0	0	0
K00693	GYS	glycogen synthase [EC:2.4.1.11]	0	0	0	0	0	0	0	0	0	0	0	0	0	1	0	0	0	0	0	0	0	0	0	0	0	0	0	0	0	0	0	0	0	0	0	0	0	0	0	1	0	0	0	0	0	0	1
K00694	bcsA	cellulose synthase (UDP-forming) [EC:2.4.1.12]	0	2	0	2	0	1	0	1	0	0	1	1	0	0	1	1	0	0	1	0	1	0	0	1	1	0	2	0	0	0	0	0	1	2	1	0	1	2	3	0	0	0	0	1	0	0	0
K00696	E2.4.1.14	sucrose-phosphate synthase [EC:2.4.1.14]	0	0	0	0	0	0	0	0	0	0	0	0	0	0	0	0	0	0	0	0	0	0	0	0	0	0	0	0	0	0	0	0	0	0	0	0	0	0	0	0	0	1	0	0	0	0	0
K00697	otsA	trehalose 6-phosphate synthase [EC:2.4.1.15 2.4.1.347]	0	0	0	2	0	0	0	0	0	1	0	0	1	0	0	0	0	0	0	0	0	0	0	0	0	0	0	0	0	0	0	0	0	0	0	2	0	0	0	0	2	0	0	0	1	0	4
K00700	GBE1, glgB	1,4-alpha-glucan branching enzyme [EC:2.4.1.18]	0	0	0	3	1	2	0	0	0	0	1	2	1	0	0	0	0	3	1	1	0	0	0	0	0	2	1	0	1	1	0	0	2	0	0	1	0	2	3	0	1	0	0	0	3	0	0
K00702	E2.4.1.20	cellobiose phosphorylase [EC:2.4.1.20]	0	0	0	0	0	0	0	0	0	0	0	0	1	0	0	0	0	0	0	0	0	0	0	0	1	0	0	0	0	0	0	1	0	1	0	0	0	0	0	0	0	0	0	0	0	0	0
K00703	glgA	starch synthase [EC:2.4.1.21]	0	0	0	1	0	1	1	2	2	0	1	1	1	0	0	1	1	1	1	1	1	1	1	2	2	2	1	0	2	2	0	1	2	1	2	3	1	1	2	0	0	1	1	0	2	0	1
K00705	malQ	4-alpha-glucanotransferase [EC:2.4.1.25]	0	0	0	2	0	1	0	1	0	0	0	1	0	0	0	0	0	1	1	1	1	0	0	1	0	1	3	0	1	1	0	0	1	0	1	1	2	6	2	0	0	0	0	0	1	0	0
K00712	tagE	poly(glycerol-phosphate) alpha-glucosyltransferase [EC:2.4.1.52]	0	0	0	0	0	1	1	0	0	0	1	0	0	0	0	0	0	1	0	0	0	1	1	0	0	0	0	0	0	0	0	0	0	0	0	0	0	0	0	0	0	0	0	0	0	0	0
K00713	waaD	UDP-glucose:(glucosyl)LPS alpha-1,2-glucosyltransferase [EC:2.4.1.-]	0	0	0	1	0	0	0	0	0	0	0	1	1	0	0	0	0	0	2	0	0	0	0	0	0	0	0	0	0	0	0	0	1	0	0	1	1	0	2	0	1	0	0	0	1	0	0
K00720	UGCG	ceramide glucosyltransferase [EC:2.4.1.80]	0	1	0	1	0	0	0	0	0	0	0	0	0	0	0	0	0	0	1	0	0	0	0	0	0	0	0	0	0	0	0	0	2	0	0	0	0	0	1	0	1	0	0	1	1	0	0
K00721	DPM1	dolichol-phosphate mannosyltransferase [EC:2.4.1.83]	3	1	2	11	0	2	2	2	6	1	2	3	2	0	2	2	2	0	3	1	2	2	2	2	3	4	8	0	0	0	1	0	3	1	2	2	4	3	4	1	1	0	1	1	4	1	3
K00728	POMT, pmt	dolichyl-phosphate-mannose-protein mannosyltransferase [EC:2.4.1.109]	3	2	2	0	0	0	0	0	0	0	1	2	0	0	0	0	0	0	0	0	0	0	0	0	0	0	2	0	0	0	0	0	0	1	0	0	2	1	0	0	0	0	0	1	1	0	0
K00743	GGTA1	N-acetyllactosaminide 3-alpha-galactosyltransferase [EC:2.4.1.87]	0	0	0	0	0	0	0	0	0	0	0	0	0	0	0	0	0	0	0	0	1	0	0	0	0	0	0	0	0	0	0	0	0	0	0	0	0	0	0	1	0	0	0	0	0	0	0
K00748	lpxB	lipid-A-disaccharide synthase [EC:2.4.1.182]	0	0	0	1	0	1	1	1	1	0	1	3	2	0	0	0	0	0	2	2	2	1	1	1	1	0	0	0	0	0	2	0	2	0	1	0	0	0	2	0	0	0	0	0	0	0	1
K00754	bshA	L-malate glycosyltransferase [EC:2.4.1.-]	2	0	0	5	0	1	3	1	3	1	2	0	0	0	0	0	0	0	1	1	0	2	2	1	3	1	4	0	1	1	0	0	4	0	1	1	0	0	0	0	0	0	0	0	0	0	0
K00756	pdp	pyrimidine-nucleoside phosphorylase [EC:2.4.2.2]	0	0	0	1	0	0	2	1	1	0	1	2	3	0	0	0	0	1	2	0	2	2	2	0	2	1	1	0	1	1	0	1	1	0	1	1	0	2	0	0	0	2	0	0	2	0	1
K00757	udp, UPP	uridine phosphorylase [EC:2.4.2.3]	1	0	0	0	1	0	0	0	0	0	0	0	0	0	0	1	0	1	0	0	0	0	0	0	0	0	1	0	0	0	1	0	0	2	0	0	1	0	0	0	0	0	1	0	0	0	0
K00758	deoA, TYMP	thymidine phosphorylase [EC:2.4.2.4]	0	0	0	1	0	0	1	1	1	0	1	1	2	0	0	0	0	1	1	0	1	1	1	1	1	1	0	0	1	1	0	1	1	0	1	1	0	1	0	0	0	1	0	0	2	0	1
K00759	APRT, apt	adenine phosphoribosyltransferase [EC:2.4.2.7]	2	3	3	1	2	1	1	0	0	0	1	3	3	0	1	1	2	0	1	1	1	1	1	0	1	1	4	0	3	2	0	3	1	2	0	1	3	2	2	0	2	2	1	1	0	0	0
K00760	hprT, hpt, HPRT1	hypoxanthine phosphoribosyltransferase [EC:2.4.2.8]	1	0	0	2	1	1	3	1	1	3	1	3	4	0	0	0	0	1	1	1	2	3	3	1	1	2	1	3	1	1	1	1	1	0	1	2	3	2	0	0	0	1	0	0	4	0	1
K00761	upp, UPRT	uracil phosphoribosyltransferase [EC:2.4.2.9]	1	0	0	1	0	0	1	1	1	0	0	1	1	0	0	1	0	1	1	1	2	1	1	0	2	1	1	0	1	1	1	1	0	1	1	1	1	1	1	0	1	1	1	0	0	0	1
K00762	pyrE	orotate phosphoribosyltransferase [EC:2.4.2.10]	2	1	1	0	1	4	1	1	1	2	1	1	1	0	1	0	1	0	1	1	1	1	1	1	1	1	1	2	1	1	1	1	1	2	1	2	0	1	1	0	1	1	0	1	1	0	1
K00763	pncB, NAPRT1	nicotinate phosphoribosyltransferase [EC:6.3.4.21]	1	1	1	3	1	1	1	1	1	1	1	1	1	0	1	1	1	1	1	1	1	1	1	1	1	1	1	1	1	2	0	1	1	1	1	1	1	1	0	0	2	1	1	1	1	0	1
K00764	purF, PPAT	amidophosphoribosyltransferase [EC:2.4.2.14]	0	0	0	1	1	1	1	1	2	1	2	1	1	0	1	0	0	0	2	1	0	1	1	1	1	1	1	1	1	1	1	1	2	2	1	1	0	2	2	0	1	1	2	0	1	0	1
K00765	hisG	ATP phosphoribosyltransferase [EC:2.4.2.17]	1	1	1	1	0	1	0	0	1	1	2	2	2	0	1	0	0	0	1	2	0	0	1	0	0	1	1	1	2	2	1	2	1	1	0	1	1	1	2	0	1	0	1	1	1	0	0
K00766	trpD	anthranilate phosphoribosyltransferase [EC:2.4.2.18]	0	1	1	2	0	1	1	0	1	1	1	1	1	0	1	0	0	0	1	1	0	1	1	0	1	2	2	1	1	1	1	1	2	1	0	3	1	2	3	0	3	0	1	0	1	0	0
K00767	nadC, QPRT	nicotinate-nucleotide pyrophosphorylase (carboxylating) [EC:2.4.2.19]	0	0	0	0	1	1	1	2	1	1	1	1	0	0	2	0	0	0	1	1	0	2	2	2	1	1	1	1	2	2	1	1	2	1	2	1	0	2	1	0	0	1	0	0	2	0	2
K00768	E2.4.2.21, cobU, cobT	nicotinate-nucleotide--dimethylbenzimidazole phosphoribosyltransferase [EC:2.4.2.21]	0	0	0	2	0	0	0	0	0	1	0	0	0	0	0	0	0	0	0	0	0	0	0	0	0	0	1	1	1	1	2	0	0	0	0	0	0	1	1	0	0	1	0	0	1	0	0
K00769	gpt	xanthine phosphoribosyltransferase [EC:2.4.2.22]	0	0	0	1	0	0	0	0	1	0	0	0	0	0	0	1	1	0	0	0	0	0	0	0	0	0	0	0	1	1	0	0	0	2	0	0	1	0	1	0	1	0	1	0	0	0	0
K00772	mtaP, MTAP	5'-methylthioadenosine phosphorylase [EC:2.4.2.28]	1	1	1	1	0	1	2	0	0	1	2	1	1	0	2	2	2	0	1	1	1	2	2	0	0	0	1	1	1	1	0	1	1	1	0	0	1	1	1	0	0	1	2	1	1	0	1
K00773	tgt	queuine tRNA-ribosyltransferase [EC:2.4.2.29]	0	0	0	1	0	1	1	1	2	0	1	0	1	1	0	0	0	1	1	2	1	1	1	1	1	3	2	0	2	2	1	1	1	0	1	1	2	1	3	1	2	1	0	0	1	0	1
K00782	lldG	L-lactate dehydrogenase complex protein LldG	1	2	3	1	1	0	0	0	0	0	0	1	2	0	0	0	1	0	0	0	0	0	0	0	1	0	1	0	1	1	0	0	1	0	0	1	1	1	0	0	1	0	0	1	1	0	0
K00783	rlmH	23S rRNA (pseudouridine1915-N3)-methyltransferase [EC:2.1.1.177]	0	0	0	1	0	1	0	0	1	0	0	0	0	0	0	0	0	0	1	0	0	0	0	0	0	0	0	0	1	1	1	1	1	0	0	0	0	0	0	0	1	1	0	0	0	0	1
K00784	rnz	ribonuclease Z [EC:3.1.26.11]	2	2	2	3	3	0	0	1	2	0	0	0	0	1	1	1	2	2	0	0	0	0	0	1	1	1	0	0	0	0	0	1	0	2	1	3	2	1	1	0	2	1	1	2	1	1	0
K00786	GALT29A	beta-1,6-galactosyltransferase [EC:2.4.1.-]	0	0	0	5	1	0	2	1	1	0	2	0	2	0	0	1	1	1	2	0	1	1	0	1	1	1	2	0	1	1	1	0	3	1	1	1	1	2	0	2	0	0	2	0	0	1	2
K00788	thiE	thiamine-phosphate pyrophosphorylase [EC:2.5.1.3]	0	0	0	2	0	1	2	0	2	2	2	2	2	0	0	0	0	0	2	2	0	1	2	0	0	1	1	3	1	2	2	0	3	1	0	2	0	1	1	0	3	0	0	0	2	0	1
K00789	metK	S-adenosylmethionine synthetase [EC:2.5.1.6]	1	1	1	1	1	1	1	1	1	1	1	1	1	0	3	1	2	1	2	2	1	1	1	1	1	1	2	1	1	0	1	1	1	1	1	1	1	1	1	0	2	1	1	1	1	0	1
K00790	murA	UDP-N-acetylglucosamine 1-carboxyvinyltransferase [EC:2.5.1.7]	0	0	0	1	1	1	1	1	1	1	1	1	1	1	0	0	0	1	1	1	1	1	1	1	1	1	1	1	1	1	1	1	1	1	1	1	1	1	1	1	1	1	1	0	1	0	1
K00791	miaA, TRIT1	tRNA dimethylallyltransferase [EC:2.5.1.75]	0	0	0	1	1	1	1	1	1	1	1	1	1	1	0	0	0	1	1	1	1	1	1	1	1	1	1	1	1	1	1	1	1	0	1	1	1	1	1	1	1	1	0	0	1	0	1
K00793	ribE, RIB5	riboflavin synthase [EC:2.5.1.9]	0	0	0	1	1	1	1	1	1	1	1	1	1	0	1	0	1	1	1	1	0	1	1	1	1	1	1	1	1	1	1	1	1	0	1	1	0	1	1	0	1	1	0	0	1	0	1
K00794	ribH, RIB4	6,7-dimethyl-8-ribityllumazine synthase [EC:2.5.1.78]	0	0	0	1	1	1	1	1	1	1	1	1	1	0	1	0	1	1	1	1	0	1	1	1	1	1	0	1	1	1	1	1	1	0	1	1	0	1	1	0	1	1	0	0	1	0	1
K00795	ispA	farnesyl diphosphate synthase [EC:2.5.1.1 2.5.1.10]	0	0	0	1	0	2	1	0	1	0	1	1	1	0	0	0	0	0	1	1	1	1	1	0	0	0	0	0	0	0	1	1	1	0	0	0	0	0	1	0	1	0	0	0	0	0	1
K00796	folP	dihydropteroate synthase [EC:2.5.1.15]	0	0	0	3	2	1	2	2	0	1	2	4	3	0	1	0	1	0	2	1	0	1	1	2	2	2	0	1	3	3	2	1	1	0	1	2	0	1	3	0	2	1	0	1	1	0	2
K00797	speE, SRM, SPE3	spermidine synthase [EC:2.5.1.16]	2	2	4	1	1	3	1	3	6	2	4	2	3	0	2	1	1	1	1	1	1	1	1	3	2	2	4	2	3	3	4	2	4	1	3	3	3	0	2	0	1	2	0	2	4	0	2
K00798	MMAB, pduO	cob(I)alamin adenosyltransferase [EC:2.5.1.17]	1	1	1	1	0	1	1	1	1	1	1	1	1	0	1	0	1	0	1	0	1	1	1	1	1	1	1	1	1	1	0	0	1	1	1	1	1	1	0	1	1	1	1	1	1	1	1
K00799	GST, gst	glutathione S-transferase [EC:2.5.1.18]	0	0	0	1	0	0	0	0	0	0	0	0	0	0	0	0	0	0	0	0	0	0	0	0	0	0	0	0	0	0	0	0	0	0	0	0	1	0	4	0	3	0	0	0	0	0	0
K00800	aroA	3-phosphoshikimate 1-carboxyvinyltransferase [EC:2.5.1.19]	1	1	1	2	1	1	3	1	4	2	2	2	2	0	1	0	0	1	2	2	1	1	2	1	2	2	2	2	3	4	2	2	3	1	0	2	2	2	2	0	3	1	1	1	1	0	0
K00801	FDFT1	farnesyl-diphosphate farnesyltransferase [EC:2.5.1.21]	0	0	0	0	0	0	1	0	0	0	0	0	0	0	0	0	0	0	0	0	0	0	0	0	1	0	1	0	1	1	0	0	0	0	0	0	1	1	2	0	0	0	0	0	0	0	0
K00803	AGPS, agpS	alkyldihydroxyacetonephosphate synthase [EC:2.5.1.26]	0	0	0	1	0	0	0	0	0	1	0	1	1	0	0	0	1	0	0	0	0	0	0	0	0	0	0	1	0	0	0	0	0	0	0	0	0	0	0	0	0	0	0	0	0	0	0
K00805	hepS	heptaprenyl diphosphate synthase component 1 [EC:2.5.1.30]	1	0	0	1	1	1	1	1	1	1	1	1	1	0	0	0	0	1	1	1	1	1	1	1	1	1	2	1	0	0	1	2	1	0	1	1	1	2	0	0	2	2	0	0	1	0	1
K00806	uppS	undecaprenyl diphosphate synthase [EC:2.5.1.31]	1	1	1	3	1	1	3	1	1	1	1	1	1	0	2	1	1	1	1	1	1	1	1	1	1	1	1	1	1	1	2	1	1	1	1	1	1	1	1	0	1	1	1	1	1	1	1
K00809	DHPS, dys	deoxyhypusine synthase [EC:2.5.1.46]	2	2	2	1	1	0	0	1	2	0	0	0	0	0	2	2	1	1	2	0	0	0	0	1	1	1	1	0	1	1	0	0	0	2	1	0	0	1	0	0	0	0	1	1	0	1	0
K00812	aspB	aspartate aminotransferase [EC:2.6.1.1]	1	2	2	3	2	2	1	1	3	1	1	1	1	0	2	1	2	1	3	1	1	1	1	1	1	1	1	1	1	1	1	2	3	1	1	2	2	2	1	0	2	2	0	1	1	0	1
K00814	GPT, ALT	alanine transaminase [EC:2.6.1.2]	0	0	0	0	0	0	0	0	0	0	0	0	0	0	0	0	0	0	0	0	0	0	0	0	0	0	0	0	0	0	1	0	0	0	0	0	0	0	0	0	0	0	0	0	0	0	0
K00817	hisC	histidinol-phosphate aminotransferase [EC:2.6.1.9]	2	1	1	4	0	3	2	0	2	3	3	3	2	0	2	0	0	0	1	3	1	2	2	0	0	2	4	3	3	3	4	2	3	2	0	3	2	5	3	0	2	1	2	1	3	0	2
K00819	rocD, OAT	ornithine--oxo-acid transaminase [EC:2.6.1.13]	0	0	0	0	0	0	1	0	1	0	0	0	0	0	0	0	0	0	0	0	0	1	1	0	0	1	0	0	0	0	0	0	0	0	0	1	0	0	2	0	0	0	0	0	0	0	2
K00820	glmS, GFPT	glutamine---fructose-6-phosphate transaminase (isomerizing) [EC:2.6.1.16]	2	3	3	1	1	1	2	1	2	1	2	2	2	1	1	3	3	1	3	1	2	2	2	1	0	1	2	1	2	3	1	2	3	3	1	1	3	2	1	0	1	2	3	3	1	1	1
K00821	argD	acetylornithine/N-succinyldiaminopimelate aminotransferase [EC:2.6.1.11 2.6.1.17]	0	0	0	1	0	2	2	1	3	1	3	2	3	0	0	0	0	0	0	1	1	2	2	2	2	3	1	1	3	3	1	1	1	0	1	2	1	2	2	0	2	1	0	0	1	0	1
K00822	E2.6.1.18	beta-alanine--pyruvate transaminase [EC:2.6.1.18]	0	0	0	0	0	0	0	0	0	0	0	0	0	0	0	0	0	0	0	0	0	0	0	0	0	0	0	0	0	0	0	0	0	0	0	0	0	0	0	0	1	0	0	0	0	0	0
K00823	puuE	4-aminobutyrate aminotransferase [EC:2.6.1.19]	0	0	0	1	1	3	0	0	1	0	0	1	3	0	1	1	1	1	2	0	1	0	0	0	0	0	4	0	1	1	0	0	0	1	0	0	3	3	0	0	1	0	1	0	0	0	0
K00824	dat	D-alanine transaminase [EC:2.6.1.21]	0	0	0	0	0	0	0	0	1	0	0	1	0	0	0	0	0	0	1	0	0	0	0	0	0	0	1	0	1	1	0	1	0	0	0	0	1	0	0	1	1	1	0	0	0	0	1
K00826	E2.6.1.42, ilvE	branched-chain amino acid aminotransferase [EC:2.6.1.42]	1	1	2	1	0	3	1	1	1	1	2	2	1	1	2	0	1	1	1	2	1	1	1	1	2	1	2	1	1	1	1	2	2	1	1	2	2	2	2	2	3	1	2	1	2	1	0
K00830	AGXT	alanine-glyoxylate transaminase / serine-glyoxylate transaminase / serine-pyruvate transaminase [EC:2.6.1.44 2.6.1.45 2.6.1.51]	0	0	0	2	0	1	0	0	1	1	1	1	3	0	0	1	1	0	1	0	0	0	0	1	0	0	0	1	1	2	0	0	1	0	0	0	0	0	0	0	2	0	1	1	0	0	0
K00831	serC, PSAT1	phosphoserine aminotransferase [EC:2.6.1.52]	0	0	0	0	0	0	1	0	0	0	0	0	0	0	0	0	0	0	1	0	0	1	1	0	0	0	1	0	0	0	0	0	0	0	0	1	0	1	0	0	1	0	0	0	0	0	0
K00833	bioA	adenosylmethionine---8-amino-7-oxononanoate aminotransferase [EC:2.6.1.62]	0	0	0	0	0	0	0	0	0	0	0	0	0	0	1	0	0	0	1	2	0	0	0	0	0	1	0	0	0	0	0	0	0	0	0	1	0	0	0	0	0	0	0	0	0	0	0
K00836	ectB, dat	diaminobutyrate-2-oxoglutarate transaminase [EC:2.6.1.76]	0	0	0	0	0	0	0	0	0	0	0	0	0	0	0	0	0	0	0	0	0	0	0	0	0	0	2	0	0	0	0	0	1	0	0	0	1	1	0	0	0	0	1	0	0	0	0
K00842	#N/A	#N/A	0	0	0	0	0	0	0	0	0	0	0	0	0	0	0	0	0	0	0	0	0	0	0	0	0	0	1	0	1	1	0	0	0	0	0	0	1	0	0	0	0	0	0	0	0	0	0
K00845	glk	glucokinase [EC:2.7.1.2]	1	1	2	3	0	2	1	1	1	1	3	1	2	1	0	1	1	2	4	1	1	1	1	1	1	1	4	1	1	1	1	4	2	1	1	4	3	4	2	1	1	1	1	1	0	0	1
K00847	E2.7.1.4, scrK	fructokinase [EC:2.7.1.4]	0	0	0	1	0	0	0	0	0	1	1	1	2	0	1	0	0	1	0	0	0	0	0	0	1	0	3	1	1	1	1	1	3	1	0	1	4	3	1	0	2	1	0	0	1	0	1
K00848	rhaB	rhamnulokinase [EC:2.7.1.5]	0	0	0	0	0	0	2	0	0	0	5	0	0	0	0	0	0	0	0	0	0	3	3	0	0	0	7	0	0	0	0	4	3	2	0	2	3	3	0	0	1	0	0	0	0	0	0
K00849	galK	galactokinase [EC:2.7.1.6]	0	1	1	0	0	0	1	0	2	1	4	0	0	0	0	1	0	0	0	0	0	2	2	0	1	0	3	0	1	1	0	1	1	1	0	3	2	2	0	0	0	1	0	0	0	0	0
K00850	pfkA, PFK	6-phosphofructokinase 1 [EC:2.7.1.11]	0	0	0	4	0	0	2	1	1	0	2	1	1	0	0	0	0	1	1	0	2	2	2	1	1	1	3	0	1	1	1	2	1	0	1	2	1	2	1	0	1	3	0	0	2	0	1
K00851	idnK, gntK	gluconokinase [EC:2.7.1.12]	0	0	0	1	0	1	3	1	1	1	3	0	0	0	0	1	0	1	0	3	0	3	3	1	0	0	7	2	1	2	1	4	0	0	1	1	4	2	1	0	2	0	0	0	3	0	0
K00852	rbsK, RBKS	ribokinase [EC:2.7.1.15]	3	0	0	2	1	1	0	0	1	1	2	2	2	2	3	5	1	3	3	0	0	1	1	0	3	0	6	1	2	3	1	0	4	5	0	0	9	8	0	1	1	1	1	0	3	0	0
K00853	araB	L-ribulokinase [EC:2.7.1.16]	0	0	0	0	0	0	0	0	0	0	1	1	1	0	0	0	0	0	0	0	0	0	0	0	0	0	0	0	0	0	0	0	1	0	0	1	0	0	0	0	0	0	0	0	0	0	0
K00854	xylB, XYLB	xylulokinase [EC:2.7.1.17]	1	0	0	1	0	1	3	0	0	0	4	0	1	0	0	0	2	0	0	0	1	3	4	0	0	0	6	0	0	2	0	4	2	1	0	2	4	1	1	0	3	1	0	0	0	0	1
K00855	PRK, prkB	phosphoribulokinase [EC:2.7.1.19]	0	0	0	1	0	1	0	0	0	0	0	1	1	0	0	0	0	0	0	0	0	0	0	0	0	0	0	0	1	0	0	0	0	0	0	0	1	2	1	0	1	0	0	0	1	0	0
K00856	E2.7.1.20, ADK	adenosine kinase [EC:2.7.1.20]	0	0	0	1	0	1	0	0	1	0	0	0	0	1	0	0	0	0	0	0	0	0	0	0	1	0	1	0	0	0	0	0	1	0	0	0	1	1	0	1	0	0	0	0	1	0	0
K00857	tdk, TK	thymidine kinase [EC:2.7.1.21]	0	0	0	1	0	0	1	0	1	0	0	0	1	0	0	0	0	1	1	0	1	1	1	0	1	2	1	0	1	1	0	1	0	0	0	1	1	1	0	0	0	1	0	0	0	0	0
K00858	ppnK, NADK	NAD+ kinase [EC:2.7.1.23]	1	3	3	0	1	1	1	1	2	1	1	1	1	0	3	3	3	1	1	1	1	1	1	1	1	1	1	1	0	0	1	1	1	2	1	1	1	1	2	0	1	1	3	3	1	0	1
K00859	coaE	dephospho-CoA kinase [EC:2.7.1.24]	0	0	0	1	2	1	1	1	1	2	1	1	1	0	0	0	0	1	1	2	1	1	1	1	2	1	1	0	2	2	2	1	2	0	1	2	1	1	5	0	2	2	0	0	1	0	1
K00860	cysC	adenylylsulfate kinase [EC:2.7.1.25]	0	1	1	2	0	3	0	0	1	2	0	3	4	0	0	0	0	0	1	1	0	0	0	0	0	0	2	3	1	1	0	0	3	0	0	2	0	1	1	0	1	0	0	2	0	0	1
K00863	DAK, TKFC	triose/dihydroxyacetone kinase / FAD-AMP lyase (cyclizing) [EC:2.7.1.28 2.7.1.29 4.6.1.15]	0	0	0	0	0	0	0	0	0	0	0	0	0	0	0	2	0	0	0	0	0	0	0	0	0	0	2	0	0	0	0	0	0	0	0	0	2	3	0	0	0	2	0	0	0	0	0
K00864	glpK, GK	glycerol kinase [EC:2.7.1.30]	0	1	1	0	0	0	0	0	1	1	1	1	1	0	0	1	1	0	1	0	0	0	0	0	0	0	1	0	1	3	0	1	2	0	0	1	1	3	0	0	0	1	0	0	0	0	0
K00865	glxK, garK	glycerate 2-kinase [EC:2.7.1.165]	0	0	0	0	0	0	1	0	0	0	1	0	0	0	0	0	0	0	0	0	0	1	1	0	1	0	1	0	0	0	0	0	0	0	0	0	0	1	0	0	1	0	0	0	1	0	0
K00867	coaA	type I pantothenate kinase [EC:2.7.1.33]	0	0	0	0	0	0	0	0	0	0	0	0	0	0	0	0	0	0	0	0	0	0	0	0	0	0	0	0	0	0	0	0	0	0	0	0	0	1	0	0	0	0	0	0	0	0	0
K00868	pdxK, pdxY	pyridoxine kinase [EC:2.7.1.35]	0	0	0	0	0	1	1	0	0	1	1	1	1	0	0	0	0	0	0	0	0	1	1	0	0	0	1	1	1	1	0	0	1	0	0	1	0	1	0	0	1	0	0	0	0	0	0
K00869	E2.7.1.36, MVK, mvaK1	mevalonate kinase [EC:2.7.1.36]	1	1	1	0	0	1	1	0	0	0	0	0	0	0	1	2	1	0	0	0	1	1	1	0	0	0	1	0	0	0	0	0	2	1	0	0	1	1	0	0	0	0	1	0	0	1	0
K00872	thrB	homoserine kinase [EC:2.7.1.39]	1	1	2	1	1	1	0	0	2	1	1	1	1	0	1	0	1	0	1	1	0	0	0	0	0	0	0	1	1	1	0	1	1	1	0	1	1	0	1	0	0	0	1	1	1	0	0
K00873	PK, pyk	pyruvate kinase [EC:2.7.1.40]	1	0	0	1	1	1	1	1	1	1	1	1	1	0	0	1	1	1	1	0	0	1	1	1	1	1	2	0	1	1	0	1	0	1	1	1	2	1	1	0	1	1	1	0	0	1	1
K00874	kdgK	2-dehydro-3-deoxygluconokinase [EC:2.7.1.45]	1	1	1	1	0	0	0	0	0	1	1	3	1	0	0	0	0	0	0	0	0	0	0	0	0	0	3	1	0	1	0	1	2	0	0	1	3	1	1	0	1	0	1	0	2	0	0
K00875	rbtK	D-ribulokinase [EC:2.7.1.47]	0	0	0	0	0	0	1	0	0	0	0	0	0	0	0	0	0	0	0	0	0	1	1	0	0	0	0	0	0	0	0	0	0	0	0	0	0	0	0	0	0	0	0	0	0	0	0
K00876	udk, UCK	uridine kinase [EC:2.7.1.48]	0	0	0	1	0	0	0	0	1	0	0	0	0	0	0	0	0	2	1	0	1	0	0	0	1	1	0	0	0	1	0	1	0	0	0	1	0	2	0	0	0	2	0	0	0	1	0
K00878	thiM	hydroxyethylthiazole kinase [EC:2.7.1.50]	0	0	0	0	0	0	0	0	0	0	0	1	1	0	0	0	0	0	0	0	0	0	0	0	0	1	2	0	0	0	0	0	0	1	0	0	0	2	0	0	1	0	1	0	0	0	0
K00882	fruK	1-phosphofructokinase [EC:2.7.1.56]	0	0	0	0	1	0	0	0	0	0	1	0	0	0	0	0	0	1	0	0	0	0	0	0	0	0	1	0	0	0	0	1	1	0	0	0	1	2	0	0	0	2	0	0	0	0	0
K00883	dgoK	2-dehydro-3-deoxygalactonokinase [EC:2.7.1.58]	0	0	0	0	0	0	0	0	0	0	0	0	0	0	0	0	0	0	0	0	0	0	0	0	0	0	0	0	0	0	0	0	0	0	0	0	0	0	0	0	1	0	0	0	0	0	0
K00884	NAGK, nagK	N-acetylglucosamine kinase [EC:2.7.1.59]	0	0	0	0	0	0	1	0	0	0	0	0	0	0	0	0	0	0	1	0	0	1	1	0	1	0	0	0	0	0	0	0	1	0	0	0	1	0	0	0	1	0	1	0	0	0	0
K00887	dgkA	undecaprenol kinase [EC:2.7.1.66]	0	0	0	0	0	0	1	0	0	0	0	1	1	0	0	0	0	0	0	0	1	1	1	0	0	0	1	0	1	0	0	1	0	0	0	0	1	1	1	1	0	1	0	0	0	0	1
K00891	aroK, aroL	shikimate kinase [EC:2.7.1.71]	2	2	2	1	0	1	1	0	1	0	2	1	0	0	2	0	0	0	1	1	0	0	0	0	1	1	1	0	1	1	1	1	0	2	0	1	1	1	1	0	1	0	2	1	0	0	0
K00892	gsk	inosine kinase [EC:2.7.1.73]	0	0	0	0	0	0	0	0	1	0	0	0	0	0	0	0	0	0	0	0	0	0	0	0	0	0	0	0	0	0	0	1	0	0	0	0	0	0	0	0	0	0	0	0	0	0	0
K00897	aphA	kanamycin kinase [EC:2.7.1.95]	0	0	0	0	0	0	0	0	0	0	0	0	0	0	0	0	0	0	0	0	0	0	0	0	0	0	0	0	0	0	0	0	0	0	0	0	0	1	0	0	0	0	0	0	0	0	0
K00899	mtnK	5-methylthioribose kinase [EC:2.7.1.100]	0	0	1	0	0	0	0	0	0	0	0	0	0	0	0	0	0	0	0	0	0	0	0	0	0	0	0	0	0	0	0	0	0	0	0	0	0	0	0	0	1	0	0	0	1	0	0
K00901	dgkA, DGK	diacylglycerol kinase (ATP) [EC:2.7.1.107]	0	0	0	0	0	0	1	0	1	0	0	1	1	0	0	0	0	0	0	0	1	1	1	0	0	0	1	0	1	0	0	1	0	0	0	0	1	1	1	1	0	1	0	0	0	0	1
K00903	epsB	protein-tyrosine kinase [EC:2.7.10.2]	0	0	0	1	0	0	0	0	0	0	0	0	0	0	0	0	0	0	0	0	0	0	0	0	0	0	0	0	0	0	0	0	0	0	0	0	0	0	0	0	0	0	0	0	0	0	0
K00912	lpxK	tetraacyldisaccharide 4'-kinase [EC:2.7.1.130]	0	0	0	2	0	2	2	1	1	0	1	1	1	0	0	0	0	0	2	2	1	2	2	1	2	0	0	0	1	0	2	0	2	0	1	0	0	0	2	0	1	0	0	0	0	0	2
K00919	ispE	4-diphosphocytidyl-2-C-methyl-D-erythritol kinase [EC:2.7.1.148]	0	0	0	1	1	1	1	1	1	1	1	1	1	0	0	0	0	1	1	1	1	1	1	1	1	1	0	1	1	1	1	1	1	0	1	1	0	0	1	0	1	1	0	0	1	0	1
K00925	ackA	acetate kinase [EC:2.7.2.1]	0	0	0	0	0	0	0	0	0	0	0	0	0	0	0	0	0	0	0	0	1	0	0	0	1	1	0	0	0	0	0	2	2	0	0	0	0	0	0	0	1	1	0	0	0	0	0
K00926	arcC	carbamate kinase [EC:2.7.2.2]	1	0	0	0	1	1	0	0	0	0	0	1	1	0	0	1	1	1	1	1	0	0	0	0	1	0	0	0	0	0	0	0	0	0	0	0	1	0	0	0	0	1	1	1	0	0	1
K00927	PGK, pgk	phosphoglycerate kinase [EC:2.7.2.3]	1	1	1	1	1	1	1	1	1	2	1	1	1	2	2	0	1	1	2	2	2	1	2	1	1	1	2	1	1	1	2	2	1	0	1	1	1	2	2	2	1	2	0	1	1	0	2
K00928	lysC	aspartate kinase [EC:2.7.2.4]	2	1	1	1	0	1	2	2	0	1	3	1	2	0	2	1	0	0	1	1	2	2	2	2	0	1	2	1	1	1	1	2	3	1	2	3	1	1	1	0	1	2	1	0	1	0	1
K00929	buk	butyrate kinase [EC:2.7.2.7]	0	0	0	0	0	0	0	0	1	0	0	0	0	0	0	0	0	0	1	0	0	0	0	0	1	0	0	0	0	0	0	0	0	0	0	0	0	0	0	0	0	2	0	0	0	0	0
K00930	argB	acetylglutamate kinase [EC:2.7.2.8]	1	1	1	2	0	4	2	0	1	3	2	2	2	0	1	0	1	0	1	2	0	2	2	0	1	1	5	3	4	4	2	2	1	1	0	2	4	4	2	0	3	0	1	1	2	0	0
K00931	proB	glutamate 5-kinase [EC:2.7.2.11]	0	1	0	1	0	0	0	0	0	1	1	1	1	0	0	0	0	0	0	1	0	0	0	0	0	0	2	1	1	1	1	1	0	0	0	0	2	2	1	0	1	0	0	0	2	0	0
K00933	E2.7.3.2	creatine kinase [EC:2.7.3.2]	0	0	0	1	0	0	1	0	1	0	0	0	0	0	0	0	0	0	0	0	0	0	1	0	0	0	0	0	0	0	0	0	0	0	0	0	0	0	0	0	0	0	0	0	0	0	0
K00936	pdtaS	two-component system, sensor histidine kinase PdtaS [EC:2.7.13.3]	0	0	0	0	0	0	1	0	0	0	1	2	1	0	0	0	0	0	0	0	0	1	1	0	0	0	0	0	0	0	0	0	1	0	1	0	1	1	1	0	0	0	0	0	0	0	0
K00937	ppk1	polyphosphate kinase [EC:2.7.4.1]	0	0	0	0	0	0	0	0	1	0	0	0	0	0	0	0	0	0	0	0	0	0	0	0	0	0	1	0	1	1	0	0	0	0	0	1	1	1	1	0	1	0	0	0	0	0	0
K00939	adk, AK	adenylate kinase [EC:2.7.4.3]	1	1	1	2	1	1	1	2	0	2	1	2	1	1	1	2	2	2	1	2	1	1	1	2	2	2	2	2	2	2	3	2	2	1	2	2	1	2	1	1	1	2	0	1	1	1	2
K00940	ndk, NME	nucleoside-diphosphate kinase [EC:2.7.4.6]	1	1	1	1	1	1	1	1	1	1	1	1	1	1	1	0	1	1	1	1	1	1	1	1	1	1	1	1	1	1	1	0	1	0	1	1	1	1	1	1	1	2	1	1	1	1	1
K00941	thiD	hydroxymethylpyrimidine/phosphomethylpyrimidine kinase [EC:2.7.1.49 2.7.4.7]	1	1	1	1	0	2	2	0	1	1	1	1	1	0	1	1	1	0	2	1	0	3	4	0	0	1	1	1	1	1	1	1	1	1	0	2	0	1	0	0	1	2	2	1	2	0	1
K00942	E2.7.4.8, gmk	guanylate kinase [EC:2.7.4.8]	0	0	0	1	1	1	1	1	1	1	1	0	0	0	0	0	0	1	1	1	1	1	1	1	1	1	1	1	1	1	1	1	1	0	1	1	1	1	1	0	1	1	0	0	1	0	1
K00943	tmk, DTYMK	dTMP kinase [EC:2.7.4.9]	2	2	2	1	3	1	1	1	2	3	2	2	2	1	1	1	1	1	3	2	1	1	1	1	2	1	1	2	1	1	1	2	2	1	1	1	1	1	1	1	2	1	1	2	2	1	1
K00945	cmk	CMP/dCMP kinase [EC:2.7.4.25]	1	1	1	2	2	1	3	2	2	6	2	4	4	0	1	1	1	2	2	2	3	2	3	2	2	2	2	7	3	4	2	2	2	1	1	2	2	1	4	1	2	2	1	1	0	1	1
K00946	thiL	thiamine-monophosphate kinase [EC:2.7.4.16]	2	1	1	1	1	1	1	0	1	1	1	0	1	0	1	1	1	0	1	1	0	1	1	0	1	1	0	1	1	1	1	0	1	1	0	1	0	0	1	0	1	0	1	1	1	0	1
K00947	mosAB	molybdenum storage protein	0	0	0	0	0	0	0	0	0	0	0	0	0	0	0	0	0	0	0	0	0	0	0	0	0	0	0	0	0	0	0	0	0	0	0	0	0	0	0	1	0	0	0	0	0	0	0
K00948	PRPS, prsA	ribose-phosphate pyrophosphokinase [EC:2.7.6.1]	1	1	1	2	1	1	1	1	1	1	1	2	3	0	1	2	1	1	1	1	1	1	1	1	1	1	3	1	2	2	1	1	1	1	1	1	1	2	1	0	2	1	1	1	1	0	1
K00949	thiN, TPK1, THI80	thiamine pyrophosphokinase [EC:2.7.6.2]	0	0	0	0	0	0	0	1	0	0	0	1	0	0	0	0	0	1	0	0	1	0	0	1	1	1	1	0	1	1	0	1	0	0	1	0	1	1	0	0	0	1	0	0	0	0	0
K00950	folK	2-amino-4-hydroxy-6-hydroxymethyldihydropteridine diphosphokinase [EC:2.7.6.3]	0	0	0	2	2	1	2	1	2	1	1	3	1	0	0	0	0	1	2	2	2	2	2	1	2	2	1	2	2	2	1	3	2	0	1	2	0	1	2	0	1	2	1	0	2	0	2
K00951	relA	GTP pyrophosphokinase [EC:2.7.6.5]	0	0	0	1	0	1	1	2	0	1	1	1	1	1	0	0	0	0	1	1	1	1	1	2	2	1	3	1	1	1	1	1	1	0	2	2	1	2	1	0	1	1	0	0	1	0	0
K00952	nadM	nicotinamide-nucleotide adenylyltransferase [EC:2.7.7.1]	1	1	1	0	1	0	0	0	0	0	0	0	0	0	1	3	2	0	0	0	0	0	0	0	0	0	0	0	0	0	0	0	0	1	0	0	0	0	0	0	0	0	1	0	0	0	0
K00953	FLAD1	FAD synthetase [EC:2.7.7.2]	0	0	0	1	0	0	0	0	0	0	0	0	0	0	0	0	0	0	0	0	0	0	0	0	0	0	0	0	0	0	0	0	0	0	0	0	0	0	0	0	0	0	0	0	0	0	0
K00954	E2.7.7.3A, coaD, kdtB	pantetheine-phosphate adenylyltransferase [EC:2.7.7.3]	0	0	0	1	2	1	1	1	1	1	1	1	1	0	0	0	0	1	1	1	1	1	1	1	1	1	1	1	1	1	1	1	1	0	1	1	1	1	1	0	1	1	0	0	1	0	1
K00958	sat, met3	sulfate adenylyltransferase [EC:2.7.7.4]	0	0	0	2	1	2	1	0	2	2	0	3	1	0	1	0	0	0	2	1	0	1	1	1	0	0	1	3	1	1	1	0	4	0	0	1	1	1	3	0	0	0	0	1	0	1	0
K00960	#N/A	#N/A	0	0	0	0	0	0	0	0	1	0	0	0	0	0	0	0	0	0	0	0	0	0	0	0	0	0	0	0	0	1	0	0	0	0	0	0	0	0	0	0	1	0	0	0	1	0	0
K00962	pnp, PNPT1	polyribonucleotide nucleotidyltransferase [EC:2.7.7.8]	0	0	0	1	1	1	1	1	2	1	1	1	1	1	0	0	0	1	1	1	1	1	1	1	1	1	1	2	1	1	1	1	1	0	1	1	1	1	1	1	1	2	0	0	1	0	1
K00963	UGP2, galU, galF	UTP--glucose-1-phosphate uridylyltransferase [EC:2.7.7.9]	1	1	2	1	1	1	1	0	0	1	2	0	0	0	0	0	1	0	1	1	0	1	1	0	0	0	0	1	1	1	1	0	2	0	0	0	0	0	0	0	1	0	0	1	1	0	0
K00965	galT, GALT	UDPglucose--hexose-1-phosphate uridylyltransferase [EC:2.7.7.12]	0	1	1	1	0	0	2	0	0	0	2	1	0	0	1	1	0	0	1	0	1	2	2	0	1	0	3	0	1	1	0	2	1	1	0	1	2	2	0	0	0	2	0	0	1	0	0
K00966	GMPP	mannose-1-phosphate guanylyltransferase [EC:2.7.7.13]	1	1	1	1	0	1	3	2	2	0	2	0	0	0	1	2	2	1	2	0	3	3	3	2	1	1	2	0	0	0	1	0	0	2	2	0	0	3	2	0	0	0	2	1	3	1	1
K00969	nadD	nicotinate-nucleotide adenylyltransferase [EC:2.7.7.18]	0	0	0	3	1	2	2	2	3	2	2	2	2	0	0	0	0	2	2	2	2	2	2	2	2	2	3	2	3	3	2	2	3	0	2	2	2	4	3	0	2	2	0	0	2	0	2
K00970	pcnB	poly(A) polymerase [EC:2.7.7.19]	0	0	0	4	1	3	1	1	1	3	2	1	1	1	0	0	0	1	0	2	2	2	2	2	3	1	4	2	2	4	2	1	3	0	2	1	3	4	2	1	1	1	0	0	0	0	1
K00971	manC, cpsB	mannose-1-phosphate guanylyltransferase [EC:2.7.7.13]	0	0	0	1	0	1	1	2	2	0	1	0	0	0	1	0	0	0	1	1	1	1	1	2	1	1	0	0	0	0	1	0	3	0	2	1	1	0	2	0	2	1	0	0	1	0	0
K00972	UAP1	UDP-N-acetylglucosamine/UDP-N-acetylgalactosamine diphosphorylase [EC:2.7.7.23 2.7.7.83]	0	0	0	0	0	0	0	0	0	0	0	0	0	0	0	0	0	0	0	0	0	0	0	0	0	0	0	0	0	0	0	0	0	0	0	0	0	0	0	0	0	0	0	0	0	0	0
K00973	rfbA, rmlA, rffH	glucose-1-phosphate thymidylyltransferase [EC:2.7.7.24]	3	2	3	5	3	1	2	3	5	1	4	3	4	0	2	1	1	3	2	1	2	2	2	2	3	3	4	0	1	1	3	1	3	2	3	3	2	5	3	0	1	1	3	1	1	0	3
K00974	cca	tRNA nucleotidyltransferase (CCA-adding enzyme) [EC:2.7.7.72 3.1.3.- 3.1.4.-]	0	0	0	4	2	4	3	1	2	2	3	3	3	1	0	0	0	2	2	4	3	2	2	1	4	1	5	2	4	5	3	1	3	0	2	1	4	4	3	1	2	1	0	0	1	1	2
K00975	glgC	glucose-1-phosphate adenylyltransferase [EC:2.7.7.27]	0	0	0	3	0	1	0	0	1	0	1	1	1	0	0	0	0	0	2	0	1	0	0	0	0	1	2	0	1	1	0	2	2	0	0	1	1	2	1	0	0	2	0	0	0	0	0
K00978	rfbF	glucose-1-phosphate cytidylyltransferase [EC:2.7.7.33]	0	0	0	2	0	0	0	0	0	0	0	0	0	0	1	0	0	0	0	0	0	0	0	0	0	0	1	0	0	0	0	0	1	0	0	0	0	1	0	0	2	0	0	0	0	0	0
K00979	kdsB	3-deoxy-manno-octulosonate cytidylyltransferase (CMP-KDO synthetase) [EC:2.7.7.38]	0	0	0	2	0	2	1	1	1	0	1	0	0	0	0	0	0	0	1	1	0	1	1	1	1	0	0	0	0	0	1	0	1	0	1	0	0	0	0	0	2	0	0	0	1	0	1
K00980	tagD	glycerol-3-phosphate cytidylyltransferase [EC:2.7.7.39]	1	1	1	0	0	0	0	0	0	0	0	0	0	0	1	1	1	0	0	0	1	1	1	0	0	0	0	0	0	0	1	0	0	1	0	0	0	0	0	0	0	0	1	1	1	0	0
K00981	E2.7.7.41, CDS1, CDS2, cdsA	phosphatidate cytidylyltransferase [EC:2.7.7.41]	0	0	1	1	1	1	1	1	2	1	1	1	1	0	0	0	0	1	1	1	1	1	1	1	2	2	1	1	1	1	1	1	1	0	1	1	1	1	1	0	1	1	0	0	1	0	2
K00982	glnE	[glutamine synthetase] adenylyltransferase / [glutamine synthetase]-adenylyl-L-tyrosine phosphorylase [EC:2.7.7.42 2.7.7.89]	0	0	0	1	0	0	1	1	1	0	1	1	0	0	0	0	0	0	1	1	0	1	1	0	4	1	0	0	0	0	0	0	2	0	2	1	1	0	0	0	2	0	0	0	0	0	0
K00983	neuA, nnaC	N-acylneuraminate cytidylyltransferase [EC:2.7.7.43]	0	0	0	0	0	0	0	1	0	0	0	0	0	0	0	0	0	0	0	1	0	0	0	0	0	0	0	0	0	0	0	0	1	0	0	0	0	0	0	0	0	0	0	0	0	0	0
K00984	aadA	streptomycin 3"-adenylyltransferase [EC:2.7.7.47]	0	0	0	0	0	0	0	0	0	0	0	1	0	0	0	0	0	0	1	0	0	0	0	0	0	0	1	0	0	0	0	0	1	0	0	0	1	0	0	0	0	0	0	0	0	0	1
K00986	ltrA	RNA-directed DNA polymerase [EC:2.7.7.49]	0	0	0	0	0	0	0	0	0	0	0	0	0	0	0	0	0	0	0	0	0	0	0	0	0	0	1	0	0	0	0	0	0	0	0	0	0	1	0	0	0	0	0	0	0	0	0
K00988	APA1_2	sulfate adenylyltransferase (ADP) / ATP adenylyltransferase [EC:2.7.7.5 2.7.7.53]	0	0	0	0	0	0	0	0	0	0	0	0	0	0	0	0	0	0	1	0	0	0	0	0	0	0	0	0	0	0	0	0	0	0	0	0	0	0	1	0	0	0	0	0	0	0	0
K00989	rph	ribonuclease PH [EC:2.7.7.56]	0	0	0	1	0	1	1	0	1	1	1	1	1	0	0	0	0	0	1	1	1	1	1	0	0	0	1	1	0	0	1	0	1	0	0	0	0	1	0	0	1	0	0	0	1	0	0
K00990	glnD	[protein-PII] uridylyltransferase [EC:2.7.7.59]	0	0	0	1	0	0	1	0	0	0	1	0	0	0	0	0	0	0	0	0	0	1	1	0	2	0	0	0	0	0	0	0	1	0	0	0	0	0	0	0	1	0	0	0	0	0	0
K00991	ispD	2-C-methyl-D-erythritol 4-phosphate cytidylyltransferase [EC:2.7.7.60]	0	0	0	1	2	1	1	1	2	2	2	2	1	0	0	0	0	2	2	1	2	1	1	2	2	2	0	2	2	2	2	1	1	0	2	1	0	0	2	0	1	1	0	0	0	0	1
K00995	pgsA, PGS1	CDP-diacylglycerol---glycerol-3-phosphate 3-phosphatidyltransferase [EC:2.7.8.5]	0	1	0	3	3	2	0	2	3	1	0	0	0	0	1	1	1	2	3	3	0	0	0	2	4	2	3	1	0	0	3	1	3	1	2	2	1	3	1	0	3	1	1	1	1	0	2
K00996	rfbP	undecaprenyl-phosphate galactose phosphotransferase [EC:2.7.8.6]	0	0	0	1	0	0	1	1	1	0	0	1	0	0	0	0	0	0	0	0	0	1	1	1	0	0	1	0	0	0	1	0	1	0	1	2	0	1	0	1	1	0	0	0	0	0	5
K00997	acpS	holo-[acyl-carrier protein] synthase [EC:2.7.8.7]	0	0	0	2	0	1	1	1	0	1	1	1	1	0	0	0	0	1	1	1	1	1	1	1	1	1	2	1	1	1	1	1	1	0	1	1	1	1	1	0	1	1	0	0	0	0	1
K01000	mraY	phospho-N-acetylmuramoyl-pentapeptide-transferase [EC:2.7.8.13]	0	0	0	2	1	1	1	1	1	1	1	1	2	1	0	0	0	1	1	1	1	1	1	1	1	1	1	1	1	1	1	1	1	0	1	1	1	1	1	1	1	1	0	0	1	0	1
K01001	ALG7	UDP-N-acetylglucosamine--dolichyl-phosphate N-acetylglucosaminephosphotransferase [EC:2.7.8.15]	1	1	1	0	0	0	0	0	0	0	0	0	0	0	0	1	1	1	0	0	0	0	0	0	0	0	0	0	0	0	0	0	0	2	0	0	0	0	0	0	0	0	1	1	0	1	0
K01006	ppdK	pyruvate, orthophosphate dikinase [EC:2.7.9.1]	1	1	1	2	0	1	1	0	1	0	1	1	1	0	1	1	0	1	1	0	1	1	1	0	1	1	1	0	1	1	2	1	2	1	0	1	1	1	0	0	1	1	1	2	1	0	0
K01007	pps, ppsA	pyruvate, water dikinase [EC:2.7.9.2]	0	0	0	2	1	0	0	0	1	1	0	2	0	1	1	1	1	0	1	1	0	0	0	0	0	0	0	1	2	2	3	1	1	1	1	0	0	0	1	1	1	0	1	0	4	0	2
K01008	selD, SEPHS	selenide, water dikinase [EC:2.7.9.3]	0	0	0	1	0	1	0	0	1	1	1	1	1	0	0	0	1	0	1	1	0	0	0	0	0	0	0	1	0	0	1	0	0	1	0	0	0	1	0	0	0	0	1	0	1	0	0
K01011	TST, MPST, sseA	thiosulfate/3-mercaptopyruvate sulfurtransferase [EC:2.8.1.1 2.8.1.2]	2	2	2	1	1	1	2	0	3	1	0	1	2	0	4	0	0	1	2	0	1	2	2	0	1	2	3	1	2	3	0	0	0	0	0	4	2	3	2	0	1	0	2	3	1	0	0
K01012	bioB	biotin synthase [EC:2.8.1.6]	0	0	0	0	0	0	0	0	0	0	0	1	0	0	1	0	0	0	1	2	0	0	0	0	0	1	0	0	0	0	0	2	0	0	0	1	0	0	1	0	0	2	0	0	0	0	0
K01015	SULT2B	alcohol sulfotransferase [EC:2.8.2.2]	0	0	0	0	0	0	0	0	0	0	0	0	0	0	0	0	0	0	0	0	0	0	0	0	0	0	0	0	0	0	0	0	0	0	0	0	0	0	0	0	4	0	0	0	0	0	0
K01026	pct	propionate CoA-transferase [EC:2.8.3.1]	0	0	0	0	0	0	0	0	0	0	0	0	0	0	0	0	1	0	0	0	0	0	0	0	0	0	0	0	0	0	0	0	0	0	0	0	0	1	0	0	0	0	1	0	0	0	0
K01027	OXCT	3-oxoacid CoA-transferase [EC:2.8.3.5]	0	0	0	0	0	0	0	0	0	1	0	0	0	0	0	0	0	0	0	0	0	0	0	0	0	0	0	0	0	0	0	0	0	0	0	0	0	0	0	0	0	1	0	0	1	0	0
K01028	E2.8.3.5A, scoA	3-oxoacid CoA-transferase subunit A [EC:2.8.3.5]	0	0	0	0	0	0	0	0	0	0	0	0	0	0	0	0	0	0	0	0	0	0	0	0	0	0	0	0	0	0	0	0	0	0	0	0	0	0	0	0	0	0	0	0	1	0	0
K01031	pcaI	3-oxoadipate CoA-transferase, alpha subunit [EC:2.8.3.6]	0	0	0	0	0	0	0	0	0	1	0	0	0	0	0	0	0	0	0	0	0	0	0	0	0	0	0	0	0	0	0	0	0	0	0	0	0	0	0	0	0	0	0	0	0	0	0
K01034	atoD	acetate CoA/acetoacetate CoA-transferase alpha subunit [EC:2.8.3.8 2.8.3.9]	0	0	0	0	0	0	0	0	0	0	0	0	0	0	0	0	0	0	0	0	0	0	0	0	0	0	0	0	0	0	0	0	0	0	0	0	0	0	0	0	0	1	0	0	0	0	0
K01039	gctA	glutaconate CoA-transferase, subunit A [EC:2.8.3.12]	0	0	0	2	1	0	0	0	0	1	0	1	1	0	0	0	0	0	3	0	0	0	0	0	0	0	1	1	0	0	0	0	0	0	0	0	0	0	0	0	1	0	0	1	2	0	0
K01040	gctB	glutaconate CoA-transferase, subunit B [EC:2.8.3.12]	0	0	0	2	1	0	0	0	0	1	0	1	1	0	0	0	0	0	3	0	0	0	0	0	0	0	1	1	0	0	0	0	0	0	0	0	0	0	0	0	1	0	0	2	1	0	0
K01042	selA	L-seryl-tRNA(Ser) seleniumtransferase [EC:2.9.1.1]	0	1	1	1	0	1	0	0	1	1	1	1	1	0	0	0	0	0	1	1	0	0	0	0	0	0	0	1	0	0	1	0	1	0	0	0	0	1	0	0	0	0	0	0	1	0	0
K01045	PON	arylesterase / paraoxonase [EC:3.1.1.2 3.1.8.1]	0	0	0	0	0	0	0	0	0	0	0	0	0	0	0	0	0	0	0	0	0	0	0	0	2	0	0	0	0	0	0	0	0	0	0	1	0	0	0	0	0	0	0	0	0	0	0
K01046	lip, TGL2	triacylglycerol lipase [EC:3.1.1.3]	0	0	0	0	0	0	0	0	0	0	0	0	0	0	0	0	0	0	0	0	0	0	0	0	0	1	0	0	0	0	0	0	0	0	0	1	0	0	1	0	0	0	0	0	0	0	0
K01048	pldB	lysophospholipase [EC:3.1.1.5]	0	0	0	0	0	0	0	0	1	0	0	0	0	0	0	0	0	0	0	0	0	0	0	0	0	0	0	0	0	0	0	1	0	0	0	0	1	0	0	0	1	1	0	0	0	0	1
K01051	E3.1.1.11	pectinesterase [EC:3.1.1.11]	0	0	0	2	0	0	0	0	0	0	0	0	0	0	0	0	0	0	0	0	0	0	0	0	0	0	0	0	0	0	0	1	1	0	0	1	0	0	0	0	0	0	0	0	0	0	0
K01053	gnl, RGN	gluconolactonase [EC:3.1.1.17]	0	0	0	6	0	0	0	0	0	0	1	1	0	0	0	0	0	0	0	0	0	2	2	0	2	0	2	0	0	0	0	0	2	0	0	3	0	0	0	0	4	0	0	0	0	0	0
K01055	pcaD	3-oxoadipate enol-lactonase [EC:3.1.1.24]	0	0	0	1	0	1	0	0	1	2	0	1	0	0	0	0	0	0	0	0	0	0	0	0	0	0	1	4	2	2	0	0	0	0	0	0	0	1	1	0	1	1	0	0	3	0	0
K01056	PTH1, pth, spoVC	peptidyl-tRNA hydrolase, PTH1 family [EC:3.1.1.29]	0	0	0	1	1	1	1	1	1	1	1	1	1	1	0	0	0	1	1	1	1	1	1	1	1	1	1	1	1	1	1	1	1	0	2	1	1	1	1	1	1	1	0	0	1	0	1
K01057	PGLS, pgl, devB	6-phosphogluconolactonase [EC:3.1.1.31]	0	0	0	2	0	1	1	0	1	0	2	0	0	0	0	0	0	1	0	1	0	1	1	0	1	1	1	0	0	0	0	0	2	0	0	2	1	1	1	0	1	0	0	0	0	0	0
K01060	cah	cephalosporin-C deacetylase [EC:3.1.1.41]	0	0	0	0	0	0	1	0	0	0	0	0	0	0	0	0	0	0	0	0	0	1	1	0	0	0	1	0	0	0	0	1	0	0	0	0	0	0	0	0	0	0	0	0	0	0	0
K01061	E3.1.1.45	carboxymethylenebutenolidase [EC:3.1.1.45]	0	0	0	3	1	1	0	0	1	3	1	2	0	0	1	0	0	0	2	1	0	1	1	1	1	1	2	3	0	0	0	0	1	0	1	2	1	2	1	0	0	0	0	0	4	0	0
K01066	aes	acetyl esterase [EC:3.1.1.-]	0	0	0	1	0	0	0	0	0	1	0	0	0	0	0	0	0	0	0	0	0	0	0	0	0	0	0	0	0	0	0	0	0	1	0	0	0	0	0	0	1	0	0	0	0	0	0
K01067	E3.1.2.1, ACH1	acetyl-CoA hydrolase [EC:3.1.2.1]	0	0	0	0	0	1	0	0	2	1	0	0	1	0	0	0	0	0	1	0	0	0	0	0	1	1	1	0	1	1	0	0	0	0	0	0	0	0	0	0	0	0	0	0	0	0	0
K01069	gloB, gloC, HAGH	hydroxyacylglutathione hydrolase [EC:3.1.2.6]	3	1	1	4	2	1	3	2	3	2	1	3	3	0	1	1	2	2	1	1	1	2	2	1	0	1	2	2	3	4	0	1	1	1	2	3	1	3	1	0	2	1	0	1	3	0	1
K01071	MCH	medium-chain acyl-[acyl-carrier-protein] hydrolase [EC:3.1.2.21]	0	0	0	0	0	0	0	0	0	0	0	0	0	0	0	0	0	0	0	0	0	0	0	0	0	0	0	0	0	0	0	0	0	0	0	1	0	0	0	0	0	0	0	0	0	0	0
K01073	E3.1.2.20	acyl-CoA hydrolase [EC:3.1.2.20]	1	0	0	0	0	1	1	1	1	0	0	1	1	0	0	0	1	0	1	0	0	1	2	1	1	1	2	0	2	2	0	0	0	0	1	1	0	3	0	0	0	0	1	1	0	0	1
K01075	E3.1.2.23	4-hydroxybenzoyl-CoA thioesterase [EC:3.1.2.23]	0	0	0	0	0	1	0	0	1	0	0	0	0	0	0	0	0	0	0	0	0	1	1	0	0	0	0	0	0	0	0	0	0	0	0	0	0	0	0	0	0	0	0	0	0	0	0
K01077	E3.1.3.1, phoA, phoB	alkaline phosphatase [EC:3.1.3.1]	0	0	0	1	0	0	1	1	1	0	0	0	0	0	0	0	0	0	1	0	1	1	1	1	2	1	1	0	1	1	2	1	1	0	1	2	1	1	0	0	2	1	0	0	0	0	0
K01079	serB, PSPH	phosphoserine phosphatase [EC:3.1.3.3]	0	0	0	0	1	0	0	0	0	0	0	0	0	0	2	1	1	1	0	0	0	0	0	0	0	0	0	0	0	0	0	0	0	1	0	0	2	0	0	0	1	0	0	0	0	0	0
K01081	E3.1.3.5	5'-nucleotidase [EC:3.1.3.5]	0	0	0	1	1	0	1	0	2	0	0	1	1	0	0	0	0	1	2	0	0	1	1	0	0	2	1	0	1	1	0	0	0	0	0	0	0	1	0	0	1	0	0	0	0	0	2
K01082	cysQ, MET22, BPNT1	3'(2'), 5'-bisphosphate nucleotidase [EC:3.1.3.7]	0	0	0	1	1	0	1	1	0	0	1	1	1	0	0	0	0	0	1	0	1	1	1	1	1	0	0	0	0	0	0	0	1	0	1	1	0	0	1	0	1	0	0	0	1	0	0
K01083	E3.1.3.8	3-phytase [EC:3.1.3.8]	0	0	0	0	0	0	1	0	0	0	0	0	0	0	0	0	0	0	1	0	0	1	1	0	2	0	0	0	0	0	0	0	1	0	0	1	0	0	0	0	1	0	0	0	1	0	0
K01087	otsB	trehalose 6-phosphate phosphatase [EC:3.1.3.12]	0	0	0	1	0	0	0	0	0	1	0	0	1	0	0	0	0	0	0	0	0	0	0	0	0	0	0	0	0	0	0	0	0	0	0	1	0	0	0	0	1	0	1	0	1	0	3
K01089	hisB	imidazoleglycerol-phosphate dehydratase / histidinol-phosphatase [EC:4.2.1.19 3.1.3.15]	1	0	0	1	0	1	1	0	0	1	1	1	1	0	0	0	0	0	1	1	0	1	1	0	1	1	1	1	1	1	2	1	1	0	0	1	1	1	1	0	1	0	1	0	1	0	0
K01090	E3.1.3.16	protein phosphatase [EC:3.1.3.16]	1	1	1	3	0	0	0	0	1	0	0	0	1	0	1	2	1	1	2	0	0	0	0	0	1	0	0	0	3	4	0	0	0	2	0	0	0	0	3	0	1	0	1	1	0	0	0
K01091	gph	phosphoglycolate phosphatase [EC:3.1.3.18]	1	1	1	4	0	1	1	1	1	1	3	2	2	0	1	3	0	2	0	1	0	1	1	1	1	1	1	1	1	1	0	0	5	2	1	1	0	1	2	0	2	0	2	1	1	0	1
K01092	E3.1.3.25, IMPA, suhB	myo-inositol-1(or 4)-monophosphatase [EC:3.1.3.25]	0	1	1	3	1	1	1	1	3	1	2	1	1	0	1	1	1	0	1	2	1	1	1	1	3	2	3	1	1	1	2	1	2	1	1	3	2	3	4	0	4	0	1	1	1	1	1
K01095	pgpA	phosphatidylglycerophosphatase A [EC:3.1.3.27]	0	0	0	1	0	1	0	0	0	0	0	0	0	0	0	0	0	0	1	1	0	0	0	0	1	1	0	0	0	0	1	0	1	0	0	0	0	0	0	0	0	0	0	0	0	0	1
K01096	pgpB	phosphatidylglycerophosphatase B [EC:3.1.3.27 3.1.3.81 3.1.3.4 3.6.1.27]	0	0	0	0	0	1	1	0	1	0	1	1	0	0	0	0	0	1	0	0	1	0	0	0	1	0	0	2	0	0	1	0	0	0	0	1	0	0	0	1	0	0	0	0	0	0	1
K01101	E3.1.3.41	4-nitrophenyl phosphatase [EC:3.1.3.41]	1	1	1	0	0	0	1	0	0	0	0	4	1	0	0	0	1	1	0	1	0	1	1	0	0	0	1	0	0	2	0	1	0	0	0	0	2	2	0	0	0	2	1	1	0	0	0
K01104	E3.1.3.48	protein-tyrosine phosphatase [EC:3.1.3.48]	0	0	0	3	0	0	0	1	4	0	2	1	0	0	0	0	0	0	2	0	0	0	0	1	0	1	3	0	1	1	0	1	1	0	1	1	1	4	1	0	1	1	0	0	2	0	1
K01113	phoD	alkaline phosphatase D [EC:3.1.3.1]	0	0	0	0	1	0	1	1	0	0	0	0	0	0	0	0	0	0	1	1	0	1	1	1	0	0	0	0	0	0	1	1	1	0	1	2	0	0	0	0	1	2	0	0	0	0	2
K01115	PLD1_2	phospholipase D1/2 [EC:3.1.4.4]	0	0	0	1	0	0	0	0	0	0	0	0	0	0	0	0	0	0	0	0	0	0	0	0	0	0	1	0	0	0	0	0	0	0	0	0	0	0	0	0	0	0	0	0	0	0	0
K01117	sph	sphingomyelin phosphodiesterase [EC:3.1.4.12]	0	0	0	0	0	0	0	1	0	0	0	0	0	0	0	0	0	0	0	0	0	0	0	0	0	0	0	0	0	0	0	0	0	0	1	0	0	0	0	0	0	0	0	0	0	0	0
K01119	cpdB	2',3'-cyclic-nucleotide 2'-phosphodiesterase / 3'-nucleotidase [EC:3.1.4.16 3.1.3.6]	0	0	0	0	0	1	2	0	1	0	1	0	0	0	0	0	0	0	2	0	0	1	1	0	0	1	0	0	0	0	0	0	0	0	0	0	0	0	0	0	0	1	0	0	0	0	1
K01120	cpdP	3',5'-cyclic-nucleotide phosphodiesterase [EC:3.1.4.17]	0	0	0	0	0	1	0	0	1	0	0	0	0	1	0	0	0	0	0	0	0	0	0	0	0	0	0	0	0	0	0	0	0	0	0	0	0	0	0	0	0	0	0	0	0	0	0
K01126	E3.1.4.46, glpQ, ugpQ	glycerophosphoryl diester phosphodiesterase [EC:3.1.4.46]	0	1	1	1	2	1	2	0	2	2	2	2	1	0	0	1	0	0	2	1	0	2	2	0	1	1	2	2	2	2	0	1	1	1	0	1	1	2	0	1	1	1	0	0	1	0	0
K01129	dgt	dGTPase [EC:3.1.5.1]	0	0	0	0	0	0	1	0	0	1	1	1	1	0	0	0	0	0	0	0	0	1	1	0	0	0	1	1	1	1	1	0	1	0	0	0	1	1	0	0	1	0	0	0	1	0	1
K01130	E3.1.6.1	arylsulfatase [EC:3.1.6.1]	0	0	0	0	0	0	0	0	0	0	0	0	0	0	0	0	0	0	0	0	0	0	0	0	0	0	0	0	0	0	0	0	7	0	0	0	0	0	0	0	0	0	0	0	0	0	0
K01133	betC	choline-sulfatase [EC:3.1.6.6]	0	0	0	0	0	0	0	0	0	0	0	0	0	0	0	0	0	0	0	0	0	0	0	0	0	0	0	0	0	0	0	0	3	0	0	0	0	0	0	0	0	0	0	0	0	0	0
K01134	ARSA	arylsulfatase A [EC:3.1.6.8]	0	0	0	0	0	0	0	0	0	0	0	0	0	0	0	0	0	0	0	0	0	0	0	0	0	0	0	0	0	0	0	0	3	0	0	0	0	0	0	0	0	0	0	0	0	0	0
K01135	ARSB	arylsulfatase B [EC:3.1.6.12]	0	0	0	0	0	0	0	0	0	0	0	0	0	0	0	0	0	0	0	0	0	0	0	0	0	0	0	0	0	0	0	0	1	0	0	0	0	0	0	0	0	0	0	0	0	0	0
K01137	GNS	N-acetylglucosamine-6-sulfatase [EC:3.1.6.14]	0	0	0	0	1	0	0	0	0	0	1	0	0	0	0	0	0	0	0	0	0	0	0	0	0	0	0	0	0	0	0	0	2	0	0	0	0	0	0	0	0	0	0	0	0	0	0
K01138	K01138	uncharacterized sulfatase [EC:3.1.6.-]	0	0	0	0	0	0	0	0	0	0	6	0	0	0	0	0	0	0	0	0	0	0	0	0	0	0	1	0	0	0	0	2	10	0	0	0	0	0	0	0	0	0	0	0	0	0	0
K01139	spoT	GTP diphosphokinase / guanosine-3',5'-bis(diphosphate) 3'-diphosphatase [EC:2.7.6.5 3.1.7.2]	0	0	0	0	0	0	1	1	0	1	0	0	0	0	0	0	0	0	0	1	0	1	1	1	2	1	3	1	1	1	0	1	0	0	2	2	1	2	2	0	1	1	0	0	1	0	0
K01142	E3.1.11.2, xthA	exodeoxyribonuclease III [EC:3.1.11.2]	0	0	0	0	0	2	0	0	0	0	0	1	0	0	0	0	0	1	0	1	1	0	0	0	0	0	1	0	0	0	1	1	0	0	0	1	0	2	1	0	2	1	0	0	1	0	1
K01144	#N/A	#N/A	0	0	0	0	0	1	0	1	1	0	1	0	0	0	0	0	0	0	1	0	0	0	0	1	0	0	0	0	1	2	0	0	2	0	1	0	0	0	0	0	1	0	0	0	0	0	0
K01146	xni	protein Xni	0	0	0	0	0	0	0	0	0	0	0	0	0	0	0	0	0	0	0	1	0	0	0	0	0	0	0	0	0	0	1	0	0	0	0	0	0	0	0	0	0	0	0	0	0	0	0
K01147	rnb	exoribonuclease II [EC:3.1.13.1]	0	0	0	0	0	2	0	0	0	0	0	0	0	0	0	0	0	0	1	0	2	0	0	0	0	1	0	0	1	1	1	0	0	0	0	1	0	0	1	0	0	0	0	0	0	0	1
K01151	nfo	deoxyribonuclease IV [EC:3.1.21.2]	1	1	1	1	0	0	2	1	1	1	1	1	1	0	2	1	1	0	1	0	1	1	1	1	1	0	2	1	1	1	0	1	1	1	1	0	1	1	0	0	0	1	1	0	1	1	1
K01153	hsdR	type I restriction enzyme, R subunit [EC:3.1.21.3]	0	0	0	5	1	1	1	2	0	0	0	1	0	0	0	0	0	1	1	0	0	2	2	2	1	1	2	0	1	1	0	1	0	0	1	2	0	1	0	0	3	2	0	0	0	0	0
K01154	hsdS	type I restriction enzyme, S subunit [EC:3.1.21.3]	0	0	0	0	0	2	0	0	0	0	1	0	0	0	0	0	0	1	0	0	0	1	1	2	0	0	3	0	1	1	0	0	0	0	0	1	0	0	0	0	0	0	0	0	0	0	0
K01155	E3.1.21.4	type II restriction enzyme [EC:3.1.21.4]	0	0	0	0	0	0	0	0	0	1	1	0	0	0	0	0	0	0	0	0	0	1	1	0	0	0	3	0	0	1	0	0	0	0	0	1	0	1	0	0	0	0	0	0	0	0	1
K01156	res	type III restriction enzyme [EC:3.1.21.5]	0	0	0	3	0	0	0	1	0	0	0	0	0	0	0	0	0	0	1	0	0	0	0	0	0	0	0	0	0	0	0	0	0	0	0	0	0	0	0	0	0	0	0	0	0	0	0
K01159	ruvC	crossover junction endodeoxyribonuclease RuvC [EC:3.1.21.10]	0	0	0	1	1	1	1	1	1	1	1	1	1	0	0	0	0	1	1	0	1	1	1	1	1	1	1	1	1	1	1	1	1	0	1	1	1	1	1	0	1	2	0	0	1	0	1
K01160	rusA	crossover junction endodeoxyribonuclease RusA [EC:3.1.21.10]	0	0	0	0	0	0	0	0	0	0	1	0	0	0	0	0	0	0	0	2	0	0	0	0	0	0	0	0	0	0	0	0	0	0	0	0	0	0	0	0	0	0	0	0	0	0	0
K01161	E3.1.25.1	deoxyribonuclease (pyrimidine dimer) [EC:3.1.25.1]	0	0	0	0	0	0	0	0	0	0	0	0	0	0	1	0	0	0	0	0	0	0	0	0	0	0	0	0	0	0	0	0	0	0	0	0	0	0	0	0	0	0	0	0	0	0	0
K01163	K01163	uncharacterized protein	0	0	0	0	0	0	1	0	0	0	0	0	0	0	0	0	0	0	0	0	0	0	0	0	0	0	0	0	0	0	0	0	0	0	0	0	0	0	0	0	0	0	0	0	0	0	0
K01170	endA	tRNA-intron endonuclease, archaea type [EC:4.6.1.16]	2	2	2	0	0	0	0	0	0	0	0	0	0	0	2	2	2	0	0	0	0	0	0	0	0	0	0	0	0	0	0	0	0	2	0	0	0	0	0	0	0	0	2	2	0	1	0
K01173	ENDOG	endonuclease G, mitochondrial	0	0	0	0	0	0	1	0	0	0	0	0	0	0	0	0	0	0	0	0	0	1	1	0	0	0	1	0	0	0	0	0	0	0	0	0	0	1	0	0	0	0	0	0	0	0	0
K01174	nuc	micrococcal nuclease [EC:3.1.31.1]	0	0	1	4	2	1	0	0	1	1	1	1	0	0	0	0	0	2	0	1	1	1	1	0	0	0	5	1	1	1	1	1	1	0	0	0	2	1	2	0	1	1	0	0	2	0	0
K01175	ybfF	esterase [EC:3.1.-.-]	0	0	0	1	0	0	0	0	0	0	0	0	0	0	0	0	0	0	0	0	0	0	0	0	0	0	0	0	0	0	0	0	0	0	0	1	0	0	0	0	1	0	0	0	0	0	0
K01176	AMY, amyA, malS	alpha-amylase [EC:3.2.1.1]	0	1	1	0	0	0	1	0	0	0	0	1	0	0	0	1	1	1	0	0	0	1	1	0	2	0	3	0	0	0	0	2	1	1	0	1	2	2	1	0	0	1	1	0	0	0	0
K01178	SGA1	glucoamylase [EC:3.2.1.3]	0	0	0	1	0	0	0	0	0	0	0	0	0	0	0	0	0	0	0	0	0	0	0	0	1	0	0	0	0	0	0	0	0	0	0	0	0	1	0	0	1	1	0	0	1	0	0
K01179	E3.2.1.4	endoglucanase [EC:3.2.1.4]	0	1	1	3	8	0	5	4	3	1	8	0	0	0	0	1	0	8	2	0	2	7	7	2	3	2	5	0	0	0	0	5	4	3	3	6	3	5	0	0	0	7	0	0	1	3	3
K01181	E3.2.1.8, xynA	endo-1,4-beta-xylanase [EC:3.2.1.8]	0	0	0	0	2	0	2	0	0	0	2	1	0	0	0	0	0	0	0	0	0	0	0	0	0	1	0	0	1	1	0	4	2	0	0	3	0	1	0	0	0	0	0	0	1	0	1
K01182	IMA, malL	oligo-1,6-glucosidase [EC:3.2.1.10]	0	0	0	0	0	0	0	0	0	0	0	1	0	0	0	0	0	0	0	0	0	0	0	0	0	0	2	0	1	1	0	0	0	0	0	0	1	0	0	0	0	0	0	0	0	0	0
K01183	E3.2.1.14	chitinase [EC:3.2.1.14]	0	0	0	1	0	1	0	0	0	0	0	0	0	1	0	0	0	1	0	0	0	0	0	0	0	0	1	0	0	1	0	0	0	0	0	1	2	0	0	0	0	0	0	0	0	0	1
K01185	E3.2.1.17	lysozyme [EC:3.2.1.17]	0	0	0	0	0	0	0	0	0	0	0	0	0	0	0	0	0	0	0	0	1	0	0	0	0	0	0	0	0	0	0	0	0	0	0	0	0	1	1	0	1	0	0	0	1	0	0
K01186	NEU1	sialidase-1 [EC:3.2.1.18]	1	1	1	0	1	0	0	2	0	0	3	0	0	0	0	0	0	0	0	0	0	0	0	1	1	0	0	0	0	0	0	1	2	0	0	0	0	1	1	0	0	0	0	1	0	0	1
K01187	malZ	alpha-glucosidase [EC:3.2.1.20]	0	1	1	0	0	0	0	0	0	0	0	1	0	0	0	0	0	0	2	0	0	0	0	0	1	0	3	0	3	3	0	0	3	0	0	1	2	2	1	0	0	3	0	0	0	0	0
K01190	lacZ	beta-galactosidase [EC:3.2.1.23]	0	2	3	0	0	0	3	1	0	0	7	0	0	0	0	2	2	0	1	0	0	3	5	2	2	0	3	0	1	0	0	1	4	1	1	1	1	0	0	0	0	1	0	0	0	0	0
K01191	MAN2C1	alpha-mannosidase [EC:3.2.1.24]	0	0	1	0	0	0	0	1	1	1	2	0	0	0	0	1	0	0	1	0	0	0	0	1	1	0	1	1	0	0	0	1	0	1	1	0	0	0	1	0	0	0	1	0	1	0	0
K01192	E3.2.1.25, MANBA, manB	beta-mannosidase [EC:3.2.1.25]	0	0	0	0	0	0	0	0	1	1	1	0	0	0	0	0	0	0	0	0	0	0	0	0	1	0	2	2	1	1	0	1	0	0	0	0	0	1	0	0	0	0	0	0	0	0	0
K01193	INV, sacA	beta-fructofuranosidase [EC:3.2.1.26]	0	0	0	0	0	0	0	0	0	0	1	0	0	0	0	0	0	0	0	1	0	0	0	0	0	0	0	0	0	0	0	0	0	0	0	0	0	1	0	0	0	0	0	0	0	0	1
K01194	TREH, treA, treF	alpha,alpha-trehalase [EC:3.2.1.28]	0	1	1	0	0	0	0	0	0	0	0	0	0	0	0	0	0	0	0	0	0	0	0	0	0	0	0	0	0	0	0	0	0	0	0	2	0	0	0	0	0	0	0	0	0	0	0
K01195	uidA, GUSB	beta-glucuronidase [EC:3.2.1.31]	0	0	0	0	0	0	0	0	0	0	2	0	0	0	0	0	0	0	0	0	0	0	0	0	1	0	0	0	0	0	0	1	0	1	0	1	0	0	0	0	0	0	0	0	0	0	0
K01197	hya	hyaluronoglucosaminidase [EC:3.2.1.35]	0	0	0	0	0	0	1	0	0	0	0	0	0	0	0	0	0	0	0	0	0	1	1	0	0	0	0	0	0	0	0	0	0	0	0	0	0	0	0	0	0	0	0	0	0	0	0
K01200	pulA	pullulanase [EC:3.2.1.41]	0	0	0	0	0	0	0	0	0	0	0	0	0	0	0	0	0	0	0	0	0	0	0	0	0	0	0	0	0	0	0	4	0	0	0	0	0	3	0	0	0	1	0	0	0	0	0
K01201	GBA, srfJ	glucosylceramidase [EC:3.2.1.45]	0	0	0	0	1	0	0	0	0	0	0	0	0	0	0	0	0	1	0	0	0	0	0	0	2	0	0	0	0	0	0	0	0	0	0	0	0	1	0	0	0	0	0	0	0	0	15
K01205	NAGLU	alpha-N-acetylglucosaminidase [EC:3.2.1.50]	0	0	0	0	0	0	0	0	1	0	0	0	0	0	0	0	0	0	0	0	0	0	0	0	1	0	0	0	0	1	0	0	0	0	0	0	0	1	0	0	0	0	0	0	0	0	0
K01206	FUCA	alpha-L-fucosidase [EC:3.2.1.51]	0	0	0	0	0	0	0	0	0	0	4	0	0	0	0	0	0	0	0	0	0	1	1	0	1	0	2	0	0	0	0	2	9	1	0	1	0	0	0	0	0	0	0	0	0	0	0
K01207	nagZ	beta-N-acetylhexosaminidase [EC:3.2.1.52]	0	0	0	2	0	0	0	2	3	0	2	1	0	0	0	0	0	0	2	0	1	1	1	3	3	1	1	0	2	1	2	1	0	0	2	1	2	0	1	1	2	1	0	0	0	0	2
K01208	cd, ma, nplT	cyclomaltodextrinase / maltogenic alpha-amylase / neopullulanase [EC:3.2.1.54 3.2.1.133 3.2.1.135]	0	0	0	0	0	0	1	0	0	0	0	0	0	0	0	1	1	2	0	0	0	1	1	0	0	1	1	0	2	3	0	0	0	0	0	1	1	2	1	0	0	2	0	0	0	0	0
K01209	abfA	alpha-L-arabinofuranosidase [EC:3.2.1.55]	0	1	1	1	0	0	0	0	0	0	3	0	0	0	0	0	0	0	1	0	0	1	1	0	0	1	1	0	0	0	0	2	2	1	0	1	0	0	0	0	0	0	0	0	0	0	0
K01212	sacC, levB	levanase [EC:3.2.1.65]	0	0	0	0	0	0	0	0	0	0	0	0	0	0	0	0	0	0	0	1	0	0	0	0	0	0	0	0	0	0	0	0	0	0	0	1	0	0	0	0	0	0	0	0	0	0	1
K01214	ISA, treX	isoamylase [EC:3.2.1.68]	0	0	0	1	0	1	0	0	1	0	0	1	0	0	0	0	1	0	2	0	0	0	0	0	0	2	1	0	0	0	0	0	0	0	0	2	0	1	2	0	0	1	0	0	0	0	0
K01216	bglS	licheninase [EC:3.2.1.73]	0	0	0	0	0	0	0	0	0	0	1	0	0	0	0	0	0	0	0	0	0	0	0	0	0	0	0	0	0	0	0	0	0	0	0	1	0	0	0	0	0	0	0	0	0	0	0
K01218	gmuG	mannan endo-1,4-beta-mannosidase [EC:3.2.1.78]	0	0	0	1	1	0	0	0	0	0	0	0	0	0	0	0	0	0	0	0	0	1	1	0	0	0	0	0	0	0	0	0	1	0	1	2	2	2	0	1	0	0	0	0	1	0	0
K01219	E3.2.1.81	beta-agarase [EC:3.2.1.81]	0	0	0	0	0	0	0	0	0	0	2	0	0	0	0	0	0	0	0	0	0	1	1	0	0	0	0	0	0	0	0	0	2	0	0	0	0	0	0	0	0	0	0	0	0	0	0
K01222	E3.2.1.86A, celF	6-phospho-beta-glucosidase [EC:3.2.1.86]	0	0	2	0	0	0	0	0	0	0	0	0	0	0	0	0	0	2	1	0	0	0	0	0	0	0	3	0	0	0	0	4	1	0	0	0	3	0	0	0	0	1	0	0	0	0	1
K01224	E3.2.1.89	arabinogalactan endo-1,4-beta-galactosidase [EC:3.2.1.89]	0	0	0	0	0	0	0	0	0	0	0	0	0	0	0	0	0	0	0	0	0	1	1	0	0	0	0	0	0	0	0	1	0	0	0	1	1	0	0	0	0	0	0	0	0	0	0
K01227	ENGASE	mannosyl-glycoprotein endo-beta-N-acetylglucosaminidase [EC:3.2.1.96]	0	0	0	0	0	0	0	0	0	0	0	0	0	0	0	0	0	0	0	0	0	0	0	0	0	0	1	0	0	0	0	0	0	0	0	0	0	1	0	0	1	0	0	0	0	0	0
K01233	csn	chitosanase [EC:3.2.1.132]	0	0	0	0	0	0	0	0	0	0	0	0	0	0	0	0	0	0	0	0	0	0	0	0	0	0	0	0	0	0	0	0	0	0	0	0	0	1	0	0	0	0	0	0	0	0	0
K01235	aguA	alpha-glucuronidase [EC:3.2.1.139]	0	0	0	0	0	0	0	0	0	0	0	0	0	0	0	0	0	0	0	0	0	0	0	0	0	0	0	0	0	0	0	1	0	0	0	1	0	0	0	0	0	0	0	0	0	0	0
K01236	treZ, glgZ	maltooligosyltrehalose trehalohydrolase [EC:3.2.1.141]	0	0	0	2	0	2	0	0	0	0	1	1	1	0	0	0	0	1	1	2	0	0	0	0	0	1	0	0	0	0	0	0	2	0	0	1	0	2	0	0	0	0	0	0	0	0	0
K01239	iunH	purine nucleosidase [EC:3.2.2.1]	2	1	1	0	0	0	0	0	0	0	2	1	0	0	1	0	0	0	0	0	0	0	0	0	0	0	2	0	0	0	0	0	1	0	0	0	2	1	0	0	2	0	1	0	0	0	0
K01241	amn	AMP nucleosidase [EC:3.2.2.4]	0	0	0	0	0	0	0	0	0	0	0	0	0	0	0	0	0	0	0	0	0	0	0	0	0	0	0	0	0	0	0	0	0	0	0	0	0	0	0	0	1	0	0	0	0	0	0
K01243	mtnN, mtn, pfs	adenosylhomocysteine nucleosidase [EC:3.2.2.9]	0	0	0	1	0	0	0	0	0	1	0	0	0	0	0	0	0	1	0	0	0	0	0	0	0	0	0	1	2	2	1	1	1	2	0	0	0	0	1	0	1	1	0	0	0	0	0
K01246	tag	DNA-3-methyladenine glycosylase I [EC:3.2.2.20]	0	0	0	1	0	0	0	0	0	0	0	0	0	0	0	0	0	0	0	0	0	0	0	0	0	0	0	0	0	0	0	0	0	0	0	0	0	0	0	0	1	0	0	0	0	0	0
K01247	alkA	DNA-3-methyladenine glycosylase II [EC:3.2.2.21]	0	0	0	1	0	0	0	0	0	0	0	0	1	0	1	1	0	0	0	0	0	0	0	0	0	1	0	0	0	1	0	0	1	1	0	0	0	1	0	0	0	0	0	0	1	0	0
K01250	rihA	pyrimidine-specific ribonucleoside hydrolase [EC:3.2.-.-]	1	0	0	1	0	0	0	0	0	0	1	0	0	0	1	0	0	0	0	0	0	0	0	0	0	0	1	0	0	0	0	0	1	0	0	0	1	1	0	0	1	0	1	0	0	0	0
K01251	E3.3.1.1, ahcY	adenosylhomocysteinase [EC:3.3.1.1]	1	1	1	1	1	2	1	1	1	1	1	2	2	0	1	1	1	1	1	1	1	1	1	1	1	1	1	1	0	0	1	1	1	1	1	1	1	1	1	0	1	1	0	1	1	0	1
K01252	entB, dhbB, vibB, mxcF	bifunctional isochorismate lyase / aryl carrier protein [EC:3.3.2.1 6.3.2.14]	0	0	0	0	0	0	0	0	0	0	0	0	0	0	0	0	0	0	0	0	0	0	0	0	0	0	0	0	0	0	0	0	0	0	0	0	0	0	0	0	0	1	0	0	0	0	0
K01253	EPHX1	microsomal epoxide hydrolase [EC:3.3.2.9]	0	0	0	0	0	0	0	0	0	1	0	0	0	0	0	0	0	0	0	0	0	0	0	0	0	0	0	0	0	0	0	0	0	0	0	0	0	0	0	0	0	0	0	0	0	0	0
K01255	CARP, pepA	leucyl aminopeptidase [EC:3.4.11.1]	0	0	0	2	1	1	0	1	1	1	1	1	1	0	0	0	1	0	1	1	0	0	0	1	1	0	2	1	1	1	0	0	2	0	1	1	1	1	1	1	2	0	0	0	1	1	1
K01256	pepN	aminopeptidase N [EC:3.4.11.2]	1	1	1	5	0	2	1	1	3	0	0	0	0	1	1	0	0	0	2	1	0	1	1	1	2	1	3	0	0	0	0	0	0	0	2	2	0	2	1	0	1	0	1	1	1	0	1
K01258	pepT	tripeptide aminopeptidase [EC:3.4.11.4]	0	0	0	0	0	0	2	0	0	0	2	0	0	0	0	0	0	0	0	0	0	2	2	0	0	0	0	0	0	0	1	0	0	0	0	0	0	0	0	0	0	0	0	0	0	0	0
K01259	pip	proline iminopeptidase [EC:3.4.11.5]	0	0	0	4	1	0	0	1	1	2	1	1	1	0	0	0	0	0	1	0	0	0	0	1	2	0	2	2	2	1	0	1	2	0	1	0	1	2	0	1	1	1	0	0	1	0	0
K01262	pepP	Xaa-Pro aminopeptidase [EC:3.4.11.9]	3	2	2	1	1	2	4	3	2	1	2	2	3	0	1	1	1	1	4	1	1	2	2	3	3	5	1	1	2	2	2	1	4	2	3	1	1	1	1	0	1	1	1	1	3	1	2
K01265	map	methionyl aminopeptidase [EC:3.4.11.18]	1	1	1	1	1	1	1	1	0	1	1	1	1	0	1	1	1	1	1	1	1	1	1	1	1	1	1	1	1	1	1	1	1	1	2	1	1	1	2	1	1	1	1	1	2	2	2
K01266	dmpA, dap	D-aminopeptidase [EC:3.4.11.19]	0	0	0	1	0	1	0	0	3	0	0	1	1	0	0	0	0	1	1	0	0	0	0	0	1	1	0	0	1	1	0	0	0	0	0	0	0	0	0	0	0	0	0	0	0	0	0
K01270	pepD	dipeptidase D [EC:3.4.13.-]	0	0	0	0	0	0	0	0	1	0	0	0	0	0	0	0	0	0	0	0	0	0	0	0	0	0	0	0	0	0	0	0	0	0	0	0	0	0	0	0	0	0	0	0	0	0	0
K01271	pepQ	Xaa-Pro dipeptidase [EC:3.4.13.9]	4	3	3	0	1	0	4	1	3	1	2	4	4	0	1	1	2	1	1	1	1	3	3	1	2	2	3	1	2	2	2	2	2	1	1	4	2	3	0	0	1	2	1	1	1	1	1
K01273	DPEP	membrane dipeptidase [EC:3.4.13.19]	1	1	1	1	0	1	0	0	3	0	1	0	1	0	0	0	1	0	1	0	0	0	0	0	1	1	1	0	1	0	0	0	2	0	0	2	1	1	0	1	1	0	1	1	1	0	1
K01278	DPP4, CD26	dipeptidyl-peptidase 4 [EC:3.4.14.5]	0	0	0	0	0	3	0	0	9	0	1	0	0	0	0	0	0	0	4	0	0	0	0	0	3	3	0	0	0	0	0	0	2	0	0	5	0	0	0	1	0	0	0	0	0	0	0
K01281	pepX	X-Pro dipeptidyl-peptidase [EC:3.4.14.11]	0	0	0	0	0	0	0	0	2	0	0	0	0	0	0	0	0	0	0	0	0	0	0	0	0	0	0	0	0	0	0	0	0	0	0	0	0	0	0	0	0	0	0	0	0	0	0
K01283	ACE, CD143	peptidyl-dipeptidase A [EC:3.4.15.1]	0	0	0	0	0	0	0	0	0	0	0	0	0	0	0	0	0	0	0	0	0	0	0	0	0	0	0	0	0	0	0	0	1	0	0	0	0	0	0	0	0	0	0	0	0	0	0
K01284	dcp	peptidyl-dipeptidase Dcp [EC:3.4.15.5]	1	0	0	1	0	0	0	0	1	0	0	1	1	0	0	0	0	0	0	0	0	0	0	0	0	0	0	0	1	1	0	0	0	0	0	0	1	0	0	0	0	0	0	0	0	0	0
K01286	E3.4.16.4	D-alanyl-D-alanine carboxypeptidase [EC:3.4.16.4]	0	0	0	3	0	0	0	0	2	0	0	0	0	0	0	0	0	0	0	0	0	0	0	1	0	0	1	0	0	0	0	0	0	0	1	0	0	0	2	0	3	0	0	0	0	0	0
K01291	CPB1	carboxypeptidase B [EC:3.4.17.2]	0	0	0	0	0	0	1	0	0	0	0	0	0	0	0	0	0	0	0	0	0	0	0	0	0	0	0	0	0	0	0	0	0	0	0	0	0	0	0	0	0	0	0	0	0	0	0
K01295	cpg	glutamate carboxypeptidase [EC:3.4.17.11]	0	0	0	0	0	1	0	0	1	0	0	0	0	0	0	0	0	0	0	0	0	0	0	0	0	0	0	0	1	1	0	0	0	0	0	0	1	1	0	0	1	0	0	0	1	0	0
K01297	ldcA	muramoyltetrapeptide carboxypeptidase [EC:3.4.17.13]	0	0	0	2	0	0	1	3	1	0	0	1	0	0	0	0	0	0	2	0	0	1	1	3	1	2	0	0	0	0	1	0	1	0	3	2	0	0	2	0	1	0	1	0	0	0	1
K01298	CPA2	carboxypeptidase A2 [EC:3.4.17.15]	0	0	0	0	0	0	1	0	0	0	0	0	0	0	0	0	0	0	0	0	0	1	0	0	0	0	0	0	0	0	0	0	0	0	0	0	0	0	0	0	0	0	0	0	0	0	0
K01299	E3.4.17.19	carboxypeptidase Taq [EC:3.4.17.19]	0	0	0	1	0	0	1	1	1	0	0	0	0	0	0	1	1	1	0	0	1	1	1	1	0	0	2	0	2	2	0	0	0	0	1	1	0	2	0	1	1	1	1	0	0	0	1
K01301	NAALAD	N-acetylated-alpha-linked acidic dipeptidase [EC:3.4.17.21]	0	0	0	0	0	0	0	0	0	0	0	0	0	0	0	0	0	0	0	0	0	0	0	0	1	0	0	0	0	0	0	0	0	0	0	0	0	0	0	0	0	0	0	0	0	0	0
K01303	APEH	acylaminoacyl-peptidase [EC:3.4.19.1]	0	0	0	1	0	0	1	0	6	0	1	0	2	0	0	1	1	0	3	0	1	1	1	0	0	2	1	0	1	1	0	0	0	0	0	3	1	1	0	0	0	0	4	0	2	0	1
K01304	pcp	pyroglutamyl-peptidase [EC:3.4.19.3]	0	0	0	0	0	0	0	0	0	0	0	0	0	0	0	0	0	0	0	0	0	0	0	0	0	0	1	0	0	1	0	0	0	0	0	0	0	0	0	0	0	1	0	0	0	0	0
K01305	iadA	beta-aspartyl-dipeptidase (metallo-type) [EC:3.4.19.-]	1	0	0	0	0	0	0	0	0	0	0	0	0	0	0	0	0	0	0	0	0	0	0	0	0	0	0	0	0	0	0	1	0	0	0	0	0	0	0	0	0	2	0	0	0	0	0
K01317	ACR	acrosin [EC:3.4.21.10]	0	0	0	0	1	0	0	2	2	1	0	1	0	0	0	0	0	1	1	0	0	0	0	2	1	2	0	1	0	0	2	0	1	0	2	1	0	0	0	0	0	0	0	0	0	0	0
K01322	PREP	prolyl oligopeptidase [EC:3.4.21.26]	0	0	0	0	0	1	0	0	2	0	0	0	0	0	0	0	1	0	1	0	0	0	0	0	1	1	1	0	0	0	0	0	0	0	0	0	0	1	0	0	0	0	0	0	0	0	0
K01337	E3.4.21.50	lysyl endopeptidase [EC:3.4.21.50]	0	0	0	1	1	1	0	1	2	0	0	0	0	0	0	0	0	0	1	0	0	1	2	2	1	1	1	0	0	0	0	0	0	0	2	4	0	0	0	0	0	0	0	0	0	0	0
K01338	lon	ATP-dependent Lon protease [EC:3.4.21.53]	1	0	0	3	3	2	2	3	4	2	3	3	4	0	0	0	0	1	4	3	1	1	2	3	2	3	7	3	3	4	3	2	2	2	4	2	3	5	1	0	2	2	0	0	2	1	3
K01342	aprE	subtilisin [EC:3.4.21.62]	0	0	0	1	0	0	0	0	1	0	0	0	0	1	1	0	0	0	0	0	0	0	0	0	0	0	1	0	1	0	0	0	0	0	0	1	0	1	0	0	0	0	0	0	0	0	1
K01347	iga	IgA-specific serine endopeptidase [EC:3.4.21.72]	0	0	0	0	0	0	0	0	0	0	0	0	0	0	0	0	0	0	0	0	1	0	0	0	0	0	0	0	0	0	0	0	0	0	0	0	0	0	1	0	0	0	0	0	0	0	0
K01354	ptrB	oligopeptidase B [EC:3.4.21.83]	0	0	0	0	0	0	0	0	0	0	0	0	0	0	0	0	0	0	0	0	0	0	0	0	0	0	1	0	0	0	0	0	0	0	0	0	0	1	0	0	0	0	0	0	0	0	2
K01356	lexA	repressor LexA [EC:3.4.21.88]	0	0	0	1	1	2	1	1	2	2	0	1	3	0	0	0	0	0	0	0	0	1	1	1	1	0	2	2	0	1	1	1	2	0	1	1	1	2	1	0	1	1	0	0	3	0	0
K01358	clpP, CLPP	ATP-dependent Clp protease, protease subunit [EC:3.4.21.92]	0	0	0	4	1	1	1	1	1	1	1	1	2	1	0	0	0	1	2	1	1	1	1	1	1	1	2	1	1	2	1	1	1	0	1	1	2	2	4	1	1	1	0	0	1	0	1
K01361	E3.4.21.96	lactocepin [EC:3.4.21.96]	0	0	0	0	4	2	0	0	0	2	0	0	1	0	0	0	0	0	0	0	0	0	0	0	0	0	0	2	0	0	0	0	0	0	0	1	1	1	0	0	0	0	0	0	4	0	0
K01365	CTSL	cathepsin L [EC:3.4.22.15]	0	0	0	0	0	0	0	0	0	0	0	0	0	0	0	0	0	0	0	0	0	0	0	0	0	0	1	0	0	0	0	0	0	0	0	0	0	0	0	0	0	0	0	0	0	0	0
K01387	colA	microbial collagenase [EC:3.4.24.3]	0	0	0	4	0	0	0	1	0	1	0	0	0	0	0	0	0	0	1	1	0	1	1	0	0	1	1	0	0	0	0	0	1	0	1	2	0	2	4	0	0	0	0	0	0	0	1
K01392	THOP1	thimet oligopeptidase [EC:3.4.24.15]	0	0	0	0	0	0	0	0	1	0	0	0	0	0	0	0	0	0	0	0	0	0	0	0	0	0	0	0	0	0	0	0	1	0	0	0	0	0	0	0	0	0	0	0	0	0	0
K01399	lasB	pseudolysin [EC:3.4.24.26]	0	0	0	0	0	0	0	0	0	0	0	0	0	0	0	0	0	0	0	0	0	0	0	0	0	0	1	0	0	0	0	0	0	0	0	0	0	0	0	0	0	0	0	0	0	0	0
K01400	nprE	bacillolysin [EC:3.4.24.28]	0	0	0	0	0	1	0	1	0	0	0	0	0	0	0	0	0	0	1	0	0	0	0	1	0	1	1	0	0	0	0	0	0	0	1	1	1	2	0	0	0	0	0	0	0	0	0
K01406	prtC	serralysin [EC:3.4.24.40]	0	0	0	1	0	1	1	0	0	0	2	0	0	0	0	0	0	0	2	0	4	1	1	1	0	0	0	0	0	0	0	2	0	0	0	1	1	1	0	0	0	1	0	0	0	0	2
K01409	KAE1, tsaD, QRI7	N6-L-threonylcarbamoyladenine synthase [EC:2.3.1.234]	1	1	1	2	2	1	1	1	3	2	2	2	2	1	1	1	1	2	2	2	2	2	2	2	2	2	2	2	2	3	2	2	2	1	2	2	2	2	1	1	3	2	1	0	2	2	2
K01414	prlC	oligopeptidase A [EC:3.4.24.70]	0	0	0	0	0	0	0	0	3	0	0	0	0	0	0	0	0	0	0	0	0	0	0	0	0	0	0	0	0	0	0	0	1	0	0	0	0	0	1	0	0	0	0	0	0	0	0
K01417	MEP	extracellular elastinolytic metalloproteinase [EC:3.4.24.-]	0	0	0	0	0	0	0	0	0	0	0	0	0	0	0	0	0	0	0	0	0	0	0	0	0	0	0	0	0	1	0	0	0	0	0	0	0	0	0	0	0	0	0	0	0	0	0
K01419	hslV, clpQ	ATP-dependent HslUV protease, peptidase subunit HslV [EC:3.4.25.2]	0	0	0	1	1	2	1	1	1	0	1	1	2	0	0	0	0	0	1	1	1	1	1	1	1	1	0	0	1	1	1	1	1	0	1	1	0	0	0	0	1	1	0	0	1	0	0
K01420	fnr	CRP/FNR family transcriptional regulator, anaerobic regulatory protein	0	0	0	1	4	1	0	2	0	1	0	1	1	0	0	0	0	3	1	1	0	0	0	2	1	0	1	0	3	3	1	0	0	0	2	0	1	8	1	0	2	0	0	0	0	0	0
K01421	yhgE	putative membrane protein	0	0	0	0	0	1	0	0	0	0	0	0	1	0	0	0	0	0	0	0	0	0	0	0	0	0	0	0	0	0	0	0	0	0	0	0	0	0	1	0	0	0	0	0	0	0	0
K01424	E3.5.1.1, ansA, ansB	L-asparaginase [EC:3.5.1.1]	0	0	0	1	0	1	1	1	3	0	1	0	0	0	0	1	1	0	2	0	0	1	1	1	2	2	4	0	1	1	0	0	2	1	1	2	1	1	2	0	1	1	1	0	0	0	2
K01426	E3.5.1.4, amiE	amidase [EC:3.5.1.4]	0	0	0	2	0	2	0	0	2	1	0	0	1	0	0	1	0	0	0	0	0	0	0	0	0	0	1	2	1	1	0	0	3	0	0	0	1	3	1	0	3	0	0	0	5	0	0
K01427	URE	urease [EC:3.5.1.5]	0	0	0	2	0	0	0	0	0	0	0	0	0	0	0	0	0	0	0	0	0	0	0	0	0	0	0	0	0	0	0	0	0	0	0	0	0	0	0	0	0	0	0	0	0	0	0
K01428	ureC	urease subunit alpha [EC:3.5.1.5]	0	0	0	2	0	0	0	0	0	0	0	0	0	0	0	0	0	0	0	0	0	0	0	0	0	0	0	0	0	0	0	0	0	0	0	0	0	0	0	0	1	0	0	0	0	0	0
K01429	ureB	urease subunit beta [EC:3.5.1.5]	0	0	0	3	0	0	0	0	0	0	0	0	0	0	0	0	0	0	0	0	0	0	0	0	0	0	0	0	0	0	0	0	0	0	0	0	0	0	0	0	1	0	0	0	0	0	0
K01430	ureA	urease subunit gamma [EC:3.5.1.5]	0	0	0	1	0	0	0	0	0	0	0	0	0	0	0	0	0	0	0	0	0	0	0	0	0	0	0	0	0	0	0	0	0	0	0	0	0	0	0	0	1	0	0	0	0	0	0
K01431	UPB1, pydC	beta-ureidopropionase [EC:3.5.1.6]	0	0	1	0	0	0	0	0	0	0	0	0	0	0	0	0	0	0	1	0	0	0	0	0	0	0	0	0	0	0	0	0	0	0	0	0	0	0	0	0	0	0	0	0	0	0	0
K01432	AFMID	arylformamidase [EC:3.5.1.9]	0	0	0	0	0	0	0	0	0	0	0	0	0	0	0	0	0	0	0	0	0	0	0	0	0	0	0	0	0	0	0	0	0	0	0	0	0	0	0	0	1	0	0	0	0	0	0
K01433	purU	formyltetrahydrofolate deformylase [EC:3.5.1.10]	0	0	0	0	0	0	0	0	0	0	0	0	0	0	1	0	0	0	0	0	0	0	0	0	0	0	0	0	1	1	0	0	1	0	0	0	0	0	1	0	0	0	0	0	0	0	0
K01434	pac	penicillin G amidase [EC:3.5.1.11]	0	0	0	0	1	0	1	1	2	1	1	1	1	0	0	1	1	0	2	0	0	1	1	1	1	2	2	2	1	1	0	0	1	0	1	1	0	2	0	0	1	0	2	1	2	0	0
K01436	yhaA	amidohydrolase [EC:3.5.1.-]	0	0	0	0	0	1	0	2	2	0	0	1	1	0	0	0	0	0	1	0	1	0	0	2	1	3	1	0	1	1	0	0	2	0	2	2	2	2	2	1	0	0	0	0	1	0	0
K01438	argE	acetylornithine deacetylase [EC:3.5.1.16]	3	0	1	1	0	2	0	1	2	0	2	2	3	0	1	0	0	1	2	0	0	0	0	1	0	2	3	0	3	3	0	0	3	0	1	2	3	4	0	1	1	0	0	1	1	0	0
K01439	dapE	succinyl-diaminopimelate desuccinylase [EC:3.5.1.18]	1	1	1	4	0	0	1	1	0	0	1	2	4	0	2	1	1	1	2	0	2	1	1	1	0	1	2	1	3	3	0	1	1	2	1	1	1	3	0	2	2	1	2	0	4	0	2
K01442	cbh	choloylglycine hydrolase [EC:3.5.1.24]	0	0	0	0	0	0	0	0	0	0	0	0	0	0	0	0	0	0	0	0	0	0	0	0	0	0	0	0	0	0	0	0	0	0	0	0	1	0	0	0	0	0	0	0	0	0	0
K01443	nagA, AMDHD2	N-acetylglucosamine-6-phosphate deacetylase [EC:3.5.1.25]	0	0	0	0	0	2	1	1	2	0	1	1	1	0	0	1	0	1	2	0	0	2	2	1	2	0	0	0	1	1	0	1	1	1	1	0	0	0	1	0	0	1	1	0	0	0	2
K01447	xlyAB	N-acetylmuramoyl-L-alanine amidase [EC:3.5.1.28]	0	0	0	1	0	0	0	0	0	0	0	0	0	0	0	0	0	0	0	0	0	0	0	0	0	0	4	0	0	0	0	1	0	0	0	0	1	4	1	0	2	0	0	0	0	0	1
K01448	amiABC	N-acetylmuramoyl-L-alanine amidase [EC:3.5.1.28]	0	0	0	3	2	3	1	3	1	2	2	1	2	0	0	0	0	1	1	1	1	1	1	2	5	1	6	0	3	2	2	0	2	0	1	1	4	7	4	1	2	0	0	0	0	0	4
K01449	cwlJ, sleB	N-acetylmuramoyl-L-alanine amidase [EC:3.5.1.28]	0	0	0	0	0	0	0	0	0	0	0	1	0	0	0	0	0	0	0	0	0	0	0	0	0	0	0	0	0	0	2	1	0	0	1	2	0	0	0	0	1	0	0	0	0	0	0
K01452	E3.5.1.41	chitin deacetylase [EC:3.5.1.41]	0	0	0	0	0	0	0	0	0	0	0	1	0	0	0	0	0	0	0	0	0	0	0	0	0	0	0	0	1	1	1	0	1	0	0	0	0	0	0	0	0	0	0	0	0	0	1
K01455	E3.5.1.49	formamidase [EC:3.5.1.49]	0	0	0	2	0	0	0	0	0	0	0	0	1	0	0	0	1	0	0	0	0	0	0	0	0	0	0	0	0	0	0	0	0	0	0	0	0	0	0	0	0	0	0	0	0	0	0
K01457	atzF	allophanate hydrolase [EC:3.5.1.54]	0	0	0	0	0	0	0	0	0	0	0	0	0	0	0	0	0	0	0	0	0	0	0	0	0	0	0	0	2	2	0	0	0	0	0	0	2	2	0	0	2	0	0	0	0	0	0
K01458	hutG	N-formylglutamate deformylase [EC:3.5.1.68]	0	0	0	0	0	0	0	0	0	0	0	0	0	0	0	0	0	0	0	0	0	0	0	0	0	0	0	0	0	0	0	0	0	0	0	0	0	0	0	0	2	0	0	0	0	0	0
K01459	E3.5.1.77	N-carbamoyl-D-amino-acid hydrolase [EC:3.5.1.77]	0	0	0	0	0	0	0	0	0	0	0	0	0	0	0	0	0	0	0	0	0	0	0	0	0	1	0	0	0	0	0	0	0	0	0	0	0	0	0	0	1	0	0	0	0	0	0
K01462	PDF, def	peptide deformylase [EC:3.5.1.88]	0	0	0	1	1	1	1	1	1	1	1	1	2	1	0	0	0	2	1	2	1	1	1	1	1	1	1	1	1	1	1	1	0	0	1	1	1	1	2	1	1	1	0	0	1	0	1
K01463	bshB1	N-acetylglucosamine malate deacetylase 1 [EC:3.5.1.-]	0	0	0	0	1	1	0	1	1	0	0	1	1	0	0	0	0	0	1	0	1	0	0	1	1	1	2	0	1	1	0	0	3	0	1	2	0	0	1	0	0	0	0	0	0	0	1
K01464	DPYS, dht, hydA	dihydropyrimidinase [EC:3.5.2.2]	1	1	1	0	0	0	0	0	0	0	0	2	2	0	1	0	0	1	2	0	0	0	0	0	0	0	0	0	0	0	1	0	0	0	0	0	1	0	0	0	1	0	1	0	0	0	0
K01465	URA4, pyrC	dihydroorotase [EC:3.5.2.3]	1	1	1	3	1	2	1	1	3	1	2	3	3	0	0	0	1	0	3	1	0	1	1	1	3	1	4	1	1	1	1	2	4	2	1	1	0	2	2	0	2	2	1	1	1	0	1
K01466	allB	allantoinase [EC:3.5.2.5]	1	0	0	2	0	0	0	0	0	0	0	2	2	0	0	0	0	0	1	0	0	0	0	0	0	0	0	0	0	0	0	0	0	0	0	0	0	0	0	0	0	0	0	1	0	0	0
K01467	ampC	beta-lactamase class C [EC:3.5.2.6]	0	0	0	0	0	0	0	0	0	0	0	0	0	0	0	0	0	0	0	0	0	0	0	0	0	0	1	0	0	0	0	0	0	0	0	0	0	0	0	0	0	0	0	0	0	0	0
K01468	hutI, AMDHD1	imidazolonepropionase [EC:3.5.2.7]	0	0	0	0	1	1	0	1	1	0	0	1	1	0	0	0	1	1	2	0	1	1	1	1	1	2	0	0	0	0	0	0	1	0	1	0	0	1	0	0	1	1	0	0	0	0	1
K01469	OPLAH, OXP1, oplAH	5-oxoprolinase (ATP-hydrolysing) [EC:3.5.2.9]	2	1	1	6	0	3	2	0	3	3	0	2	1	0	0	0	1	3	5	0	0	2	2	0	1	2	3	3	0	0	2	0	1	0	0	0	0	1	1	0	2	0	1	0	10	0	0
K01470	E3.5.2.10	creatinine amidohydrolase [EC:3.5.2.10]	2	1	2	3	1	0	0	0	0	0	2	3	3	0	1	0	1	1	0	0	0	0	0	0	0	0	2	0	0	0	1	0	0	1	0	0	0	1	2	0	1	0	1	0	3	0	1
K01474	hyuB	N-methylhydantoinase B [EC:3.5.2.14]	1	1	1	3	0	1	1	0	2	2	0	2	1	0	0	0	1	3	3	0	0	1	1	0	0	1	2	1	0	0	1	0	0	0	0	0	0	1	1	0	1	0	0	0	5	0	0
K01476	E3.5.3.1, rocF, arg	arginase [EC:3.5.3.1]	0	0	0	1	0	0	0	1	1	0	0	1	0	0	0	0	0	0	1	0	1	0	0	1	0	0	2	0	1	1	0	0	0	0	1	0	0	1	0	0	0	0	0	0	0	0	0
K01478	arcA	arginine deiminase [EC:3.5.3.6]	0	0	0	0	0	0	0	0	0	0	0	0	0	0	0	0	1	0	0	0	0	0	0	0	0	1	1	0	0	0	0	0	0	0	0	1	1	0	0	0	0	0	0	0	0	0	0
K01479	hutG	formiminoglutamase [EC:3.5.3.8]	0	0	0	0	0	1	0	1	0	0	0	0	0	0	0	0	0	0	0	0	0	0	0	1	1	1	0	0	0	0	0	0	0	0	1	0	0	1	0	0	1	0	1	0	0	0	1
K01480	speB	agmatinase [EC:3.5.3.11]	1	1	1	3	1	1	0	2	2	0	1	3	2	0	1	1	2	1	2	0	3	1	1	2	1	1	3	0	2	2	1	1	0	1	2	0	0	1	1	0	2	0	2	0	3	1	2
K01481	E3.5.3.15	protein-arginine deiminase [EC:3.5.3.15]	0	0	0	0	0	2	0	0	0	0	0	0	0	0	0	0	0	0	0	0	0	0	0	0	1	0	0	0	0	0	0	0	0	0	0	0	0	0	0	0	0	0	0	0	0	0	0
K01483	allA	ureidoglycolate lyase [EC:4.3.2.3]	0	0	0	0	0	0	0	0	0	0	0	0	0	0	0	0	0	0	0	0	0	0	0	0	0	0	0	0	0	0	0	1	0	0	0	0	0	0	0	0	0	0	0	0	0	0	0
K01485	codA	cytosine/creatinine deaminase [EC:3.5.4.1 3.5.4.21]	0	0	0	1	0	1	0	1	1	0	0	1	0	0	1	0	1	0	1	0	0	0	0	1	0	1	0	0	1	1	0	0	1	0	1	1	0	0	2	0	1	0	1	0	0	0	1
K01486	ade	adenine deaminase [EC:3.5.4.2]	1	0	0	0	0	0	0	1	1	1	0	1	1	0	0	0	0	1	0	0	0	0	0	1	0	0	0	1	0	0	0	0	0	0	1	0	0	0	0	0	0	0	1	0	1	0	0
K01487	E3.5.4.3, guaD	guanine deaminase [EC:3.5.4.3]	0	0	0	1	0	0	0	2	2	0	0	1	0	0	1	0	2	0	1	0	0	0	0	2	0	1	0	0	0	0	0	0	1	0	2	2	1	0	1	0	1	0	1	0	0	0	1
K01488	add, ADA	adenosine deaminase [EC:3.5.4.4]	0	0	0	3	0	0	0	0	1	0	0	1	1	0	0	0	0	0	0	0	0	0	0	0	0	1	1	0	0	0	0	0	3	0	1	1	0	2	0	0	0	0	0	0	0	0	0
K01489	cdd, CDA	cytidine deaminase [EC:3.5.4.5]	1	0	0	1	0	1	3	2	0	1	2	3	3	0	0	1	0	1	2	0	2	3	3	2	2	2	2	1	2	1	3	2	1	0	3	2	2	2	2	0	2	2	1	0	2	0	2
K01491	folD	methylenetetrahydrofolate dehydrogenase (NADP+) / methenyltetrahydrofolate cyclohydrolase [EC:1.5.1.5 3.5.4.9]	0	0	0	1	1	1	1	1	1	1	1	1	1	1	1	0	0	1	1	1	1	1	1	1	1	1	1	1	1	1	1	1	1	0	1	1	0	1	1	1	1	1	0	0	0	0	1
K01493	comEB	dCMP deaminase [EC:3.5.4.12]	0	0	0	0	0	1	1	0	1	0	0	1	1	0	0	0	0	0	0	0	0	1	1	0	0	0	0	0	0	0	1	1	1	0	0	0	0	0	1	0	0	1	0	0	0	0	0
K01494	dcd	dCTP deaminase [EC:3.5.4.13]	1	2	1	1	1	1	0	1	1	1	1	0	0	0	0	1	2	0	1	2	0	0	0	1	1	1	1	1	1	1	0	0	0	2	1	0	1	1	0	0	1	0	1	1	1	0	1
K01495	GCH1, folE	GTP cyclohydrolase IA [EC:3.5.4.16]	0	0	0	1	1	0	2	2	1	1	0	2	1	0	1	0	0	0	2	1	1	2	1	2	2	2	2	1	2	2	2	1	1	0	1	2	0	1	3	0	1	1	1	0	0	0	2
K01496	hisI	phosphoribosyl-AMP cyclohydrolase [EC:3.5.4.19]	1	1	1	1	0	1	1	0	1	1	1	1	1	0	1	0	0	0	2	1	0	1	1	0	0	1	1	1	1	1	1	1	1	1	0	1	1	1	1	0	1	0	1	1	1	0	0
K01497	ribA, RIB1	GTP cyclohydrolase II [EC:3.5.4.25]	0	0	0	3	1	1	1	0	1	2	2	0	2	0	1	0	0	1	3	2	0	1	1	0	1	1	1	2	0	0	1	1	2	0	0	1	1	2	1	0	2	0	1	0	2	0	1
K01498	ribD1	diaminohydroxyphosphoribosylaminopyrimidine deaminase [EC:3.5.4.26]	0	0	0	1	1	1	1	0	1	1	1	1	1	0	0	0	0	1	1	0	0	1	1	0	0	1	0	2	1	1	1	1	1	0	0	1	0	1	1	0	0	1	0	0	1	0	1
K01499	mch	methenyltetrahydromethanopterin cyclohydrolase [EC:3.5.4.27]	0	0	0	2	0	2	0	0	0	0	0	0	0	0	0	1	0	0	0	0	0	0	0	0	0	0	0	0	0	0	0	0	0	0	0	0	0	0	1	0	2	0	0	0	0	0	0
K01501	E3.5.5.1	nitrilase [EC:3.5.5.1]	0	0	0	0	1	1	0	0	1	0	0	2	0	0	0	0	0	0	0	0	0	0	0	0	0	1	0	0	0	0	0	0	0	0	0	0	0	0	0	0	2	0	0	0	0	0	0
K01502	E3.5.5.7	aliphatic nitrilase [EC:3.5.5.7]	0	0	0	0	0	0	0	0	0	0	0	2	0	0	0	0	0	0	0	0	0	0	0	0	0	0	0	0	0	0	0	0	0	0	0	0	0	0	0	0	0	0	0	0	0	0	0
K01505	E3.5.99.7	1-aminocyclopropane-1-carboxylate deaminase [EC:3.5.99.7]	0	1	0	0	0	0	0	0	0	0	1	0	1	0	0	0	0	0	0	0	0	0	0	0	0	0	0	0	0	0	0	0	0	0	0	0	0	0	0	0	0	0	0	0	1	0	0
K01507	ppa	inorganic pyrophosphatase [EC:3.6.1.1]	0	0	0	0	2	3	1	1	0	0	0	1	0	1	1	1	1	2	0	1	0	1	1	0	0	0	1	0	1	1	0	0	0	0	1	3	1	1	1	1	0	0	1	0	2	1	0
K01512	acyP	acylphosphatase [EC:3.6.1.7]	4	2	3	1	1	1	1	1	1	1	1	1	1	0	3	1	2	2	1	1	1	1	1	1	1	1	1	1	1	1	1	1	1	2	1	1	1	1	1	0	1	1	1	1	1	0	0
K01515	nudF	ADP-ribose pyrophosphatase [EC:3.6.1.13]	2	1	1	4	3	0	1	0	0	3	1	1	1	0	1	2	2	1	2	1	2	1	1	1	1	3	3	3	4	5	0	1	1	2	0	2	0	1	1	0	2	2	2	2	2	0	1
K01518	NUDT2	bis(5'-nucleosidyl)-tetraphosphatase [EC:3.6.1.17]	0	0	0	0	0	0	0	0	0	1	0	0	0	0	0	0	1	0	0	1	0	0	0	0	0	0	0	1	1	1	0	0	0	0	0	0	0	0	0	1	0	0	0	0	0	0	0
K01520	dut, DUT	dUTP pyrophosphatase [EC:3.6.1.23]	0	0	0	0	0	0	1	2	1	1	0	0	0	0	0	0	1	0	0	1	0	1	1	2	2	1	0	1	0	0	1	0	2	1	2	1	0	0	0	0	1	0	0	0	0	1	1
K01523	hisE	phosphoribosyl-ATP pyrophosphohydrolase [EC:3.6.1.31]	0	0	1	1	0	1	0	0	0	0	0	1	1	0	0	0	0	0	1	1	0	0	0	0	0	0	1	0	1	1	0	1	0	1	0	0	1	1	1	0	0	0	0	0	1	0	0
K01524	ppx-gppA	exopolyphosphatase / guanosine-5'-triphosphate,3'-diphosphate pyrophosphatase [EC:3.6.1.11 3.6.1.40]	0	0	0	1	1	0	1	1	1	0	1	1	2	0	0	0	0	0	1	2	1	1	1	1	3	1	1	0	1	2	1	3	0	0	1	2	0	1	1	0	3	1	0	0	0	0	2
K01531	mgtA, mgtB	P-type Mg2+ transporter [EC:7.2.2.14]	0	0	0	1	0	0	0	0	0	0	1	1	1	1	0	0	0	0	0	1	0	1	1	0	0	0	2	0	0	0	0	0	0	0	0	0	0	2	0	1	0	0	0	0	0	0	0
K01533	copB	P-type Cu2+ transporter [EC:7.2.2.9]	1	1	1	2	0	1	0	1	1	2	0	1	0	0	2	2	1	1	2	3	1	1	2	1	2	0	0	2	1	1	3	1	1	2	2	0	0	0	3	1	1	1	2	3	3	0	2
K01534	zntA	Zn2+/Cd2+-exporting ATPase [EC:7.2.2.12 7.2.2.21]	0	0	0	1	1	0	2	0	1	0	1	0	2	0	0	0	2	0	0	0	0	1	1	0	0	0	2	0	1	1	0	1	1	0	1	0	2	3	1	0	0	0	0	0	0	0	0
K01535	PMA1, PMA2	H+-transporting ATPase [EC:7.1.2.1]	0	0	0	1	0	0	0	0	0	0	0	0	1	0	0	3	0	1	0	0	0	0	0	0	0	0	0	0	0	0	0	0	0	2	0	0	0	0	0	1	0	0	0	0	0	0	0
K01537	ATP2C	P-type Ca2+ transporter type 2C [EC:7.2.2.10]	1	1	1	5	0	0	1	0	0	1	0	1	0	1	0	2	0	4	0	1	0	1	1	0	0	0	5	2	1	1	2	1	0	1	0	0	1	2	0	1	2	0	0	1	3	0	0
K01546	kdpA	potassium-transporting ATPase potassium-binding subunit	0	0	0	0	0	0	0	0	0	0	0	0	0	0	0	0	0	0	0	0	0	0	0	0	0	0	0	0	0	0	0	0	0	0	1	0	0	0	0	0	0	0	0	0	0	0	0
K01547	kdpB	potassium-transporting ATPase ATP-binding subunit [EC:7.2.2.6]	0	0	0	0	0	0	0	0	0	0	0	0	0	0	0	0	0	0	0	0	0	0	0	0	0	0	0	0	0	0	0	0	0	0	1	0	0	0	0	0	0	0	0	0	0	0	0
K01548	kdpC	potassium-transporting ATPase KdpC subunit	0	0	0	0	0	0	0	0	0	0	0	0	0	0	0	0	0	0	0	0	0	0	0	0	0	0	0	0	0	0	0	0	0	0	1	0	0	0	0	0	0	0	0	0	0	0	0
K01551	arsA, ASNA1, GET3	arsenite/tail-anchored protein-transporting ATPase [EC:7.3.2.7 7.3.-.-]	2	0	0	3	0	0	0	0	0	0	1	1	3	0	1	1	3	0	1	2	0	0	0	0	1	0	2	0	0	0	1	0	0	0	0	0	0	6	2	0	0	0	2	2	2	0	1
K01555	FAH, fahA	fumarylacetoacetase [EC:3.7.1.2]	0	0	0	0	0	0	0	0	0	1	0	0	0	0	0	0	0	0	0	0	0	0	0	0	0	0	0	1	0	0	0	0	0	0	0	0	0	1	0	0	0	0	0	0	0	0	0
K01556	KYNU, kynU	kynureninase [EC:3.7.1.3]	0	0	0	0	0	0	0	1	0	0	0	1	0	0	0	0	0	0	0	0	0	0	0	1	0	1	1	0	0	0	0	0	0	0	1	0	0	1	0	0	1	0	0	0	0	0	0
K01560	E3.8.1.2	2-haloacid dehalogenase [EC:3.8.1.2]	1	0	0	2	0	0	0	0	1	1	1	1	0	0	0	1	0	0	0	0	0	0	0	0	0	1	3	1	0	0	0	0	1	0	0	1	1	0	1	0	1	0	1	1	1	0	2
K01561	dehH	haloacetate dehalogenase [EC:3.8.1.3]	0	0	0	1	0	0	0	0	0	0	0	0	0	0	0	0	0	0	0	0	0	0	0	0	0	0	1	0	0	0	0	0	0	0	0	0	0	1	0	0	1	0	0	1	0	0	0
K01563	dhaA	haloalkane dehalogenase [EC:3.8.1.5]	0	0	1	3	0	0	0	1	1	2	0	1	0	1	0	0	0	0	1	0	0	0	0	1	0	1	1	2	1	1	0	0	1	0	1	1	0	3	2	0	1	1	0	0	1	0	1
K01565	SGSH	N-sulfoglucosamine sulfohydrolase [EC:3.10.1.1]	0	0	0	0	0	0	0	0	0	0	0	0	0	0	0	0	0	0	0	0	0	0	0	0	0	0	0	0	0	0	0	0	1	0	0	0	0	0	0	0	0	0	0	0	0	0	0
K01571	oadA	oxaloacetate decarboxylase (Na+ extruding) subunit alpha [EC:7.2.4.2]	0	0	0	2	0	1	1	1	3	1	1	1	2	0	1	0	0	1	1	3	1	0	0	1	1	1	0	2	1	1	0	1	1	0	1	0	0	0	1	0	0	1	0	0	0	0	1
K01572	#N/A	#N/A	0	0	0	0	1	0	0	0	1	0	0	0	0	0	0	0	0	0	0	0	0	0	0	0	0	0	2	0	0	0	0	1	0	0	0	0	0	2	0	0	0	2	0	0	0	0	0
K01573	oadG	oxaloacetate decarboxylase (Na+ extruding) subunit gamma	0	0	0	0	0	0	0	0	0	0	0	0	0	0	0	0	0	0	0	0	0	0	0	0	0	0	0	0	0	0	0	0	0	0	0	0	0	1	0	0	0	0	0	0	0	0	0
K01574	adc	acetoacetate decarboxylase [EC:4.1.1.4]	0	0	0	0	0	0	0	0	0	1	0	0	0	0	0	0	1	0	0	0	0	0	0	0	0	0	0	0	0	0	0	0	0	0	0	0	1	0	0	0	0	0	0	0	0	0	0
K01576	mdlC	benzoylformate decarboxylase [EC:4.1.1.7]	0	0	0	0	0	0	1	0	0	1	0	2	1	0	0	0	0	0	0	0	0	1	1	0	0	0	0	0	0	1	0	0	0	0	0	0	0	0	0	0	0	0	0	0	1	0	0
K01578	MLYCD	malonyl-CoA decarboxylase [EC:4.1.1.9]	0	0	0	0	0	0	0	0	0	0	0	0	0	0	0	0	0	0	0	0	0	0	0	0	0	0	0	0	0	0	0	0	0	0	0	0	0	0	0	0	1	0	0	0	0	0	0
K01579	panD	aspartate 1-decarboxylase [EC:4.1.1.11]	0	0	0	0	1	1	1	1	1	1	1	0	0	0	0	0	0	0	0	1	0	1	1	1	1	1	0	1	1	1	1	1	1	0	1	1	0	0	1	0	0	1	0	0	0	0	0
K01580	E4.1.1.15, gadB, gadA, GAD	glutamate decarboxylase [EC:4.1.1.15]	0	1	0	1	0	0	0	0	0	0	0	0	0	0	0	0	1	0	0	0	0	0	0	0	0	0	0	0	0	0	0	0	0	0	0	0	0	0	0	0	0	0	0	0	0	0	0
K01581	E4.1.1.17, ODC1, speC, speF	ornithine decarboxylase [EC:4.1.1.17]	0	0	0	0	0	0	0	0	0	0	0	0	0	0	1	0	0	0	0	1	0	0	0	0	0	0	0	0	0	0	0	1	0	0	0	0	0	0	0	0	1	1	1	0	0	0	1
K01582	E4.1.1.18, ldcC, cadA	lysine decarboxylase [EC:4.1.1.18]	0	0	0	0	0	0	0	0	0	0	0	0	0	0	0	0	0	0	0	0	1	0	0	0	0	0	0	0	0	0	0	0	0	0	0	0	0	0	1	0	0	0	0	0	0	0	0
K01585	speA	arginine decarboxylase [EC:4.1.1.19]	0	0	0	1	0	0	1	1	1	0	1	1	1	0	0	1	0	0	1	0	1	1	1	1	0	0	1	0	1	1	0	0	1	0	1	1	0	1	3	0	0	0	0	0	1	0	0
K01586	lysA	diaminopimelate decarboxylase [EC:4.1.1.20]	0	0	0	2	0	0	1	0	2	1	1	1	1	0	1	0	0	2	1	1	1	1	1	0	1	1	2	1	1	0	1	2	2	0	0	1	0	2	1	0	1	2	1	0	1	0	1
K01587	PAICS	phosphoribosylaminoimidazole carboxylase / phosphoribosylaminoimidazole-succinocarboxamide synthase [EC:4.1.1.21 6.3.2.6]	0	0	0	1	1	0	0	0	0	0	0	0	0	0	0	0	0	0	0	1	0	0	0	0	1	0	0	0	1	1	0	1	0	0	0	0	0	1	1	0	1	1	0	0	0	0	1
K01588	purE	5-(carboxyamino)imidazole ribonucleotide mutase [EC:5.4.99.18]	0	0	0	1	1	0	1	1	1	1	1	1	1	0	1	0	0	0	1	1	0	1	1	1	1	1	1	1	1	1	1	1	0	1	1	1	0	1	1	0	1	1	1	0	1	0	1
K01589	purK	5-(carboxyamino)imidazole ribonucleotide synthase [EC:6.3.4.18]	0	0	0	1	0	0	1	1	1	0	0	1	0	0	1	0	0	0	1	1	0	1	1	1	0	1	1	0	1	1	1	1	0	1	1	1	1	1	1	0	1	1	0	0	0	0	1
K01591	pyrF	orotidine-5'-phosphate decarboxylase [EC:4.1.1.23]	1	1	1	3	3	2	2	2	2	3	2	1	1	0	1	0	1	1	2	1	0	1	1	2	2	3	2	2	1	1	2	2	2	1	2	3	1	1	2	0	3	2	1	1	1	0	2
K01593	DDC, TDC	aromatic-L-amino-acid/L-tryptophan decarboxylase [EC:4.1.1.28 4.1.1.105]	0	0	0	1	0	0	0	0	1	0	0	1	0	0	0	0	0	0	1	0	0	0	0	0	0	1	0	0	0	0	0	0	1	0	0	0	0	1	0	0	0	0	0	0	0	0	0
K01595	ppc	phosphoenolpyruvate carboxylase [EC:4.1.1.31]	1	1	1	0	0	1	0	0	0	0	1	1	0	0	0	1	0	0	0	0	0	0	0	0	0	0	2	0	1	1	1	0	0	1	0	1	1	2	0	0	1	1	0	1	0	0	0
K01596	E4.1.1.32, pckA, PCK	phosphoenolpyruvate carboxykinase (GTP) [EC:4.1.1.32]	0	0	0	1	0	0	0	0	0	0	1	0	0	0	0	1	0	0	1	0	0	0	0	0	0	1	1	0	0	0	0	0	0	0	0	0	0	1	0	0	0	0	0	0	0	0	0
K01597	MVD, mvaD	diphosphomevalonate decarboxylase [EC:4.1.1.33]	1	1	1	0	0	0	0	0	0	0	0	0	0	0	0	0	0	0	0	0	0	0	0	0	0	0	1	0	0	0	0	0	0	0	0	0	1	1	0	0	1	0	0	1	0	1	0
K01598	PPCDC, coaC	phosphopantothenoylcysteine decarboxylase [EC:4.1.1.36]	0	0	0	0	0	1	1	1	1	1	1	2	2	0	0	0	0	0	1	0	0	1	1	0	0	0	1	1	1	1	1	1	1	0	0	0	1	1	1	0	1	1	0	0	1	0	1
K01599	hemE, UROD	uroporphyrinogen decarboxylase [EC:4.1.1.37]	0	0	0	1	0	1	1	0	1	1	12	2	2	0	0	0	0	0	1	1	1	1	1	0	1	1	1	1	1	2	0	0	5	1	0	1	0	1	1	0	1	0	0	1	2	0	1
K01601	rbcL, cbbL	ribulose-bisphosphate carboxylase large chain [EC:4.1.1.39]	0	0	0	1	0	2	0	0	0	0	0	1	1	0	0	1	0	0	0	0	0	0	0	0	1	1	0	0	1	0	0	0	0	1	0	1	2	0	1	0	1	0	0	0	1	0	0
K01602	rbcS, cbbS	ribulose-bisphosphate carboxylase small chain [EC:4.1.1.39]	0	0	0	1	0	1	0	0	0	0	0	0	0	0	0	0	0	0	0	0	0	0	0	0	0	0	0	0	1	0	0	0	0	0	0	0	1	0	1	0	1	0	0	0	1	0	0
K01607	pcaC	4-carboxymuconolactone decarboxylase [EC:4.1.1.44]	0	0	0	4	1	1	1	1	2	0	0	5	0	0	0	0	0	1	1	0	1	1	2	1	1	0	1	0	2	4	0	1	0	0	1	2	0	1	0	0	2	1	1	0	1	0	1
K01608	gcl	tartronate-semialdehyde synthase [EC:4.1.1.47]	0	0	0	1	0	0	0	0	0	0	0	0	0	0	0	0	0	0	0	0	0	0	0	0	0	0	0	0	0	0	0	0	0	0	0	0	0	1	0	0	1	0	0	0	0	0	0
K01609	trpC	indole-3-glycerol phosphate synthase [EC:4.1.1.48]	0	1	1	1	0	1	1	0	2	1	1	1	1	0	1	0	0	0	1	1	0	1	1	0	2	1	1	1	1	1	1	1	1	1	0	1	1	1	1	0	1	0	1	0	1	0	0
K01610	E4.1.1.49, pckA	phosphoenolpyruvate carboxykinase (ATP) [EC:4.1.1.49]	0	0	0	1	0	0	1	1	1	0	1	1	0	0	1	0	0	1	1	0	1	1	1	1	0	1	1	0	2	1	0	0	1	0	2	1	0	1	0	0	0	1	0	0	1	0	1
K01611	speD, AMD1	S-adenosylmethionine decarboxylase [EC:4.1.1.50]	2	2	2	0	1	0	1	1	0	2	1	1	1	0	1	1	2	1	1	1	1	1	1	1	1	1	0	2	2	2	2	1	1	2	1	1	1	0	1	0	0	1	2	2	1	0	1
K01613	psd, PISD	phosphatidylserine decarboxylase [EC:4.1.1.65]	1	1	0	1	0	1	1	1	0	0	0	0	0	0	0	0	0	0	2	0	0	1	1	1	1	1	1	0	1	1	1	0	1	0	2	1	0	1	0	0	1	0	0	0	0	0	0
K01615	gcdA	glutaconyl-CoA decarboxylase subunit alpha [EC:7.2.4.5]	0	0	0	0	0	0	0	0	1	0	0	0	0	0	0	0	0	0	0	0	0	0	0	0	0	0	1	0	0	0	0	0	0	1	0	0	0	0	0	0	1	0	0	0	0	0	0
K01617	dmpH, xylI, nahK	2-oxo-3-hexenedioate decarboxylase [EC:4.1.1.77]	0	0	0	0	0	0	0	1	0	0	0	3	1	0	0	0	0	0	0	0	0	0	0	1	2	0	2	0	0	3	0	0	0	0	1	0	0	2	0	0	1	0	0	0	0	0	0
K01619	deoC, DERA	deoxyribose-phosphate aldolase [EC:4.1.2.4]	1	0	0	0	0	0	1	1	1	0	1	1	1	0	0	1	1	1	1	1	2	1	1	1	1	1	2	0	1	1	0	1	1	0	1	1	1	1	1	0	0	2	1	1	0	0	1
K01620	ltaE	threonine aldolase [EC:4.1.2.48]	0	0	0	2	1	1	2	1	2	1	0	2	1	0	1	0	1	1	2	0	1	2	2	1	1	1	0	0	0	0	0	0	1	2	1	0	1	1	0	0	1	0	2	0	1	0	0
K01621	xfp, xpk	xylulose-5-phosphate/fructose-6-phosphate phosphoketolase [EC:4.1.2.9 4.1.2.22]	0	0	0	0	0	0	0	0	0	0	0	0	0	0	0	0	0	0	0	0	1	0	0	0	0	0	0	0	0	0	0	0	0	0	0	0	0	0	0	0	0	0	0	0	0	0	0
K01622	K01622	fructose 1,6-bisphosphate aldolase/phosphatase [EC:4.1.2.13 3.1.3.11]	1	1	1	0	1	1	0	0	0	1	0	2	4	0	1	1	1	0	1	1	0	0	0	0	0	0	1	1	1	1	1	0	0	1	0	0	0	0	0	0	0	0	1	1	1	0	1
K01624	FBA, fbaA	fructose-bisphosphate aldolase, class II [EC:4.1.2.13]	0	0	0	1	0	1	0	0	1	1	1	0	0	1	0	0	0	1	0	0	0	0	0	1	2	0	0	1	3	1	1	1	2	0	0	0	1	0	1	1	1	0	0	0	1	0	0
K01625	eda	2-dehydro-3-deoxyphosphogluconate aldolase / (4S)-4-hydroxy-2-oxoglutarate aldolase [EC:4.1.2.14 4.1.3.42]	0	0	0	0	0	0	0	0	0	0	0	0	0	0	0	0	0	0	0	0	0	0	0	0	0	0	0	0	0	1	0	1	1	0	0	1	1	0	1	0	2	0	0	0	0	0	1
K01626	E2.5.1.54, aroF, aroG, aroH	3-deoxy-7-phosphoheptulonate synthase [EC:2.5.1.54]	0	0	0	0	0	0	0	0	0	1	0	0	0	0	0	0	0	0	0	0	0	0	0	0	0	0	2	1	2	2	0	1	0	0	0	0	2	1	0	0	1	0	0	0	2	0	0
K01627	kdsA	2-dehydro-3-deoxyphosphooctonate aldolase (KDO 8-P synthase) [EC:2.5.1.55]	0	0	0	3	0	2	1	2	1	0	1	0	0	0	0	0	0	0	2	1	0	1	1	2	2	0	0	0	0	0	2	0	2	0	2	0	0	0	0	0	1	0	0	0	0	0	1
K01628	fucA	L-fuculose-phosphate aldolase [EC:4.1.2.17]	0	0	0	2	0	0	0	1	1	1	4	6	2	0	2	1	1	2	3	2	1	0	0	1	1	1	2	1	2	2	1	2	2	2	1	1	2	1	1	0	1	1	1	0	0	0	0
K01630	garL	2-dehydro-3-deoxyglucarate aldolase [EC:4.1.2.20]	0	0	0	2	0	1	0	0	0	0	0	1	2	0	0	0	1	0	1	0	0	0	0	0	0	0	1	0	0	0	0	0	1	1	0	0	0	0	0	0	2	0	1	0	1	0	0
K01631	dgoA	2-dehydro-3-deoxyphosphogalactonate aldolase [EC:4.1.2.21]	0	0	0	1	0	0	0	0	0	0	0	0	0	0	0	0	0	0	0	0	0	0	0	0	0	0	0	0	0	0	0	0	0	0	0	0	0	0	0	0	1	0	0	0	0	0	0
K01633	folB	7,8-dihydroneopterin aldolase/epimerase/oxygenase [EC:4.1.2.25 5.1.99.8 1.13.11.81]	0	0	0	3	1	3	3	2	1	0	1	3	1	0	0	0	0	0	1	0	0	2	1	2	1	3	0	0	2	2	0	0	0	0	1	3	0	1	2	0	3	0	0	0	0	0	1
K01634	SGPL1, DPL1	sphinganine-1-phosphate aldolase [EC:4.1.2.27]	0	1	0	1	0	0	1	0	0	0	0	0	0	0	0	0	1	0	0	0	0	1	1	0	0	0	1	0	0	0	0	0	0	0	0	0	0	1	0	0	0	0	0	0	0	0	0
K01635	lacD	tagatose 1,6-diphosphate aldolase [EC:4.1.2.40]	0	0	0	0	0	0	0	0	0	0	1	0	1	0	0	0	0	0	1	0	0	0	0	0	0	0	1	0	0	0	0	0	0	0	0	0	1	1	0	0	0	0	0	0	0	0	0
K01637	E4.1.3.1, aceA	isocitrate lyase [EC:4.1.3.1]	1	1	1	1	1	0	1	0	0	0	0	1	0	0	0	0	0	0	0	0	0	1	1	0	0	0	1	0	1	1	0	0	0	0	0	0	0	1	0	0	0	0	0	3	1	0	0
K01638	aceB, glcB	malate synthase [EC:2.3.3.9]	1	1	1	1	0	0	1	0	0	0	0	1	0	0	0	0	0	0	0	0	0	1	1	0	0	0	1	0	1	1	0	0	0	0	0	0	0	1	0	0	1	0	0	1	1	0	0
K01639	E4.1.3.3, nanA, NPL	N-acetylneuraminate lyase [EC:4.1.3.3]	1	1	1	0	0	0	0	0	0	0	0	1	0	0	0	0	0	0	0	0	0	0	0	0	0	0	0	0	0	0	0	0	1	0	0	0	0	0	0	0	0	0	1	0	0	0	0
K01640	E4.1.3.4, HMGCL, hmgL	hydroxymethylglutaryl-CoA lyase [EC:4.1.3.4]	0	0	0	0	0	0	1	0	0	1	0	1	1	0	0	0	0	0	0	0	1	1	1	0	0	0	1	1	1	2	0	0	0	0	0	1	0	3	0	0	1	0	0	0	1	0	1
K01641	E2.3.3.10	hydroxymethylglutaryl-CoA synthase [EC:2.3.3.10]	1	1	1	1	0	0	0	0	1	0	0	0	0	0	1	1	1	0	1	0	0	0	0	0	0	0	2	1	0	0	0	0	0	1	0	0	2	2	0	0	0	0	1	1	0	1	0
K01643	citF	citrate lyase subunit alpha / citrate CoA-transferase [EC:2.8.3.10]	0	0	0	0	0	0	0	0	1	0	0	0	0	0	0	0	0	0	0	0	0	0	0	0	0	0	0	0	0	0	0	0	0	0	0	0	0	0	0	0	0	0	0	0	0	0	0
K01644	citE	citrate lyase subunit beta / citryl-CoA lyase [EC:4.1.3.34]	0	0	0	1	0	0	0	0	1	1	0	1	0	0	1	0	1	0	0	0	0	0	0	0	0	0	1	1	0	0	0	0	0	0	0	0	1	1	0	0	2	0	1	0	3	0	0
K01647	CS, gltA	citrate synthase [EC:2.3.3.1]	2	1	1	1	2	2	1	2	2	0	1	3	4	0	1	0	1	0	5	1	1	1	1	2	1	1	1	0	1	1	0	1	1	0	2	2	1	1	1	0	1	0	1	1	1	0	1
K01648	ACLY	ATP citrate (pro-S)-lyase [EC:2.3.3.8]	0	0	0	0	0	0	0	0	0	0	0	0	0	0	0	0	0	0	0	0	0	0	0	0	0	0	0	0	0	0	0	0	0	0	0	0	0	0	0	0	0	0	0	0	0	1	0
K01649	leuA, IMS	2-isopropylmalate synthase [EC:2.3.3.13]	4	4	4	2	0	3	0	0	0	2	2	5	4	0	4	0	0	0	3	2	1	0	0	0	0	0	2	2	3	3	2	2	3	4	0	2	3	2	2	0	2	0	1	5	0	0	0
K01652	E2.2.1.6L, ilvB, ilvG, ilvI	acetolactate synthase I/II/III large subunit [EC:2.2.1.6]	2	2	1	7	0	2	0	0	0	4	1	6	3	0	1	0	1	0	2	1	0	0	0	0	1	1	2	3	1	2	1	1	4	1	0	2	1	2	2	0	7	0	2	2	7	0	0
K01653	E2.2.1.6S, ilvH, ilvN	acetolactate synthase I/III small subunit [EC:2.2.1.6]	0	0	0	1	0	1	0	0	0	1	1	1	1	0	1	0	0	0	1	1	0	0	0	0	1	0	1	1	1	1	1	1	0	0	0	1	1	1	1	0	1	0	0	0	0	0	0
K01654	neuB, nnaB	N-acetylneuraminate synthase [EC:2.5.1.56]	0	0	0	0	0	0	0	0	0	0	0	0	0	0	0	0	0	0	0	1	0	0	0	1	0	0	0	0	0	0	0	0	0	0	0	1	0	0	0	0	0	0	0	0	0	0	0
K01657	trpE	anthranilate synthase component I [EC:4.1.3.27]	0	1	1	1	0	1	1	0	1	1	2	2	2	0	1	0	0	0	1	1	0	1	1	0	1	1	1	1	1	1	1	2	2	1	0	1	1	0	2	0	1	0	1	0	1	0	0
K01658	trpG	anthranilate synthase component II [EC:4.1.3.27]	0	1	1	1	0	1	1	0	1	2	1	2	1	0	1	0	0	0	1	1	1	1	1	0	1	1	1	2	1	1	1	2	0	1	0	1	1	1	2	0	2	0	1	0	1	0	0
K01661	menB	naphthoate synthase [EC:4.1.3.36]	0	0	0	1	0	0	0	0	2	2	0	1	0	0	0	0	0	0	0	0	0	0	0	0	0	0	1	2	0	0	0	0	0	0	0	1	1	1	1	0	0	0	0	0	1	0	0
K01662	dxs	1-deoxy-D-xylulose-5-phosphate synthase [EC:2.2.1.7]	0	0	0	0	0	0	0	1	1	0	1	0	0	0	0	0	0	0	0	1	1	0	0	1	1	1	0	0	1	1	1	1	0	0	1	0	0	0	1	0	1	1	0	0	0	0	0
K01663	HIS7	imidazole glycerol-phosphate synthase [EC:4.3.2.10]	0	0	0	0	0	0	0	0	0	0	0	0	0	0	0	0	0	0	0	1	0	0	0	0	0	0	0	0	0	0	0	1	0	0	0	0	0	0	0	0	0	0	0	0	1	0	0
K01665	pabB	para-aminobenzoate synthetase component I [EC:2.6.1.85]	0	1	1	0	0	2	1	0	0	0	1	0	0	0	1	0	0	0	0	2	0	0	0	0	0	0	0	0	1	1	1	2	1	1	0	1	0	0	1	0	1	0	1	0	0	0	0
K01666	mhpE	4-hydroxy 2-oxovalerate aldolase [EC:4.1.3.39]	0	0	0	0	0	0	0	0	0	0	0	2	0	0	0	0	0	0	0	0	0	0	0	0	1	0	1	0	0	2	0	0	0	0	0	0	0	1	0	0	0	0	0	0	0	0	0
K01667	tnaA	tryptophanase [EC:4.1.99.1]	0	0	0	0	2	1	1	1	1	0	0	0	0	0	0	1	2	1	1	0	1	1	1	1	1	1	0	0	0	0	0	0	1	0	1	0	0	0	0	0	0	0	0	0	0	0	1
K01668	E4.1.99.2	tyrosine phenol-lyase [EC:4.1.99.2]	0	0	0	0	0	0	0	1	1	0	0	0	0	0	0	0	0	0	0	0	1	0	0	1	0	0	1	0	0	0	0	0	0	0	1	0	0	1	0	0	0	0	0	0	0	0	2
K01669	phrB	deoxyribodipyrimidine photo-lyase [EC:4.1.99.3]	1	0	1	0	1	0	2	1	1	0	1	1	0	0	0	0	0	1	1	2	1	1	1	0	1	0	4	0	1	1	1	1	1	0	0	1	2	4	2	0	1	1	0	0	0	1	0
K01673	cynT, can	carbonic anhydrase [EC:4.2.1.1]	0	0	0	1	0	0	1	0	0	0	1	0	0	0	0	0	0	0	1	0	0	1	1	0	0	0	1	0	0	0	0	0	0	0	0	0	0	0	0	0	0	0	0	0	0	1	0
K01676	E4.2.1.2A, fumA, fumB	fumarate hydratase, class I [EC:4.2.1.2]	0	0	0	1	0	0	0	0	1	1	0	1	0	0	0	2	2	2	1	1	0	0	0	0	0	0	0	1	0	0	1	1	1	2	0	0	0	0	0	0	2	1	1	0	0	0	0
K01677	E4.2.1.2AA, fumA	fumarate hydratase subunit alpha [EC:4.2.1.2]	0	0	0	1	0	0	0	0	1	1	0	1	1	0	0	1	1	1	0	1	0	0	0	0	0	0	0	1	0	0	1	1	0	1	0	0	0	0	0	0	2	1	0	0	1	0	0
K01678	E4.2.1.2AB, fumB	fumarate hydratase subunit beta [EC:4.2.1.2]	0	0	0	1	0	0	0	0	1	0	0	1	1	0	0	1	1	1	1	1	0	0	0	0	0	0	0	1	0	0	1	1	1	1	0	0	0	0	0	0	2	1	1	0	1	0	0
K01679	E4.2.1.2B, fumC, FH	fumarate hydratase, class II [EC:4.2.1.2]	1	1	1	1	1	1	1	1	1	1	1	1	1	0	1	0	1	0	1	0	1	1	0	1	2	1	1	1	1	1	0	0	0	0	1	1	1	1	1	0	1	0	1	1	1	0	1
K01681	ACO, acnA	aconitate hydratase [EC:4.2.1.3]	1	1	1	1	1	2	1	1	1	0	1	1	1	0	1	0	1	0	2	1	1	1	1	1	1	1	1	0	1	2	1	0	1	0	1	1	1	1	0	0	1	0	1	1	2	0	1
K01682	acnB	aconitate hydratase 2 / 2-methylisocitrate dehydratase [EC:4.2.1.3 4.2.1.99]	0	0	0	0	0	0	0	0	0	0	0	0	0	0	0	0	0	0	0	0	0	0	0	0	0	0	0	0	0	0	0	0	0	0	0	0	0	0	1	0	0	0	0	0	0	0	0
K01683	araD	D-arabinonate dehydratase [EC:4.2.1.5]	0	1	1	2	0	0	0	0	0	0	1	0	1	0	0	0	0	0	0	0	0	0	0	0	0	0	0	0	0	0	0	0	3	0	0	0	0	0	0	0	0	0	1	0	0	0	0
K01684	dgoD	galactonate dehydratase [EC:4.2.1.6]	0	0	0	3	0	0	1	0	0	0	3	0	0	0	0	0	0	0	0	0	0	1	1	0	0	0	1	0	0	2	0	0	7	0	0	0	0	0	0	0	0	0	0	0	0	0	0
K01685	uxaA	altronate hydrolase [EC:4.2.1.7]	0	0	1	1	0	0	0	0	0	0	1	2	2	0	0	0	0	0	0	0	0	0	0	0	0	0	0	0	0	0	0	0	1	0	0	0	0	0	0	0	1	0	0	0	2	0	2
K01686	uxuA	mannonate dehydratase [EC:4.2.1.8]	0	0	0	0	0	0	0	0	0	0	0	0	1	0	0	0	0	0	0	0	0	0	0	0	0	0	0	0	0	0	0	1	5	0	0	0	0	0	0	0	0	0	0	0	0	0	0
K01687	ilvD	dihydroxy-acid dehydratase [EC:4.2.1.9]	1	1	1	3	0	1	0	0	0	1	1	1	1	0	1	0	0	0	1	1	0	0	0	0	0	0	1	1	1	1	1	1	3	1	0	1	1	1	1	0	3	0	1	1	2	0	0
K01689	ENO, eno	enolase [EC:4.2.1.11]	2	2	2	1	1	1	1	1	1	1	1	1	1	1	1	1	1	1	1	1	1	1	1	1	1	1	1	1	1	1	1	1	2	1	2	1	1	1	1	1	2	1	1	1	1	0	1
K01692	paaF, echA	enoyl-CoA hydratase [EC:4.2.1.17]	0	0	0	2	0	0	0	2	1	5	0	3	0	0	0	0	0	0	2	0	0	0	0	2	1	3	0	5	2	3	0	0	0	0	2	1	0	1	0	0	2	0	0	0	0	0	1
K01693	hisB	imidazoleglycerol-phosphate dehydratase [EC:4.2.1.19]	1	1	1	1	0	1	1	0	0	1	1	1	1	0	1	0	0	0	1	1	0	1	1	0	0	1	1	1	1	1	1	1	1	1	0	1	1	1	1	0	1	0	1	1	1	0	0
K01695	trpA	tryptophan synthase alpha chain [EC:4.2.1.20]	0	1	1	1	1	2	1	0	1	1	1	1	1	0	1	0	0	0	1	1	0	1	1	0	1	1	1	1	1	2	1	1	1	1	0	1	1	1	1	0	1	0	1	0	1	0	0
K01696	trpB	tryptophan synthase beta chain [EC:4.2.1.20]	0	2	2	2	1	4	2	0	3	3	2	2	2	0	1	0	0	0	1	2	0	3	3	0	2	2	4	3	2	3	2	2	3	1	0	3	3	3	2	0	1	0	2	0	3	0	0
K01697	CBS	cystathionine beta-synthase [EC:4.2.1.22]	1	0	0	1	1	1	0	1	0	0	0	0	1	0	1	1	1	0	1	0	0	1	1	1	0	1	0	0	0	0	0	0	0	1	1	0	1	0	0	0	0	0	0	1	0	0	1
K01698	hemB, ALAD	porphobilinogen synthase [EC:4.2.1.24]	0	0	0	1	0	2	0	0	1	1	1	1	1	0	2	0	0	0	1	1	1	0	0	0	1	1	2	1	1	1	1	0	2	0	0	1	0	1	2	0	1	0	1	1	0	0	1
K01702	LEU1	3-isopropylmalate dehydratase [EC:4.2.1.33]	0	1	0	0	0	0	0	0	0	0	0	0	0	0	0	0	0	0	0	0	0	0	0	0	0	0	0	0	0	0	0	0	0	0	0	0	0	0	0	0	0	0	0	0	0	0	0
K01703	leuC, IPMI-L	3-isopropylmalate/(R)-2-methylmalate dehydratase large subunit [EC:4.2.1.33 4.2.1.35]	1	1	1	1	0	3	0	0	3	1	1	3	5	0	1	0	0	0	2	1	1	0	0	0	0	0	2	1	2	2	1	2	2	3	0	2	2	3	1	0	1	0	1	1	1	0	0
K01704	leuD, IPMI-S	3-isopropylmalate/(R)-2-methylmalate dehydratase small subunit [EC:4.2.1.33 4.2.1.35]	1	0	1	1	0	3	0	0	1	1	1	3	4	0	1	0	0	0	2	1	1	0	0	0	0	0	1	1	1	1	1	2	1	2	0	1	2	2	1	0	1	0	1	1	1	0	0
K01706	gudD	glucarate dehydratase [EC:4.2.1.40]	0	0	0	0	0	0	0	0	0	0	0	0	0	0	0	0	0	0	0	0	0	0	0	0	0	0	2	0	0	0	0	0	0	0	0	0	0	0	0	0	0	0	0	0	0	0	0
K01709	rfbG	CDP-glucose 4,6-dehydratase [EC:4.2.1.45]	0	0	0	0	1	0	0	1	2	0	0	0	0	0	0	0	0	1	0	0	0	0	0	1	0	0	0	0	0	0	0	0	0	0	1	0	0	1	0	0	2	0	0	0	0	0	0
K01710	rfbB, rmlB, rffG	dTDP-glucose 4,6-dehydratase [EC:4.2.1.46]	1	1	1	5	0	3	3	3	2	2	2	0	2	0	0	0	1	0	1	2	2	3	3	4	1	2	5	0	0	1	1	0	4	0	3	2	2	4	3	0	1	1	0	1	3	0	3
K01711	gmd, GMDS	GDPmannose 4,6-dehydratase [EC:4.2.1.47]	0	0	0	2	0	1	0	0	0	0	1	0	0	0	0	0	0	0	1	0	1	0	0	0	0	1	1	0	0	0	1	0	1	0	0	0	2	1	1	0	1	0	0	0	3	0	0
K01712	hutU, UROC1	urocanate hydratase [EC:4.2.1.49]	0	0	0	0	1	1	0	1	1	0	0	1	1	0	0	0	1	1	1	0	1	1	1	1	1	1	0	0	0	0	0	0	0	0	1	0	0	1	0	0	1	1	0	0	0	0	1
K01713	pheC	cyclohexadienyl dehydratase [EC:4.2.1.51 4.2.1.91]	0	0	0	1	0	0	1	0	0	0	1	0	0	0	1	0	0	0	0	1	0	1	1	0	0	0	0	0	0	0	1	1	0	1	0	0	0	0	0	0	0	0	1	0	0	0	0
K01714	dapA	4-hydroxy-tetrahydrodipicolinate synthase [EC:4.3.3.7]	1	1	1	4	0	1	2	1	1	1	4	3	1	0	0	0	0	0	3	1	1	3	3	1	0	2	2	1	2	2	1	1	4	0	1	1	1	1	1	0	4	1	1	1	3	0	1
K01715	crt	enoyl-CoA hydratase [EC:4.2.1.17]	1	0	0	5	0	2	0	1	1	4	0	5	2	0	1	0	0	0	5	0	1	0	0	1	1	2	4	4	1	1	0	0	1	0	1	1	0	3	0	0	1	0	0	1	5	0	1
K01719	hemD, UROS	uroporphyrinogen-III synthase [EC:4.2.1.75]	0	0	0	3	0	1	1	0	2	1	1	3	3	0	1	0	0	0	2	2	1	1	1	0	1	1	2	1	2	2	1	0	4	0	0	1	1	2	1	0	1	0	1	1	3	0	2
K01720	prpD	2-methylcitrate dehydratase [EC:4.2.1.79]	1	1	1	0	1	1	1	1	0	1	0	1	2	0	0	0	1	0	1	0	0	1	2	1	0	0	0	1	0	0	0	0	0	0	1	1	0	0	0	0	0	0	0	1	1	0	0
K01721	nthA	nitrile hydratase subunit alpha [EC:4.2.1.84]	0	0	0	1	0	0	0	0	0	0	0	0	0	0	0	0	0	0	0	0	0	0	0	0	0	0	0	0	0	0	0	0	0	0	0	0	0	0	0	0	1	0	0	0	0	0	0
K01724	PCBD, phhB	4a-hydroxytetrahydrobiopterin dehydratase [EC:4.2.1.96]	1	1	1	1	0	0	1	1	1	1	0	1	1	0	1	0	0	0	1	1	1	0	1	1	1	1	1	0	1	1	0	0	1	0	1	1	1	1	1	0	1	0	0	0	1	0	0
K01727	hysA, hylA, hylB	hyaluronate lyase [EC:4.2.2.1]	0	0	0	0	0	0	0	0	0	0	0	0	0	0	0	0	0	0	0	0	0	0	0	0	0	0	1	0	0	0	0	0	0	0	0	0	0	0	0	0	0	0	0	0	0	0	0
K01728	pel	pectate lyase [EC:4.2.2.2]	0	0	0	2	0	0	0	0	0	0	0	0	0	0	0	0	0	1	0	0	0	0	0	0	0	0	0	0	0	0	0	2	0	0	0	2	0	0	0	0	0	0	0	0	0	0	0
K01729	algL	poly(beta-D-mannuronate) lyase [EC:4.2.2.3]	0	0	0	0	1	0	0	0	0	0	1	0	0	0	0	0	0	0	0	0	0	0	0	0	0	1	0	0	0	0	0	0	0	0	0	5	0	0	0	0	0	0	0	0	0	0	0
K01730	ogl	oligogalacturonide lyase [EC:4.2.2.6]	0	0	0	0	0	0	0	0	0	0	0	0	0	0	0	0	0	0	0	0	0	0	0	0	0	0	1	0	0	0	0	0	2	0	0	0	0	0	0	0	0	0	0	0	0	0	0
K01733	thrC	threonine synthase [EC:4.2.3.1]	5	2	2	5	2	2	0	1	3	2	3	3	4	0	2	2	3	2	3	3	1	2	2	1	2	1	1	2	2	2	2	2	2	5	1	1	2	2	2	0	2	0	2	2	3	1	1
K01734	mgsA	methylglyoxal synthase [EC:4.2.3.3]	0	0	0	1	0	0	0	0	1	0	0	0	0	0	0	0	0	0	0	0	0	0	0	0	1	0	1	0	1	1	0	1	0	0	0	1	0	2	0	0	0	1	0	0	1	0	0
K01735	aroB	3-dehydroquinate synthase [EC:4.2.3.4]	0	0	0	1	0	1	1	0	1	1	1	2	1	0	0	0	0	0	1	0	0	1	1	0	1	1	1	1	1	1	1	1	1	1	0	1	1	1	1	0	2	0	1	0	1	0	1
K01736	aroC	chorismate synthase [EC:4.2.3.5]	1	1	1	2	1	2	1	0	2	1	1	2	2	0	1	0	0	1	2	1	0	1	1	0	1	2	2	1	2	2	1	1	0	1	0	1	2	3	1	0	1	0	1	1	1	0	0
K01737	queD, ptpS, PTS	6-pyruvoyltetrahydropterin/6-carboxytetrahydropterin synthase [EC:4.2.3.12 4.1.2.50]	1	1	1	1	0	2	1	2	1	1	1	0	0	0	1	0	1	0	1	2	0	1	1	3	1	2	1	1	0	0	1	1	3	0	2	2	0	2	1	0	1	0	1	1	1	0	2
K01738	cysK	cysteine synthase [EC:2.5.1.47]	1	0	0	1	1	1	0	1	1	1	1	0	1	0	1	1	1	2	1	0	0	2	2	1	0	1	1	1	1	1	0	1	1	2	1	1	3	1	3	0	3	3	0	1	1	0	1
K01739	metB	cystathionine gamma-synthase [EC:2.5.1.48]	0	0	0	1	1	2	2	1	2	0	0	0	2	0	0	0	1	0	2	0	1	2	2	1	1	2	3	0	0	1	0	0	1	1	1	3	2	3	0	0	2	0	1	0	1	0	2
K01740	metY	O-acetylhomoserine (thiol)-lyase [EC:2.5.1.49]	0	0	0	1	0	0	1	0	0	0	1	0	0	0	0	0	0	0	0	1	0	3	3	0	0	1	2	0	3	4	0	1	2	0	0	3	1	1	0	0	2	0	0	0	1	0	0
K01741	E4.2.99.18	DNA-(apurinic or apyrimidinic site) lyase [EC:4.2.99.18]	0	0	0	0	0	0	0	0	0	0	0	0	0	0	0	1	1	0	0	0	0	1	1	0	0	0	0	0	0	0	0	0	0	2	0	0	0	0	0	0	0	0	1	0	0	1	0
K01744	aspA	aspartate ammonia-lyase [EC:4.3.1.1]	0	0	0	0	0	1	1	0	1	0	0	0	0	0	1	0	0	0	1	0	1	1	0	0	0	0	1	0	0	0	0	1	0	0	0	0	1	1	0	0	1	0	0	0	0	0	0
K01745	hutH, HAL	histidine ammonia-lyase [EC:4.3.1.3]	0	0	0	0	1	1	0	1	1	0	0	0	0	0	0	0	1	1	1	0	1	1	1	1	1	2	0	0	0	0	0	0	0	0	1	0	0	1	0	0	2	1	0	0	0	0	1
K01746	E4.3.1.4	formiminotetrahydrofolate cyclodeaminase [EC:4.3.1.4]	0	0	0	0	0	1	0	0	0	0	0	1	0	0	0	0	0	0	1	0	1	0	0	0	0	0	0	0	0	0	0	0	1	0	0	0	0	0	0	0	0	0	0	0	0	0	1
K01749	hemC, HMBS	hydroxymethylbilane synthase [EC:2.5.1.61]	0	0	0	1	0	2	0	0	3	1	1	1	1	0	1	0	0	0	1	1	1	0	0	0	1	2	2	1	2	2	1	0	1	0	0	2	0	2	1	0	2	0	1	2	2	0	1
K01750	E4.3.1.12, ocd	ornithine cyclodeaminase [EC:4.3.1.12]	0	0	0	1	0	0	1	0	1	0	1	2	2	0	0	0	0	0	1	0	0	1	1	0	0	0	1	0	1	2	0	0	1	0	0	0	1	1	0	0	0	0	0	1	2	0	0
K01751	E4.3.1.15	diaminopropionate ammonia-lyase [EC:4.3.1.15]	0	0	0	0	0	0	0	0	1	0	0	0	0	0	0	0	0	0	0	0	0	0	0	0	0	1	0	0	0	0	0	0	0	0	0	0	0	1	0	0	1	0	0	0	0	0	0
K01752	E4.3.1.17, sdaA, sdaB, tdcG	L-serine dehydratase [EC:4.3.1.17]	0	0	0	0	0	0	1	0	0	0	0	0	0	0	0	0	0	0	0	0	0	1	1	0	2	2	0	0	2	2	0	0	0	0	0	0	0	0	0	0	0	2	0	0	0	0	0
K01754	E4.3.1.19, ilvA, tdcB	threonine dehydratase [EC:4.3.1.19]	1	1	1	2	0	1	0	0	4	0	1	4	1	0	1	1	1	0	3	1	0	0	0	0	0	3	3	0	2	3	0	1	3	1	0	1	1	3	0	0	4	0	2	2	1	1	1
K01755	argH, ASL	argininosuccinate lyase [EC:4.3.2.1]	1	1	1	1	0	1	1	0	1	1	1	1	1	0	1	0	1	0	1	1	0	1	1	0	0	1	1	1	2	2	1	1	1	1	0	1	1	1	1	0	1	0	0	2	0	0	0
K01756	purB, ADSL	adenylosuccinate lyase [EC:4.3.2.2]	1	1	1	2	2	2	1	1	1	1	1	1	1	0	1	1	0	1	1	2	0	1	1	1	2	1	1	1	2	2	1	2	1	1	1	1	1	2	2	0	2	2	1	0	0	0	2
K01758	CTH	cystathionine gamma-lyase [EC:4.4.1.1]	0	0	0	0	1	1	1	1	0	0	0	0	1	0	0	0	0	0	1	0	1	3	3	1	2	2	0	0	0	0	0	1	0	0	1	1	1	0	1	0	0	0	0	0	0	0	1
K01759	GLO1, gloA	lactoylglutathione lyase [EC:4.4.1.5]	0	0	0	1	0	0	0	0	0	1	0	0	1	0	2	0	0	0	0	0	0	0	0	0	0	0	1	0	0	0	0	0	2	0	0	1	0	1	2	0	2	0	0	0	1	0	0
K01760	metC	cysteine-S-conjugate beta-lyase [EC:4.4.1.13]	0	0	0	2	1	2	2	1	3	0	0	1	2	0	0	0	0	0	2	0	0	3	3	1	2	3	3	0	0	1	0	1	1	0	1	3	2	3	0	0	4	0	0	0	1	0	2
K01768	E4.6.1.1	adenylate cyclase [EC:4.6.1.1]	0	0	0	19	0	6	1	1	1	0	2	1	2	0	3	0	0	0	2	0	0	2	2	2	8	2	5	0	1	0	0	1	3	0	1	2	1	9	2	0	4	2	0	0	5	0	1
K01770	ispF	2-C-methyl-D-erythritol 2,4-cyclodiphosphate synthase [EC:4.6.1.12]	0	0	0	2	2	1	2	2	2	2	2	3	2	1	0	0	0	2	3	2	2	2	2	2	2	2	1	2	2	2	2	2	2	0	2	2	1	1	2	1	2	2	0	0	1	0	2
K01771	plc	1-phosphatidylinositol phosphodiesterase [EC:4.6.1.13]	0	0	0	0	0	0	0	0	0	0	0	0	0	0	0	0	0	0	0	0	0	0	0	0	0	1	0	0	0	0	0	0	0	0	0	0	0	0	0	0	0	0	0	0	0	0	0
K01772	hemH, FECH	protoporphyrin/coproporphyrin ferrochelatase [EC:4.99.1.1 4.99.1.9]	0	0	0	1	0	1	0	0	1	1	1	1	1	0	0	0	0	0	2	1	1	0	0	0	1	1	2	0	1	2	0	0	2	0	0	1	1	0	1	0	1	0	0	0	1	0	1
K01775	alr	alanine racemase [EC:5.1.1.1]	0	0	1	1	1	1	2	1	2	1	1	1	1	1	0	0	0	2	2	2	1	4	4	1	2	1	4	1	2	2	2	1	1	0	1	1	2	1	2	0	1	2	0	0	2	0	3
K01776	murI	glutamate racemase [EC:5.1.1.3]	0	0	0	1	1	1	1	2	1	1	1	1	1	0	1	0	0	1	1	2	1	0	1	2	1	2	2	1	2	0	2	1	1	0	2	1	2	2	2	0	1	2	0	0	1	0	1
K01777	prdF	proline racemase [EC:5.1.1.4]	0	0	0	0	0	0	0	0	0	0	1	0	0	0	0	0	0	0	0	0	0	0	0	0	0	1	0	0	0	0	0	0	0	0	0	0	0	0	0	0	1	0	0	0	0	0	0
K01778	dapF	diaminopimelate epimerase [EC:5.1.1.7]	0	0	0	1	0	1	2	1	1	1	1	1	2	0	0	0	0	0	1	1	1	2	2	1	1	1	0	1	0	0	1	1	1	0	1	1	0	0	1	0	1	1	0	0	1	0	1
K01779	racD	aspartate racemase [EC:5.1.1.13]	0	0	0	0	1	0	0	0	0	0	0	1	0	0	0	0	0	0	0	0	0	0	0	0	0	0	0	0	0	0	0	0	0	0	0	1	0	0	0	0	1	0	0	0	1	0	0
K01781	mdlA	mandelate racemase [EC:5.1.2.2]	0	0	0	0	0	0	0	0	0	0	0	0	0	0	0	0	0	0	0	0	0	0	0	0	0	0	0	0	0	0	0	0	0	0	0	0	0	0	0	0	0	0	0	0	1	0	0
K01782	fadJ	3-hydroxyacyl-CoA dehydrogenase / enoyl-CoA hydratase / 3-hydroxybutyryl-CoA epimerase [EC:1.1.1.35 4.2.1.17 5.1.2.3]	0	0	0	1	2	1	2	1	1	0	0	1	1	0	0	0	0	0	1	0	0	2	2	1	2	2	1	1	1	1	0	0	1	0	1	3	0	1	0	0	1	0	0	0	0	0	1
K01783	rpe, RPE	ribulose-phosphate 3-epimerase [EC:5.1.3.1]	0	0	0	1	1	1	1	1	1	1	1	2	2	1	2	1	0	1	1	1	1	1	1	1	1	1	1	1	1	1	1	1	1	0	1	1	1	1	1	1	1	1	0	0	1	0	1
K01784	galE, GALE	UDP-glucose 4-epimerase [EC:5.1.3.2]	3	3	3	13	1	6	2	4	3	2	4	3	1	2	0	2	1	1	3	1	1	2	2	4	2	3	6	0	1	1	3	1	8	2	4	4	3	7	2	2	5	1	0	3	9	1	2
K01785	galM, GALM	aldose 1-epimerase [EC:5.1.3.3]	0	0	0	1	0	0	0	0	1	0	0	0	0	0	0	0	0	0	1	0	0	1	1	0	0	0	2	0	0	0	0	1	1	0	0	1	1	0	2	0	0	1	0	0	0	0	0
K01787	RENBP	N-acylglucosamine 2-epimerase [EC:5.1.3.8]	0	0	0	0	0	0	0	0	0	0	0	0	0	0	0	0	0	0	0	0	0	0	0	0	0	0	2	0	0	0	0	0	0	0	0	0	0	0	0	0	0	0	0	0	0	0	0
K01788	nanE	N-acylglucosamine-6-phosphate 2-epimerase [EC:5.1.3.9]	0	0	0	0	0	0	0	0	0	0	0	0	0	0	0	0	0	0	0	0	1	0	0	0	1	0	0	0	0	0	0	0	0	0	0	0	0	0	1	0	0	0	0	0	0	0	0
K01790	rfbC, rmlC	dTDP-4-dehydrorhamnose 3,5-epimerase [EC:5.1.3.13]	0	0	0	3	0	2	1	1	1	1	1	2	1	0	0	0	0	0	1	1	2	1	1	1	0	1	0	1	0	0	2	0	2	0	1	1	1	2	1	0	2	0	0	0	2	0	1
K01791	wecB	UDP-N-acetylglucosamine 2-epimerase (non-hydrolysing) [EC:5.1.3.14]	0	0	0	2	1	1	1	1	1	0	2	1	1	0	0	0	0	0	0	0	2	1	2	1	0	2	1	0	1	1	0	1	2	0	1	1	1	1	1	0	1	3	0	0	0	0	1
K01795	algG	mannuronan 5-epimerase [EC:5.1.3.37]	0	0	0	0	0	0	0	0	0	0	1	0	0	0	0	0	0	0	0	0	0	0	0	0	0	0	0	0	0	0	0	0	0	0	0	0	0	0	0	0	0	0	0	0	0	0	0
K01799	nicE, maiA	maleate isomerase [EC:5.2.1.1]	2	0	0	0	0	0	0	0	0	0	0	0	0	0	0	0	0	0	0	0	0	0	0	0	0	0	0	0	0	0	0	0	0	0	0	0	0	0	0	0	1	0	0	0	0	0	0
K01801	nagL	maleylpyruvate isomerase [EC:5.2.1.4]	0	0	0	0	0	0	0	0	0	0	0	0	0	0	0	0	0	0	0	0	0	0	0	0	0	0	0	0	0	0	0	0	0	0	0	0	0	0	0	0	1	0	0	0	0	0	0
K01802	E5.2.1.8	peptidylprolyl isomerase [EC:5.2.1.8]	2	1	1	2	0	2	1	2	5	1	2	0	1	0	1	1	1	0	6	1	0	1	1	2	3	3	4	1	1	1	3	1	5	1	2	2	2	3	2	0	2	3	1	1	1	1	2
K01803	TPI, tpiA	triosephosphate isomerase (TIM) [EC:5.3.1.1]	1	1	1	2	1	2	2	2	2	1	2	2	1	2	1	1	1	1	3	2	2	2	3	2	2	2	2	2	2	2	2	2	2	1	2	2	1	2	2	2	1	2	1	1	2	0	2
K01804	araA	L-arabinose isomerase [EC:5.3.1.4]	0	0	0	0	0	0	0	0	0	0	0	0	0	0	0	0	0	0	0	0	0	0	0	0	0	0	0	0	0	0	0	1	0	0	0	0	1	0	0	0	0	0	0	0	0	0	0
K01805	xylA	xylose isomerase [EC:5.3.1.5]	0	0	1	0	0	0	1	0	0	1	3	0	0	0	0	0	0	0	0	0	0	1	1	0	0	0	1	0	0	1	0	1	3	2	0	1	1	0	0	0	0	0	0	0	0	0	0
K01807	rpiA	ribose 5-phosphate isomerase A [EC:5.3.1.6]	1	1	1	0	0	0	0	0	1	0	0	0	0	0	1	1	1	1	0	0	0	0	0	0	0	0	1	0	1	2	0	0	0	1	0	1	0	1	1	0	0	0	1	1	2	0	0
K01808	rpiB	ribose 5-phosphate isomerase B [EC:5.3.1.6]	0	1	1	3	1	2	1	1	0	2	3	1	1	1	0	1	1	0	2	1	1	1	1	1	2	2	1	2	0	0	1	1	1	1	1	0	2	3	0	1	1	1	1	1	1	0	2
K01809	manA, MPI	mannose-6-phosphate isomerase [EC:5.3.1.8]	0	0	0	0	0	1	0	0	0	0	1	0	0	0	0	0	0	0	1	0	0	0	0	0	0	0	1	0	1	1	1	1	1	0	0	0	1	2	2	0	1	1	0	0	0	0	0
K01810	GPI, pgi	glucose-6-phosphate isomerase [EC:5.3.1.9]	1	0	1	2	0	1	0	0	1	1	0	1	0	0	0	1	1	0	2	0	1	0	0	0	0	0	1	1	1	2	1	1	2	1	0	1	1	0	1	0	2	1	1	0	0	0	0
K01811	xylS, yicI	alpha-D-xyloside xylohydrolase [EC:3.2.1.177]	0	0	0	0	0	0	0	0	0	1	1	0	1	0	0	0	0	2	1	0	0	0	0	0	1	0	0	1	0	0	0	2	0	1	0	1	1	0	0	0	0	0	0	0	0	0	0
K01812	uxaC	glucuronate isomerase [EC:5.3.1.12]	0	0	0	2	0	0	0	0	0	0	0	0	0	0	0	0	0	0	0	0	0	0	0	0	0	0	0	0	0	0	0	1	1	1	0	1	0	0	0	0	0	0	0	0	0	0	0
K01814	hisA	phosphoribosylformimino-5-aminoimidazole carboxamide ribotide isomerase [EC:5.3.1.16]	1	1	2	3	0	3	2	0	0	2	2	2	2	0	1	1	0	0	3	2	0	2	2	0	1	2	2	2	2	2	2	2	3	1	0	2	2	2	2	0	2	0	2	0	2	0	0
K01815	kduI	4-deoxy-L-threo-5-hexosulose-uronate ketol-isomerase [EC:5.3.1.17]	0	0	0	0	0	0	0	0	0	0	0	0	0	0	0	0	0	0	0	0	0	0	0	0	0	0	0	0	0	0	0	0	0	0	0	1	0	0	0	0	0	0	0	0	0	0	0
K01816	hyi, gip	hydroxypyruvate isomerase [EC:5.3.1.22]	0	0	0	1	0	0	2	0	0	0	1	1	2	0	0	0	0	0	0	0	0	1	1	0	0	0	0	0	0	0	0	0	4	0	0	1	1	2	0	0	1	0	0	0	1	0	0
K01817	trpF	phosphoribosylanthranilate isomerase [EC:5.3.1.24]	1	1	1	2	0	1	1	0	1	1	1	1	1	0	0	0	0	0	1	1	0	1	2	0	3	2	1	1	2	2	1	2	1	1	0	2	1	1	1	0	1	0	1	0	2	0	0
K01818	fucI	L-fucose/D-arabinose isomerase [EC:5.3.1.25 5.3.1.3]	0	0	0	0	0	0	1	0	0	0	1	1	1	0	0	0	0	0	0	0	0	1	1	0	0	0	0	0	0	0	0	0	1	0	0	0	1	0	0	0	0	0	0	0	0	0	0
K01820	rhaA	L-rhamnose isomerase / sugar isomerase [EC:5.3.1.14 5.3.1.-]	0	0	0	0	0	0	0	0	0	0	0	0	1	0	0	0	0	0	0	0	0	1	1	0	0	0	0	0	0	0	0	1	0	0	0	1	1	0	0	0	0	0	0	0	0	0	0
K01821	praC, xylH	4-oxalocrotonate tautomerase [EC:5.3.2.6]	0	0	0	0	0	0	0	0	0	1	1	1	0	0	1	1	0	0	0	0	0	0	0	0	1	0	2	1	0	1	1	0	0	0	0	0	0	2	0	0	0	0	0	0	0	0	0
K01822	E5.3.3.1	steroid Delta-isomerase [EC:5.3.3.1]	0	0	0	0	0	0	0	0	0	0	0	0	0	0	0	0	0	0	1	0	0	0	0	0	0	0	0	0	1	1	0	0	0	0	0	0	0	0	1	0	0	0	0	0	0	0	0
K01823	idi, IDI	isopentenyl-diphosphate Delta-isomerase [EC:5.3.3.2]	1	1	1	2	0	1	0	1	0	1	0	0	0	0	2	1	1	1	0	0	0	0	0	1	0	1	1	1	1	1	1	0	0	1	1	0	2	1	1	0	1	0	1	1	0	1	0
K01826	hpaF, hpcD	5-carboxymethyl-2-hydroxymuconate isomerase [EC:5.3.3.10]	0	0	0	0	0	0	0	0	0	0	0	0	0	0	0	0	0	0	0	0	0	0	0	0	1	0	0	0	0	0	0	0	0	0	0	0	1	0	0	0	0	0	0	0	0	0	0
K01829	dsbH	disulfide reductase [EC:1.8.-.-]	0	0	0	0	0	0	0	0	0	0	0	0	0	0	0	0	0	0	0	1	0	0	0	0	0	0	0	0	0	0	0	0	0	0	0	0	0	0	0	0	0	0	0	0	0	0	0
K01834	PGAM, gpmA	2,3-bisphosphoglycerate-dependent phosphoglycerate mutase [EC:5.4.2.11]	0	0	0	1	0	0	0	1	0	0	0	0	0	0	0	0	0	0	0	0	0	0	0	1	0	2	2	0	0	0	0	0	1	0	1	1	1	1	0	0	1	0	0	0	0	0	1
K01835	pgm	phosphoglucomutase [EC:5.4.2.2]	1	1	1	1	1	1	1	1	1	1	1	1	1	0	0	0	0	1	2	1	1	1	1	1	1	1	2	1	2	2	1	1	1	0	1	1	1	2	2	1	1	2	0	1	1	0	1
K01838	pgmB	beta-phosphoglucomutase [EC:5.4.2.6]	0	0	0	2	0	1	0	0	0	1	0	0	0	0	0	0	0	0	0	0	0	0	0	0	1	0	1	1	1	1	1	0	3	1	0	0	0	2	1	0	0	1	0	0	0	0	0
K01839	deoB	phosphopentomutase [EC:5.4.2.7]	0	0	0	0	0	0	1	0	0	0	1	1	1	0	0	0	0	0	1	0	1	1	1	0	0	1	0	0	1	1	0	1	0	0	0	0	0	0	0	0	0	0	0	0	0	0	0
K01840	manB	phosphomannomutase [EC:5.4.2.8]	1	1	1	1	0	1	1	3	2	1	3	1	1	0	0	0	0	0	3	0	0	1	1	4	4	2	4	1	0	0	1	1	3	0	4	2	1	4	1	1	2	3	0	2	2	0	2
K01841	pepM	phosphoenolpyruvate phosphomutase [EC:5.4.2.9]	0	0	0	0	0	0	0	0	0	0	0	0	0	0	0	0	0	0	0	0	0	0	0	0	0	0	0	0	0	0	0	3	0	0	0	0	0	0	0	0	0	0	0	0	0	0	0
K01843	kamA	lysine 2,3-aminomutase [EC:5.4.3.2]	0	0	0	1	0	1	0	0	1	0	0	0	0	0	0	0	0	0	0	1	1	0	0	0	1	1	0	0	0	0	0	0	0	0	0	1	1	0	0	0	1	1	0	0	0	0	0
K01845	hemL	glutamate-1-semialdehyde 2,1-aminomutase [EC:5.4.3.8]	3	1	0	4	0	1	0	0	1	2	1	1	1	0	2	1	1	0	3	2	2	0	0	2	1	1	6	2	1	2	1	0	1	1	0	1	1	2	1	0	1	0	2	1	4	0	1
K01847	MUT	methylmalonyl-CoA mutase [EC:5.4.99.2]	0	0	0	0	0	0	0	0	0	0	0	0	0	0	0	0	0	0	0	0	0	0	0	0	0	0	4	0	0	0	0	0	0	0	0	0	0	3	0	0	2	0	0	0	0	0	0
K01848	E5.4.99.2A, mcmA1	methylmalonyl-CoA mutase, N-terminal domain [EC:5.4.99.2]	0	0	0	3	1	1	1	0	2	3	0	2	2	0	1	0	1	0	2	0	0	1	1	0	2	1	1	5	2	2	0	0	0	0	0	0	1	1	0	0	0	2	0	2	2	0	2
K01849	E5.4.99.2B, mcmA2	methylmalonyl-CoA mutase, C-terminal domain [EC:5.4.99.2]	0	0	0	2	1	1	1	0	1	2	0	1	2	0	1	0	1	0	1	0	0	1	0	0	1	1	4	2	1	1	0	0	0	0	0	0	1	4	0	0	0	1	0	1	3	0	1
K01850	E5.4.99.5	chorismate mutase [EC:5.4.99.5]	0	0	0	0	0	0	0	0	0	0	0	0	0	0	0	0	0	0	0	0	0	0	0	0	0	0	0	0	0	0	0	0	0	0	0	0	1	0	0	0	0	0	0	0	0	0	0
K01851	pchA	salicylate biosynthesis isochorismate synthase [EC:5.4.4.2]	0	0	0	0	0	0	0	0	1	1	0	1	0	0	0	0	0	0	0	0	0	0	0	0	0	0	2	0	0	0	0	0	0	0	0	0	1	1	1	0	0	0	0	0	0	0	0
K01854	glf	UDP-galactopyranose mutase [EC:5.4.99.9]	0	0	0	3	0	1	0	1	0	0	0	0	0	0	0	0	0	0	0	0	1	0	0	1	0	0	1	0	1	1	0	0	2	0	2	1	1	1	0	0	0	0	1	0	0	0	0
K01856	catB	muconate cycloisomerase [EC:5.5.1.1]	0	0	0	1	0	0	0	0	0	0	0	1	0	0	0	0	0	0	0	0	0	0	0	0	0	0	0	0	1	1	0	0	1	0	0	0	0	0	0	0	0	0	0	0	0	0	0
K01857	pcaB	3-carboxy-cis,cis-muconate cycloisomerase [EC:5.5.1.2]	0	0	0	0	0	0	0	0	0	0	0	0	0	0	0	0	0	0	0	0	0	0	0	0	0	0	0	0	0	0	0	0	0	0	0	0	0	0	0	0	1	0	0	0	0	0	0
K01858	INO1, ISYNA1	myo-inositol-1-phosphate synthase [EC:5.5.1.4]	1	1	1	1	0	1	0	1	1	1	0	0	0	0	2	1	1	0	1	1	1	0	0	1	1	1	0	1	0	0	1	0	1	1	1	1	1	1	0	0	0	0	1	2	1	0	1
K01866	YARS, tyrS	tyrosyl-tRNA synthetase [EC:6.1.1.1]	1	1	1	1	1	2	1	1	1	1	1	1	1	1	1	1	1	1	1	1	1	1	1	1	1	1	1	1	1	1	1	1	1	1	1	1	1	1	1	1	1	1	1	1	1	1	2
K01867	WARS, trpS	tryptophanyl-tRNA synthetase [EC:6.1.1.2]	1	1	1	2	1	1	1	1	1	1	1	1	1	1	1	1	1	1	1	1	1	1	1	1	1	1	1	1	1	1	1	1	1	1	1	1	1	0	1	1	1	1	1	2	1	1	1
K01868	TARS, thrS	threonyl-tRNA synthetase [EC:6.1.1.3]	1	1	1	1	1	2	1	1	1	1	1	1	1	1	1	1	2	1	1	1	1	1	1	1	1	1	1	1	1	1	1	1	1	1	1	1	1	1	1	1	1	1	1	1	1	1	1
K01869	LARS, leuS	leucyl-tRNA synthetase [EC:6.1.1.4]	1	1	1	1	1	2	0	1	1	1	1	1	1	1	1	1	1	1	1	2	1	2	2	1	1	1	1	1	1	1	1	1	1	1	1	1	1	1	1	1	1	1	1	1	2	1	1
K01870	IARS, ileS	isoleucyl-tRNA synthetase [EC:6.1.1.5]	1	1	1	2	1	1	0	1	2	2	1	1	1	0	2	2	1	1	1	1	1	1	1	1	1	1	2	1	1	1	1	1	1	1	1	1	1	1	1	1	1	1	1	1	1	1	1
K01872	AARS, alaS	alanyl-tRNA synthetase [EC:6.1.1.7]	2	3	3	1	1	0	1	1	1	1	1	1	5	1	2	2	2	1	1	1	1	1	1	1	2	1	1	1	2	2	1	2	3	2	1	1	2	2	1	1	2	2	2	1	1	2	1
K01873	VARS, valS	valyl-tRNA synthetase [EC:6.1.1.9]	1	1	1	1	1	1	1	1	1	1	1	1	1	1	1	1	1	1	1	1	1	1	1	1	1	1	2	1	1	2	1	1	1	1	1	1	1	1	1	1	1	1	1	1	1	1	1
K01874	MARS, metG	methionyl-tRNA synthetase [EC:6.1.1.10]	3	2	1	1	2	1	1	2	2	1	2	1	1	1	1	1	1	1	1	3	1	2	2	1	2	3	1	1	3	4	1	1	1	1	3	1	1	1	1	2	1	1	0	2	2	2	2
K01875	SARS, serS	seryl-tRNA synthetase [EC:6.1.1.11]	1	1	1	1	1	1	1	1	1	1	1	1	1	1	1	1	1	1	1	1	1	1	1	1	1	1	1	1	1	1	1	1	1	1	1	1	1	1	1	1	1	1	1	1	1	1	1
K01876	DARS2, aspS	aspartyl-tRNA synthetase [EC:6.1.1.12]	0	0	0	3	3	2	2	2	1	2	2	2	2	2	0	0	0	2	2	2	2	2	2	2	2	2	3	2	2	2	2	2	2	0	2	2	2	2	2	2	3	2	0	0	2	0	3
K01878	glyQ	glycyl-tRNA synthetase alpha chain [EC:6.1.1.14]	0	0	0	1	0	1	1	0	0	0	1	1	1	0	0	0	0	1	0	1	1	1	1	0	0	0	0	0	0	0	1	1	1	0	0	0	1	0	1	0	1	1	0	0	0	0	1
K01879	glyS	glycyl-tRNA synthetase beta chain [EC:6.1.1.14]	0	0	0	1	0	1	1	0	0	0	1	1	1	0	0	0	0	1	0	1	1	1	1	0	0	0	2	0	0	0	1	1	2	0	0	0	1	1	1	0	1	1	0	0	0	0	1
K01880	GARS, glyS1	glycyl-tRNA synthetase [EC:6.1.1.14]	1	1	1	0	1	0	0	1	1	1	0	0	0	1	1	1	1	0	1	0	0	0	0	1	1	1	1	2	1	1	0	0	0	1	1	1	0	1	0	1	0	0	1	1	1	1	0
K01881	PARS, proS	prolyl-tRNA synthetase [EC:6.1.1.15]	1	1	1	1	2	2	1	1	1	1	1	1	1	1	1	1	1	1	1	1	1	1	1	1	1	1	3	1	1	2	1	1	1	1	1	1	2	2	1	1	1	1	1	1	1	1	1
K01883	CARS, cysS	cysteinyl-tRNA synthetase [EC:6.1.1.16]	1	1	1	1	1	3	1	1	2	3	1	1	1	1	1	1	1	1	1	1	1	2	1	1	1	1	2	3	2	2	3	1	2	1	1	1	1	3	2	1	2	1	1	1	3	1	1
K01884	cysS1	cysteinyl-tRNA synthetase, unknown class [EC:6.1.1.16]	0	0	1	0	0	0	0	0	0	0	0	0	0	0	0	0	0	0	0	0	0	0	0	0	0	0	0	0	0	1	0	0	0	0	0	0	0	0	0	0	0	1	0	0	0	0	0
K01885	EARS, gltX	glutamyl-tRNA synthetase [EC:6.1.1.17]	1	1	1	3	1	1	1	1	1	2	1	1	1	1	1	1	1	1	2	1	2	1	1	1	2	1	2	2	1	1	1	2	1	1	1	1	2	2	1	2	2	3	1	1	3	1	1
K01886	QARS, glnS	glutaminyl-tRNA synthetase [EC:6.1.1.18]	0	0	0	1	1	0	0	0	1	0	0	0	0	0	0	0	0	0	0	0	0	0	0	0	0	0	0	0	1	1	0	0	0	0	0	0	1	0	0	0	0	0	0	0	0	0	0
K01887	RARS, argS	arginyl-tRNA synthetase [EC:6.1.1.19]	1	1	1	1	0	1	1	1	2	1	1	1	1	1	1	1	1	1	1	1	1	1	1	1	1	1	1	1	1	1	1	1	1	1	2	1	1	1	2	1	1	1	1	1	1	1	1
K01889	FARSA, pheS	phenylalanyl-tRNA synthetase alpha chain [EC:6.1.1.20]	1	1	1	1	1	1	1	1	1	1	1	1	1	1	1	1	1	1	1	1	1	1	2	1	1	1	1	1	1	1	1	1	1	1	1	1	1	1	1	1	1	1	0	1	1	1	2
K01890	FARSB, pheT	phenylalanyl-tRNA synthetase beta chain [EC:6.1.1.20]	2	2	1	1	2	2	2	1	2	1	2	1	2	1	1	1	1	1	2	2	1	1	1	2	1	3	1	1	3	4	1	2	2	1	3	2	1	1	1	3	1	2	0	1	2	2	3
K01892	HARS, hisS	histidyl-tRNA synthetase [EC:6.1.1.21]	3	1	1	1	1	1	1	1	1	3	2	2	2	1	1	1	1	1	2	2	1	1	1	1	1	1	3	3	2	1	2	2	2	1	1	1	1	3	2	1	1	1	0	0	2	1	1
K01893	NARS, asnS	asparaginyl-tRNA synthetase [EC:6.1.1.22]	2	2	2	1	1	1	1	1	1	0	0	0	0	0	1	2	0	2	1	0	1	1	1	1	1	1	1	0	1	2	0	1	1	0	1	1	1	1	1	0	0	1	0	1	0	2	1
K01895	ACSS1_2, acs	acetyl-CoA synthetase [EC:6.2.1.1]	3	2	1	5	3	1	2	0	0	4	0	4	2	0	4	1	3	2	1	1	2	2	2	0	0	2	5	3	4	7	1	0	1	1	0	2	3	4	1	0	5	0	1	5	2	0	1
K01897	ACSL, fadD	long-chain acyl-CoA synthetase [EC:6.2.1.3]	2	1	0	7	4	2	2	2	4	2	3	5	3	0	0	0	1	1	6	1	0	2	2	2	2	2	5	2	5	8	0	0	2	0	2	2	0	6	1	0	4	0	1	1	3	0	2
K01902	sucD	succinyl-CoA synthetase alpha subunit [EC:6.2.1.5]	1	1	1	2	1	1	1	1	1	1	1	4	3	0	1	1	1	3	2	2	1	1	1	1	1	1	1	1	1	1	0	0	1	0	1	1	1	1	2	0	1	2	3	0	1	0	1
K01903	sucC	succinyl-CoA synthetase beta subunit [EC:6.2.1.5]	1	1	1	1	1	1	1	1	2	1	1	2	1	0	1	1	1	1	2	1	1	1	1	1	1	1	1	1	1	1	0	0	1	0	1	1	1	1	1	0	1	1	0	0	1	0	1
K01904	4CL	4-coumarate--CoA ligase [EC:6.2.1.12]	0	0	0	1	0	0	1	0	0	0	0	1	1	0	0	0	0	0	1	0	0	1	2	0	0	0	0	0	0	0	0	0	0	0	0	1	0	0	0	0	0	0	0	0	0	0	0
K01905	acdA	acetate---CoA ligase (ADP-forming) subunit alpha [EC:6.2.1.13]	1	2	1	4	2	1	0	1	1	2	1	3	2	0	2	4	1	2	2	0	1	0	0	1	0	0	1	3	0	0	0	0	1	1	2	1	1	2	1	0	0	0	0	1	1	0	2
K01911	menE	o-succinylbenzoate---CoA ligase [EC:6.2.1.26]	0	0	0	0	0	0	0	0	1	2	0	1	0	0	0	0	0	0	0	0	0	0	0	0	0	0	2	0	0	0	0	0	0	0	0	1	1	1	1	0	0	0	0	0	0	0	0
K01912	paaK	phenylacetate-CoA ligase [EC:6.2.1.30]	3	3	0	7	0	0	0	0	1	0	0	5	3	0	0	0	0	1	2	0	2	1	1	0	0	1	1	4	2	3	3	0	1	2	0	0	2	3	0	0	2	0	0	2	0	0	1
K01915	glnA, GLUL	glutamine synthetase [EC:6.3.1.2]	1	0	1	2	1	2	0	1	2	3	1	4	3	0	1	1	1	1	1	1	1	1	1	1	1	1	4	2	1	1	1	1	1	1	1	2	2	3	1	0	3	2	1	0	2	1	1
K01916	nadE	NAD+ synthase [EC:6.3.1.5]	1	1	1	0	1	1	2	0	1	1	1	1	2	0	1	1	1	1	2	1	1	2	2	0	2	1	1	1	2	2	1	2	1	1	0	1	0	0	1	0	1	1	1	1	1	0	1
K01918	panC	pantoate--beta-alanine ligase [EC:6.3.2.1]	0	0	0	1	2	1	1	1	1	1	1	0	0	0	0	0	0	0	1	1	0	1	1	1	1	1	1	1	1	1	1	1	1	0	1	1	0	1	1	0	0	1	0	0	0	0	1
K01919	gshA	glutamate--cysteine ligase [EC:6.3.2.2]	0	0	0	2	0	0	1	0	0	1	0	0	0	0	0	0	0	0	0	0	0	1	1	0	0	0	1	1	0	0	0	1	0	0	0	1	1	1	3	1	2	1	0	0	1	0	0
K01921	ddl	D-alanine-D-alanine ligase [EC:6.3.2.4]	0	1	0	5	2	3	1	1	5	2	1	2	1	1	0	0	0	2	3	1	1	1	1	1	4	5	5	2	2	2	2	3	2	1	1	6	3	3	3	1	5	2	0	1	2	0	3
K01923	purC	phosphoribosylaminoimidazole-succinocarboxamide synthase [EC:6.3.2.6]	0	0	0	2	2	2	2	2	0	2	2	2	2	0	1	0	0	0	2	2	0	2	2	2	3	2	0	2	2	2	2	2	2	1	2	2	0	2	2	0	2	2	1	0	2	0	2
K01924	murC	UDP-N-acetylmuramate--alanine ligase [EC:6.3.2.8]	0	0	0	1	1	1	2	1	2	1	2	2	2	1	0	0	0	1	2	1	2	2	2	2	2	3	2	1	3	4	2	2	1	0	2	4	1	1	1	1	1	2	0	0	0	0	2
K01925	murD	UDP-N-acetylmuramoylalanine--D-glutamate ligase [EC:6.3.2.9]	0	0	0	0	1	1	1	1	2	2	1	2	1	0	0	0	0	1	1	1	1	1	1	1	1	1	2	2	1	1	1	1	1	0	1	1	1	1	1	1	1	1	0	0	1	0	1
K01926	rex	redox-sensing transcriptional repressor	0	0	0	2	0	0	1	0	1	1	0	0	0	0	0	0	0	0	0	0	0	1	1	0	0	0	1	1	1	1	1	2	0	0	0	0	1	1	0	0	0	2	0	0	1	0	0
K01928	murE	UDP-N-acetylmuramoyl-L-alanyl-D-glutamate--2,6-diaminopimelate ligase [EC:6.3.2.13]	0	0	0	1	2	2	1	2	2	2	1	2	2	1	0	0	0	2	2	0	2	1	1	2	2	2	3	3	2	2	2	1	2	0	2	2	1	3	3	1	3	1	0	0	2	0	3
K01929	murF	UDP-N-acetylmuramoyl-tripeptide--D-alanyl-D-alanine ligase [EC:6.3.2.10]	0	0	0	1	1	2	1	1	1	1	1	1	1	1	0	0	0	2	1	2	1	1	1	1	1	3	3	1	1	1	2	1	2	0	1	2	2	2	1	2	1	2	0	0	1	0	3
K01932	capB, pgsB	gamma-polyglutamate synthase [EC:6.3.2.-]	0	0	0	0	2	0	0	1	1	1	0	1	0	0	0	0	0	2	2	1	0	1	1	1	1	1	0	1	1	1	1	0	2	0	1	1	0	0	0	0	0	0	0	0	0	0	0
K01933	purM	phosphoribosylformylglycinamidine cyclo-ligase [EC:6.3.3.1]	0	0	0	1	0	2	1	1	1	1	1	1	1	0	1	0	0	0	1	1	0	1	1	1	1	1	1	1	1	1	1	1	1	1	1	1	0	1	2	0	1	1	1	0	1	0	1
K01934	MTHFS	5-formyltetrahydrofolate cyclo-ligase [EC:6.3.3.2]	1	1	1	1	0	1	0	1	0	1	3	1	1	0	2	1	1	0	0	1	0	0	0	1	1	1	0	0	2	2	1	0	0	1	1	1	1	1	1	0	1	0	1	1	0	0	0
K01935	bioD	dethiobiotin synthetase [EC:6.3.3.3]	0	0	0	1	0	0	0	0	0	0	0	0	0	0	1	0	0	0	1	1	0	0	0	0	0	2	0	0	0	0	0	0	0	0	0	1	0	0	1	0	0	0	0	0	0	0	0
K01937	pyrG, CTPS	CTP synthase [EC:6.3.4.2]	1	1	1	1	1	2	1	1	1	1	1	1	1	1	1	1	1	1	1	1	1	1	1	1	1	1	1	1	1	2	1	1	1	1	1	1	1	1	1	1	1	1	1	0	1	0	1
K01938	fhs	formate--tetrahydrofolate ligase [EC:6.3.4.3]	0	0	0	1	1	0	0	0	1	0	0	1	0	0	0	0	0	1	0	0	0	0	0	0	1	0	1	0	1	1	1	1	0	0	0	0	0	1	0	0	1	1	0	0	0	0	2
K01939	purA, ADSS	adenylosuccinate synthase [EC:6.3.4.4]	1	1	1	1	1	2	1	1	1	1	2	1	1	1	1	1	0	1	1	1	0	1	1	2	1	1	1	2	1	1	2	1	1	1	1	1	1	1	1	0	1	1	1	0	1	0	1
K01940	argG, ASS1	argininosuccinate synthase [EC:6.3.4.5]	1	1	1	1	0	1	1	0	1	1	1	1	1	0	1	0	1	0	1	1	0	1	1	0	0	1	1	1	1	1	1	1	1	1	0	1	2	1	1	0	1	0	0	1	1	0	0
K01941	E6.3.4.6	urea carboxylase [EC:6.3.4.6]	0	0	0	0	0	0	0	0	0	0	0	0	0	0	0	0	0	0	0	0	0	0	0	0	0	0	0	0	1	1	0	0	5	0	0	0	1	1	0	0	0	0	0	0	0	0	0
K01945	purD	phosphoribosylamine---glycine ligase [EC:6.3.4.13]	0	0	0	2	0	2	2	2	1	2	2	2	2	0	1	0	0	0	2	1	0	2	2	2	2	0	3	3	1	1	3	1	2	1	2	1	0	4	1	0	1	1	1	0	2	0	2
K01947	birA-coaX	biotin---[acetyl-CoA-carboxylase] ligase / type III pantothenate kinase [EC:6.3.4.15 2.7.1.33]	0	0	0	0	0	0	0	1	0	0	0	0	0	0	0	0	0	0	0	1	0	1	1	2	0	2	0	0	0	0	0	0	0	0	2	1	0	0	1	0	0	0	0	0	0	0	1
K01950	E6.3.5.1, NADSYN1, QNS1, nadE	NAD+ synthase (glutamine-hydrolysing) [EC:6.3.5.1]	1	2	2	1	1	1	0	1	0	1	1	1	1	0	1	1	1	1	0	1	2	0	0	1	0	1	1	1	0	0	1	1	1	1	1	1	1	1	1	0	2	0	1	2	1	0	1
K01951	guaA, GMPS	GMP synthase (glutamine-hydrolysing) [EC:6.3.5.2]	1	1	1	2	1	2	1	1	1	1	1	1	1	0	3	1	1	0	2	2	0	1	1	1	1	1	1	1	1	1	1	1	2	1	1	2	1	1	2	0	1	1	1	2	1	0	1
K01952	PFAS, purL	phosphoribosylformylglycinamidine synthase [EC:6.3.5.3]	0	0	0	5	3	4	4	3	2	4	4	4	4	0	3	0	0	0	4	4	0	4	5	3	4	3	3	5	4	4	4	4	4	3	3	3	0	3	5	0	3	4	3	0	6	0	4
K01953	asnB, ASNS	asparagine synthase (glutamine-hydrolysing) [EC:6.3.5.4]	1	1	1	15	1	1	2	2	2	0	1	1	0	0	2	0	1	0	1	0	2	2	2	2	0	0	5	0	0	0	0	0	1	1	2	2	0	1	0	0	1	0	1	0	0	1	1
K01955	carB, CPA2	carbamoyl-phosphate synthase large subunit [EC:6.3.5.5]	0	1	2	3	1	1	3	2	4	2	2	2	2	0	1	0	2	0	2	2	0	2	2	1	2	1	4	2	1	2	1	1	2	1	1	1	4	2	2	0	2	0	1	2	2	0	0
K01956	carA, CPA1	carbamoyl-phosphate synthase small subunit [EC:6.3.5.5]	0	1	1	1	1	1	1	1	1	1	1	1	1	0	1	0	1	0	1	1	0	1	1	1	1	1	1	1	1	1	1	1	1	1	1	1	1	1	1	0	1	0	1	1	1	0	0
K01958	PC, pyc	pyruvate carboxylase [EC:6.4.1.1]	0	0	0	0	0	0	0	0	0	0	0	0	0	0	0	0	0	0	0	0	0	0	0	0	0	0	1	0	0	0	1	0	1	0	0	0	0	0	0	0	0	0	0	0	0	0	0
K01959	pycA	pyruvate carboxylase subunit A [EC:6.4.1.1]	0	0	0	0	0	0	0	0	0	0	0	0	0	0	2	1	0	0	0	3	1	0	0	0	0	0	0	0	0	0	0	0	0	0	0	0	0	0	0	0	0	0	0	0	0	0	1
K01960	pycB	pyruvate carboxylase subunit B [EC:6.4.1.1]	0	0	0	0	1	0	2	0	2	1	0	1	2	0	0	1	0	1	2	3	1	1	1	0	0	0	1	2	0	0	0	1	0	0	0	0	0	2	0	0	1	1	0	0	1	0	0
K01961	accC	acetyl-CoA carboxylase, biotin carboxylase subunit [EC:6.4.1.2 6.3.4.14]	0	0	0	2	0	1	2	1	2	1	1	2	2	0	0	0	0	1	2	3	1	1	1	1	2	2	5	1	1	1	1	0	1	1	1	1	1	2	1	0	1	0	0	0	1	0	2
K01962	accA	acetyl-CoA carboxylase carboxyl transferase subunit alpha [EC:6.4.1.2 2.1.3.15]	0	0	0	1	0	1	2	2	2	0	2	3	3	0	0	0	0	1	1	1	1	2	2	2	1	1	6	0	1	1	1	0	1	0	2	1	0	2	1	0	1	0	0	0	1	0	2
K01963	accD	acetyl-CoA carboxylase carboxyl transferase subunit beta [EC:6.4.1.2 2.1.3.15]	0	0	0	2	0	2	2	3	3	0	2	3	3	0	0	0	0	2	2	2	2	2	2	3	2	2	6	0	2	2	1	0	2	0	3	2	0	2	2	0	2	0	0	0	1	0	2
K01965	PCCA, pccA	propionyl-CoA carboxylase alpha chain [EC:6.4.1.3]	0	0	0	2	0	0	0	0	1	2	0	1	1	0	0	0	0	0	2	0	0	0	0	0	0	2	4	2	0	0	0	0	0	1	0	0	2	1	0	0	2	1	0	0	1	0	0
K01966	PCCB, pccB	propionyl-CoA carboxylase beta chain [EC:6.4.1.3 2.1.3.15]	0	0	0	0	1	0	0	0	3	1	0	1	1	0	0	0	0	0	2	0	0	0	0	0	2	1	2	1	1	1	0	1	0	0	0	0	1	2	0	0	1	1	0	0	1	0	2
K01968	E6.4.1.4A	3-methylcrotonyl-CoA carboxylase alpha subunit [EC:6.4.1.4]	0	0	0	1	0	0	2	0	1	2	0	2	1	0	0	0	0	0	2	0	0	3	3	0	1	1	5	2	0	0	0	0	0	0	0	0	1	2	0	0	1	0	0	0	3	0	2
K01969	E6.4.1.4B	3-methylcrotonyl-CoA carboxylase beta subunit [EC:6.4.1.4]	0	0	0	0	0	0	1	0	0	1	0	1	0	0	0	0	0	0	0	0	1	1	1	0	0	0	1	1	0	0	0	0	0	0	0	0	1	1	0	0	1	0	0	0	2	0	2
K01971	ligD	bifunctional non-homologous end joining protein LigD [EC:6.5.1.1]	0	0	0	2	0	1	0	0	0	0	0	1	1	0	0	0	0	0	1	0	0	0	0	0	0	0	0	0	0	0	1	0	2	0	0	1	0	0	0	0	0	0	0	0	1	0	0
K01972	E6.5.1.2, ligA, ligB	DNA ligase (NAD+) [EC:6.5.1.2]	0	0	0	1	1	0	1	1	1	1	1	0	0	1	0	0	0	1	0	0	1	1	1	1	1	1	2	1	1	1	1	1	1	0	1	1	1	1	1	1	1	1	0	0	0	0	1
K01974	RTCA, rtcA	RNA 3'-terminal phosphate cyclase (ATP) [EC:6.5.1.4]	1	1	1	1	1	1	1	0	0	0	1	0	1	0	1	1	1	1	1	0	0	1	1	0	1	0	0	1	0	0	1	0	1	1	0	1	0	0	0	0	1	0	1	1	1	0	0
K01975	thpR	RNA 2',3'-cyclic 3'-phosphodiesterase [EC:3.1.4.58]	1	1	1	1	1	1	1	1	1	1	1	1	1	1	1	1	1	1	1	1	1	1	1	1	1	1	1	1	2	2	1	1	1	1	1	1	1	1	2	1	1	1	0	1	1	1	1
K01989	K01989	putative tryptophan/tyrosine transport system substrate-binding protein	0	0	0	1	0	1	1	0	0	0	0	0	0	0	0	0	0	2	0	1	1	1	1	0	1	1	0	0	0	0	0	0	0	0	0	1	0	0	0	0	0	0	0	0	0	0	0
K01990	ABC-2.A	ABC-2 type transport system ATP-binding protein	7	6	7	15	9	11	10	5	11	3	7	8	9	0	2	7	6	8	15	3	4	11	10	5	7	6	20	4	6	11	4	6	8	19	5	10	4	17	8	0	5	5	7	5	7	0	3
K01991	wza, gfcE	polysaccharide biosynthesis/export protein	0	0	0	2	0	1	4	3	3	1	3	5	1	0	0	0	0	0	2	1	1	4	4	3	3	4	0	1	0	0	0	2	6	0	3	3	0	1	2	0	2	0	0	0	0	0	2
K01992	ABC-2.P	ABC-2 type transport system permease protein	8	5	8	12	8	7	4	4	10	2	4	3	7	0	3	6	6	8	4	1	2	5	5	3	4	3	7	3	6	9	2	6	8	11	4	7	3	17	5	0	5	5	9	4	6	0	2
K01993	ABC-2.TX	HlyD family secretion protein	0	0	0	1	0	0	0	0	2	0	0	1	1	0	0	0	0	0	2	0	0	0	0	0	1	1	6	0	0	0	0	0	0	0	0	1	1	5	1	0	1	0	0	0	1	0	0
K01995	livG	branched-chain amino acid transport system ATP-binding protein	6	3	3	17	3	1	0	0	0	5	0	21	21	0	0	1	4	3	0	1	0	0	3	0	0	0	8	3	5	8	1	1	0	1	0	0	2	4	1	0	10	4	4	8	14	0	2
K01996	livF	branched-chain amino acid transport system ATP-binding protein	6	2	2	13	3	1	0	0	0	5	0	19	19	0	0	1	3	2	0	1	0	0	1	0	0	0	6	3	5	8	1	1	0	1	0	0	3	4	1	0	8	3	4	8	12	0	3
K01997	livH	branched-chain amino acid transport system permease protein	5	2	2	11	3	1	0	0	0	5	0	19	20	0	0	1	3	3	0	1	0	0	2	0	0	0	7	4	5	9	1	1	0	1	0	0	4	5	1	0	8	2	3	7	12	0	1
K01998	livM	branched-chain amino acid transport system permease protein	5	2	3	16	3	2	0	0	0	6	0	26	26	0	0	1	3	3	1	1	0	0	2	0	0	0	10	4	6	10	2	1	0	1	0	0	5	5	2	0	10	5	3	11	14	0	2
K01999	livK	branched-chain amino acid transport system substrate-binding protein	6	2	2	16	6	2	0	0	0	7	0	20	19	0	0	1	3	2	0	1	0	0	1	0	0	1	7	3	6	9	1	2	0	1	0	1	4	4	1	0	9	5	5	5	14	0	1
K02000	proV	glycine betaine/proline transport system ATP-binding protein [EC:7.6.2.9]	0	0	0	0	0	0	0	0	0	0	0	0	0	0	0	0	0	0	0	0	0	0	0	0	0	0	0	0	0	0	0	0	0	0	0	0	0	1	0	0	0	0	0	0	0	0	0
K02003	ABC.CD.A	putative ABC transport system ATP-binding protein	2	2	2	6	6	5	3	1	3	1	3	2	2	0	1	1	3	3	5	2	1	4	5	1	2	4	8	1	3	3	1	4	3	4	1	6	3	5	3	1	3	2	1	2	1	1	0
K02004	ABC.CD.P	putative ABC transport system permease protein	2	3	2	7	6	8	5	2	8	1	4	2	2	0	1	1	1	4	11	2	0	7	6	3	4	3	10	1	3	3	2	2	11	2	3	4	4	4	2	1	4	2	1	2	3	2	1
K02005	ABC.CD.TX	HlyD family secretion protein	0	0	0	7	1	5	2	1	3	0	2	3	2	0	0	0	0	2	5	2	0	2	2	1	3	2	6	0	1	1	2	1	9	0	1	2	1	5	4	1	3	0	0	0	2	0	1
K02006	cbiO	cobalt/nickel transport system ATP-binding protein	0	0	0	2	0	0	0	0	1	3	1	0	0	0	1	1	1	0	0	1	0	0	0	0	0	0	5	2	0	2	2	1	2	2	0	0	1	4	2	0	0	1	1	0	3	0	1
K02007	cbiM	cobalt/nickel transport system permease protein	0	0	0	0	0	0	0	0	2	0	2	0	0	0	0	0	0	0	0	2	0	0	0	0	0	0	3	0	0	0	2	0	2	0	0	0	0	3	1	0	0	0	0	0	3	0	0
K02008	cbiQ	cobalt/nickel transport system permease protein	0	0	0	0	0	0	0	0	2	0	2	0	0	0	0	0	0	0	0	1	0	0	0	0	0	0	4	0	0	0	1	0	2	0	0	0	0	3	1	0	0	0	0	0	3	0	0
K02009	cbiN	cobalt/nickel transport protein	0	0	0	0	0	0	0	0	0	0	0	0	0	0	0	0	0	0	0	0	0	0	0	0	0	0	1	0	0	0	0	0	0	0	0	0	0	1	1	0	0	0	0	0	0	0	0
K02010	afuC, fbpC	iron(III) transport system ATP-binding protein [EC:7.2.2.7]	0	1	0	2	1	0	0	0	0	1	1	9	3	0	0	0	0	2	0	1	0	0	0	0	0	0	2	0	2	5	3	0	0	0	0	0	2	1	1	0	1	0	1	0	1	0	0
K02011	afuB, fbpB	iron(III) transport system permease protein	0	0	0	0	1	0	0	0	0	0	1	10	5	0	0	0	0	1	0	0	0	0	0	0	0	1	2	0	1	4	1	0	0	0	0	0	2	1	1	0	1	0	0	0	1	0	0
K02012	afuA, fbpA	iron(III) transport system substrate-binding protein	0	0	0	0	1	0	0	0	0	0	1	13	4	0	0	0	0	1	0	0	0	0	0	0	0	1	6	0	1	5	1	0	0	0	0	0	2	2	1	0	1	0	0	0	1	0	0
K02013	ABC.FEV.A	iron complex transport system ATP-binding protein [EC:7.2.2.-]	1	1	1	2	3	2	1	0	4	2	2	3	3	0	0	2	2	1	3	1	0	2	2	0	3	1	2	2	2	4	3	4	4	2	0	2	2	3	1	0	1	2	2	1	2	0	2
K02014	TC.FEV.OM	iron complex outermembrane recepter protein	0	0	0	2	0	4	2	6	17	1	1	0	0	0	0	0	0	0	7	4	2	3	2	7	14	8	2	1	1	1	5	1	8	0	7	11	1	1	1	0	1	0	0	0	2	0	5
K02015	ABC.FEV.P	iron complex transport system permease protein	1	1	1	1	2	1	1	0	1	1	1	1	1	0	0	2	1	1	1	0	0	1	1	0	1	0	2	1	1	3	1	1	1	2	0	1	2	4	0	0	1	1	1	1	1	0	1
K02016	ABC.FEV.S	iron complex transport system substrate-binding protein	2	3	4	4	3	2	2	1	2	3	1	2	2	0	1	2	2	1	2	0	0	2	2	1	2	2	3	3	3	6	2	1	1	3	1	3	2	6	0	1	2	1	2	3	2	0	2
K02017	modC	molybdate transport system ATP-binding protein [EC:7.3.2.5]	0	0	0	2	1	1	0	0	1	3	2	1	1	0	0	0	0	0	1	2	0	0	0	0	1	0	2	2	1	1	2	2	1	0	0	1	0	2	0	0	1	2	0	0	2	0	0
K02018	modB	molybdate transport system permease protein	0	0	0	2	0	1	0	0	0	2	2	2	0	0	0	0	1	0	0	1	0	0	0	0	0	0	2	2	2	0	1	0	0	0	0	1	2	2	0	0	1	0	0	0	2	0	0
K02019	modE	molybdate transport system regulatory protein	1	1	1	1	0	0	0	0	0	0	0	0	0	0	0	0	0	0	0	0	0	0	0	0	0	0	1	0	0	0	1	0	0	0	0	0	0	0	0	0	1	0	1	1	0	0	0
K02020	modA	molybdate transport system substrate-binding protein	0	0	0	1	0	2	0	0	0	1	2	1	0	0	0	0	1	0	0	1	0	0	0	0	0	0	1	1	1	0	1	0	0	0	0	1	1	1	0	0	1	0	0	0	1	0	0
K02021	ABC.MR	putative ABC transport system ATP-binding protein	0	0	0	1	0	1	0	1	1	1	0	0	0	0	0	0	0	0	1	0	0	0	0	1	1	0	1	2	0	0	1	1	1	0	1	0	2	1	1	0	1	1	0	0	1	0	1
K02022	ABC.MR.TX	HlyD family secretion protein	0	0	0	0	0	0	0	1	0	0	0	0	0	0	0	0	0	0	0	0	0	1	1	1	0	0	0	0	0	0	0	0	3	0	1	0	0	0	2	0	1	2	0	0	0	0	0
K02025	ABC.MS.P	multiple sugar transport system permease protein	2	3	6	13	0	0	1	1	0	0	0	9	13	0	0	1	0	5	0	0	1	2	2	1	2	0	5	1	4	7	0	9	0	0	1	2	7	9	2	0	6	6	3	0	3	0	1
K02026	ABC.MS.P1	multiple sugar transport system permease protein	2	3	5	12	0	0	1	1	0	0	0	9	14	0	0	1	0	4	0	0	2	2	2	1	1	0	5	0	5	7	0	6	0	0	1	2	7	7	2	0	6	4	3	0	3	0	2
K02027	ABC.MS.S	multiple sugar transport system substrate-binding protein	2	4	6	17	0	0	1	1	0	0	0	9	9	1	0	1	0	3	1	0	3	1	1	1	2	0	11	0	3	7	0	8	0	0	1	3	7	8	3	1	7	5	2	0	2	0	1
K02028	ABC.PA.A	polar amino acid transport system ATP-binding protein [EC:7.4.2.1]	0	1	1	1	2	0	0	0	0	0	0	1	1	0	0	1	1	1	0	0	0	0	0	0	0	1	2	0	1	1	0	1	1	2	0	0	2	1	0	0	2	1	0	0	0	0	0
K02029	ABC.PA.P	polar amino acid transport system permease protein	0	1	1	2	3	1	1	0	1	1	1	4	5	0	0	2	0	3	1	1	1	1	1	0	1	2	4	1	2	3	0	2	1	2	0	1	2	1	0	0	2	2	0	0	1	0	1
K02030	ABC.PA.S	polar amino acid transport system substrate-binding protein	0	1	1	6	2	5	2	1	1	1	1	4	5	0	0	1	0	1	2	1	3	3	2	1	2	2	4	1	4	4	0	3	3	1	1	1	5	3	2	0	3	4	0	0	2	0	2
K02031	ddpD	peptide/nickel transport system ATP-binding protein	3	7	8	4	4	0	1	2	2	5	1	3	4	0	1	6	2	8	1	3	0	1	1	2	1	0	7	4	1	1	2	13	1	10	2	0	5	4	3	0	7	6	2	1	5	0	0
K02032	ddpF	peptide/nickel transport system ATP-binding protein	3	8	9	5	6	0	1	3	2	1	1	5	5	0	1	6	2	12	2	2	0	1	1	3	1	0	11	2	2	2	2	18	1	9	3	0	7	5	2	0	8	10	3	1	3	0	0
K02033	ABC.PE.P	peptide/nickel transport system permease protein	3	6	7	8	8	0	0	3	1	7	0	7	14	0	1	6	3	11	2	1	0	0	0	3	2	1	11	5	4	2	1	9	1	7	3	0	5	5	2	0	7	6	8	2	22	0	0
K02034	ABC.PE.P1	peptide/nickel transport system permease protein	3	6	6	9	7	0	0	2	1	7	0	7	16	0	1	8	3	10	2	1	0	0	0	2	1	2	9	4	5	3	1	10	2	7	2	0	5	4	2	0	7	5	6	2	22	0	0
K02035	ABC.PE.S	peptide/nickel transport system substrate-binding protein	3	5	6	11	8	0	0	3	1	9	0	7	13	1	1	10	4	14	2	1	0	0	0	3	1	1	15	7	5	4	1	11	1	7	3	0	6	7	3	1	7	11	7	2	33	0	0
K02036	pstB	phosphate transport system ATP-binding protein [EC:7.3.2.1]	1	1	1	1	1	2	2	1	3	1	1	1	1	0	1	1	1	1	1	1	0	2	2	1	1	1	3	1	1	1	2	1	0	1	1	1	2	1	2	0	1	1	1	1	1	0	2
K02037	pstC	phosphate transport system permease protein	2	2	1	1	2	3	2	1	3	1	1	1	2	0	2	1	1	1	1	2	0	2	2	1	2	1	1	1	1	1	3	2	0	1	1	2	1	1	2	0	1	2	1	2	2	0	4
K02038	pstA	phosphate transport system permease protein	2	2	2	1	2	5	4	2	4	2	2	2	2	0	2	1	1	2	2	2	0	4	4	2	2	2	2	2	2	2	4	2	0	1	2	2	2	2	4	0	2	2	1	2	2	0	4
K02039	phoU	phosphate transport system protein	1	1	1	1	1	2	1	1	2	1	1	1	4	0	1	1	1	1	1	1	1	1	1	1	1	1	4	2	1	1	2	2	0	1	1	1	2	2	1	0	1	2	1	1	1	0	2
K02040	pstS	phosphate transport system substrate-binding protein	1	1	1	0	1	1	2	2	3	1	2	1	1	0	1	2	2	1	1	3	0	3	3	2	1	1	2	1	1	1	2	1	0	3	2	1	2	3	4	0	1	2	2	1	1	0	1
K02041	phnC	phosphonate transport system ATP-binding protein [EC:7.3.2.2]	1	1	1	0	1	0	0	1	0	1	0	1	2	0	1	0	0	1	0	0	0	0	0	1	0	0	0	1	0	0	0	0	0	0	1	0	0	1	0	0	1	0	0	0	1	0	1
K02042	phnE	phosphonate transport system permease protein	1	1	1	0	1	0	0	1	0	1	0	1	2	0	1	0	1	2	0	0	0	0	0	1	0	0	0	1	0	0	0	0	0	0	1	0	0	2	0	0	2	0	1	0	1	0	2
K02043	phnF	GntR family transcriptional regulator, phosphonate transport system regulatory protein	0	0	0	0	0	0	0	0	0	0	0	0	0	0	0	0	0	0	0	0	0	0	0	0	0	0	0	0	0	0	0	0	0	0	0	1	0	0	0	0	0	0	0	0	0	0	0
K02044	phnD	phosphonate transport system substrate-binding protein	1	1	1	2	1	0	0	1	0	1	0	1	3	0	1	0	1	1	0	0	0	0	0	1	0	0	0	1	1	1	2	0	0	0	1	0	0	2	1	0	2	0	1	0	1	0	3
K02049	ABC.SN.A	NitT/TauT family transport system ATP-binding protein	2	2	1	7	2	0	0	0	0	1	0	11	7	0	1	1	1	3	0	1	0	0	0	0	0	0	3	0	1	2	0	2	0	1	0	0	4	3	4	0	6	2	1	4	5	0	0
K02050	ABC.SN.P	NitT/TauT family transport system permease protein	2	2	1	7	1	0	0	0	0	0	0	10	8	0	1	1	1	3	0	0	0	0	0	0	0	0	4	0	1	2	0	2	0	1	0	0	5	4	0	0	6	3	1	2	5	0	0
K02051	ABC.SN.S	NitT/TauT family transport system substrate-binding protein	1	1	0	9	1	1	0	0	1	0	0	10	6	0	1	0	1	1	1	0	0	0	0	0	0	0	1	0	1	1	0	1	0	0	0	0	4	3	0	0	5	1	0	1	3	0	0
K02052	ABC.SP.A	putative spermidine/putrescine transport system ATP-binding protein	0	2	0	1	0	0	0	0	0	0	0	4	2	0	0	0	0	0	0	0	0	0	0	0	0	1	1	0	1	1	0	0	0	0	0	0	1	0	0	0	2	0	0	0	0	0	0
K02053	ABC.SP.P	putative spermidine/putrescine transport system permease protein	0	0	0	2	0	0	0	0	0	0	0	3	2	0	0	0	0	0	0	0	0	0	0	0	0	0	1	0	0	0	0	0	0	0	0	0	0	0	0	0	3	0	0	0	0	0	0
K02054	ABC.SP.P1	putative spermidine/putrescine transport system permease protein	0	1	0	3	0	0	0	0	0	0	0	2	2	0	0	0	0	0	0	0	0	0	0	0	0	0	1	0	0	0	0	0	0	0	0	0	0	0	0	0	2	0	0	0	0	0	0
K02055	ABC.SP.S	putative spermidine/putrescine transport system substrate-binding protein	0	0	0	2	0	0	0	0	0	0	0	2	2	0	0	0	0	0	0	0	0	0	0	0	0	0	1	0	0	0	0	0	0	0	0	0	0	1	1	0	4	0	0	0	0	0	0
K02056	ABC.SS.A	simple sugar transport system ATP-binding protein [EC:7.5.2.-]	3	2	1	4	0	0	0	0	0	0	0	5	8	0	0	3	1	6	0	0	0	1	1	0	0	0	1	0	2	2	0	2	0	1	0	0	4	2	0	0	0	2	2	1	0	0	0
K02057	ABC.SS.P	simple sugar transport system permease protein	4	2	2	5	0	0	2	1	0	0	0	6	9	0	0	4	2	8	1	0	0	2	2	1	2	0	2	0	4	4	0	4	0	2	4	1	6	5	1	0	0	6	2	2	0	0	1
K02058	ABC.SS.S	simple sugar transport system substrate-binding protein	1	3	2	2	0	0	1	0	0	0	0	3	6	0	0	1	1	2	1	0	0	1	2	0	0	0	1	0	1	1	0	3	0	1	0	0	2	2	0	0	1	2	0	1	0	0	0
K02062	thiQ	thiamine transport system ATP-binding protein [EC:7.6.2.15]	0	1	0	1	1	0	0	0	0	0	0	2	0	0	0	1	1	0	0	0	0	0	0	0	0	0	0	0	1	2	0	0	0	1	0	0	0	0	0	0	0	0	0	0	0	0	0
K02063	thiP	thiamine transport system permease protein	0	0	0	0	1	0	0	0	0	0	0	0	0	0	0	0	0	1	0	0	0	0	0	0	0	0	0	0	1	1	0	0	0	0	0	0	1	0	0	0	0	1	0	0	0	0	0
K02064	thiB, tbpA	thiamine transport system substrate-binding protein	0	0	0	0	1	0	0	0	0	0	0	0	0	0	0	0	0	1	0	0	0	0	0	0	0	0	0	0	1	1	0	0	0	0	0	0	1	0	0	0	0	1	0	0	0	0	0
K02065	mlaF, linL, mkl	phospholipid/cholesterol/gamma-HCH transport system ATP-binding protein	0	0	0	2	0	1	1	1	2	0	1	1	1	0	0	0	0	0	2	1	1	1	1	1	0	1	0	0	1	1	1	0	2	0	1	2	0	0	1	0	1	0	0	0	0	0	1
K02066	mlaE, linK	phospholipid/cholesterol/gamma-HCH transport system permease protein	0	0	0	1	0	1	1	1	2	0	1	1	1	0	0	0	0	0	1	1	1	1	1	1	0	1	0	0	0	0	1	0	1	0	1	2	0	0	1	0	1	0	0	0	0	0	1
K02067	mlaD, linM	phospholipid/cholesterol/gamma-HCH transport system substrate-binding protein	0	0	0	1	0	2	2	1	2	0	1	1	2	0	0	0	0	0	1	1	1	2	2	1	1	1	0	0	0	0	1	0	1	0	1	2	0	0	1	0	1	0	0	0	0	0	0
K02068	STAR1, fetA	UDP-glucose/iron transport system ATP-binding protein	0	0	0	2	0	0	0	0	0	1	0	1	0	0	0	3	1	0	0	0	0	0	0	0	0	0	0	0	1	1	0	1	0	4	0	0	0	0	0	0	0	1	0	0	0	0	0
K02071	metN	D-methionine transport system ATP-binding protein	0	0	0	1	0	0	1	0	0	2	1	0	0	0	0	0	0	0	0	1	0	1	1	0	0	0	1	1	1	1	0	0	0	0	0	0	0	0	1	0	0	0	0	0	0	0	0
K02074	ABC.ZM.A	zinc/manganese transport system ATP-binding protein	0	0	0	1	0	0	1	0	0	1	0	0	0	1	1	1	1	0	0	0	0	1	1	0	0	0	0	1	1	1	1	1	0	1	0	0	0	0	0	1	1	1	1	0	0	0	0
K02075	ABC.ZM.P	zinc/manganese transport system permease protein	0	0	0	3	0	1	1	0	0	0	1	1	1	1	1	1	1	0	0	1	2	1	1	0	0	0	0	0	0	0	1	1	0	1	0	0	1	1	1	0	1	1	1	0	0	0	1
K02076	zurR, zur	Fur family transcriptional regulator, zinc uptake regulator	0	0	0	0	1	0	0	0	0	1	0	1	0	0	0	0	0	0	0	0	0	0	0	0	0	0	0	1	0	0	0	0	0	0	0	0	1	0	1	0	1	0	0	0	1	0	0
K02077	ABC.ZM.S	zinc/manganese transport system substrate-binding protein	0	0	0	6	0	1	0	0	0	2	1	0	0	0	2	2	2	2	0	2	3	0	0	0	0	0	1	2	1	3	1	1	0	2	0	0	1	2	2	0	0	1	2	0	0	0	1
K02078	acpP	acyl carrier protein	0	0	0	4	1	1	1	1	1	1	1	1	1	0	0	0	0	1	2	1	1	1	1	1	1	1	1	1	1	1	1	2	3	0	1	1	1	1	1	0	2	2	0	0	1	0	1
K02081	agaR	DeoR family transcriptional regulator, aga operon transcriptional repressor	0	0	0	0	0	0	0	0	0	0	0	0	0	0	0	0	0	0	0	0	0	0	0	0	0	0	0	0	0	1	0	1	0	0	0	0	0	1	0	0	0	0	0	0	0	0	1
K02083	allC	allantoate deiminase [EC:3.5.3.9]	0	0	0	1	0	0	0	0	0	0	0	0	0	0	0	0	0	0	0	0	0	0	0	0	0	0	0	0	0	0	0	0	0	0	0	0	0	0	0	0	0	0	0	0	1	0	0
K02086	dnaD	DNA replication protein	0	0	0	0	0	0	0	0	0	1	0	0	0	0	0	0	0	0	0	0	0	0	0	0	0	0	1	1	0	0	0	0	0	0	0	0	0	1	0	0	0	0	0	0	0	0	0
K02092	apcA	allophycocyanin alpha subunit	0	0	0	0	0	0	0	0	0	0	0	0	0	0	0	0	0	0	0	0	0	0	0	0	0	0	0	0	0	0	0	0	0	0	0	0	0	0	1	0	0	0	0	0	0	0	0
K02093	apcB	allophycocyanin beta subunit	0	0	0	0	0	0	0	0	0	0	0	0	0	0	0	0	0	0	0	0	0	0	0	0	0	0	0	0	0	0	0	0	0	0	0	0	0	0	1	0	0	0	0	0	0	0	0
K02094	apcC	phycobilisome core linker protein	0	0	0	0	0	0	0	0	0	0	0	0	0	0	0	0	0	0	0	0	0	0	0	0	0	0	0	0	0	0	0	0	0	0	0	0	0	0	1	0	0	0	0	0	0	0	0
K02095	apcD	allophycocyanin-B	0	0	0	0	0	0	0	0	0	0	0	0	0	0	0	0	0	0	0	0	0	0	0	0	0	0	0	0	0	0	0	0	0	0	0	0	0	0	1	0	0	0	0	0	0	0	0
K02097	apcF	phycobilisome core component	0	0	0	0	0	0	0	0	0	0	0	0	0	0	0	0	0	0	0	0	0	0	0	0	0	0	0	0	0	0	0	0	0	0	0	0	0	0	1	0	0	0	0	0	0	0	0
K02099	araC	AraC family transcriptional regulator, arabinose operon regulatory protein	0	0	0	0	0	0	0	0	0	0	1	0	0	0	0	1	0	0	0	0	0	0	0	0	0	0	0	0	0	0	0	0	0	0	0	0	0	0	0	0	0	0	0	0	0	0	0
K02103	araR	GntR family transcriptional regulator, arabinose operon transcriptional repressor	0	0	0	0	0	0	1	0	0	0	2	0	0	0	0	0	0	0	0	0	0	1	1	0	0	0	1	0	0	0	0	1	0	0	0	0	0	0	0	0	0	0	0	0	0	0	0
K02106	atoE	short-chain fatty acids transporter	0	0	0	1	0	1	0	0	0	0	0	0	0	0	0	0	0	0	0	0	0	0	0	0	0	0	0	0	0	0	0	0	0	0	0	0	0	0	0	0	0	0	0	0	1	0	0
K02108	ATPF0A, atpB	F-type H+-transporting ATPase subunit a	0	0	0	1	0	1	1	1	1	1	1	0	0	1	0	0	0	1	1	1	1	1	1	1	1	1	2	1	0	0	1	1	1	0	1	1	1	1	1	1	1	1	0	0	1	0	0
K02109	ATPF0B, atpF	F-type H+-transporting ATPase subunit b	0	0	0	0	0	0	0	0	2	2	1	0	0	0	0	0	0	0	0	2	0	1	1	0	0	1	2	1	0	0	2	0	0	0	0	1	1	2	2	0	2	1	0	0	2	0	0
K02110	ATPF0C, atpE	F-type H+-transporting ATPase subunit c	0	0	0	1	1	1	0	0	1	1	0	1	1	1	0	0	0	1	1	1	0	0	0	0	1	1	1	1	1	1	1	1	1	0	0	1	0	1	1	1	1	1	0	0	1	1	1
K02111	ATPF1A, atpA	F-type H+/Na+-transporting ATPase subunit alpha [EC:7.1.2.2 7.2.2.1]	0	0	0	1	0	1	1	1	1	1	1	0	0	1	0	0	0	1	1	1	1	1	1	1	1	1	1	1	0	0	1	1	1	0	1	1	1	1	1	1	1	1	0	0	1	0	0
K02112	ATPF1B, atpD	F-type H+/Na+-transporting ATPase subunit beta [EC:7.1.2.2 7.2.2.1]	0	0	0	1	0	1	1	1	1	1	1	0	0	1	0	0	0	1	1	1	1	1	1	1	1	1	1	1	0	0	1	1	1	0	1	1	1	1	1	1	1	1	0	0	2	0	0
K02113	ATPF1D, atpH	F-type H+-transporting ATPase subunit delta	0	0	0	1	0	1	1	1	1	1	1	0	0	0	0	0	0	1	1	1	1	1	1	1	1	1	2	1	0	0	1	1	1	0	1	1	1	2	1	0	2	1	0	0	1	0	0
K02114	ATPF1E, atpC	F-type H+-transporting ATPase subunit epsilon	0	0	0	1	0	1	1	1	1	1	1	0	0	0	0	0	0	1	1	1	0	1	1	1	1	1	1	1	0	0	1	1	1	0	1	1	1	1	1	0	1	1	0	0	1	0	0
K02115	ATPF1G, atpG	F-type H+-transporting ATPase subunit gamma	0	0	0	1	0	1	1	1	1	1	1	0	0	1	0	0	0	1	1	1	1	1	1	1	1	1	1	1	0	0	1	1	1	0	1	1	1	1	1	1	1	1	0	0	1	0	0
K02116	atpI	ATP synthase protein I	0	0	0	1	0	0	0	0	0	0	0	0	0	0	0	0	0	0	1	1	0	0	0	0	0	0	0	0	0	0	0	1	0	0	0	1	0	0	1	0	1	1	0	0	0	0	0
K02117	ATPVA, ntpA, atpA	V/A-type H+/Na+-transporting ATPase subunit A [EC:7.1.2.2 7.2.2.1]	1	1	1	0	1	0	0	0	0	0	0	1	1	0	1	1	1	0	0	0	0	0	0	0	0	0	1	0	1	1	1	0	0	1	0	0	0	0	0	0	0	0	1	1	0	2	1
K02118	ATPVB, ntpB, atpB	V/A-type H+/Na+-transporting ATPase subunit B	1	1	1	0	1	0	0	0	0	0	0	1	1	0	1	1	1	0	0	0	0	0	0	0	0	0	0	0	1	1	0	0	0	1	0	0	0	0	0	0	0	0	1	1	0	1	2
K02119	ATPVC, ntpC, atpC	V/A-type H+/Na+-transporting ATPase subunit C	1	1	1	0	1	0	0	0	0	0	0	1	1	0	1	0	1	0	0	0	0	0	0	0	0	0	0	0	1	1	0	0	0	0	0	0	0	0	0	0	0	0	0	1	0	0	1
K02120	ATPVD, ntpD, atpD	V/A-type H+/Na+-transporting ATPase subunit D	1	1	1	0	0	0	0	0	0	0	0	1	1	0	1	1	1	0	0	0	0	0	0	0	0	0	0	0	1	1	0	0	0	1	0	0	0	0	0	0	0	0	1	0	0	1	1
K02121	ATPVE, ntpE, atpE	V/A-type H+/Na+-transporting ATPase subunit E	1	1	1	0	1	0	0	0	0	0	0	1	1	0	1	1	1	0	0	0	0	0	0	0	0	0	0	0	1	1	0	0	0	0	0	0	0	0	0	0	0	0	0	0	0	0	0
K02122	ATPVF, ntpF, atpF	V/A-type H+/Na+-transporting ATPase subunit F	1	1	1	0	1	0	0	0	0	0	0	1	1	0	1	1	1	0	0	0	0	0	0	0	0	0	0	0	1	1	0	0	0	0	0	0	0	0	0	0	0	0	1	1	0	0	0
K02123	ATPVI, ntpI, atpI	V/A-type H+/Na+-transporting ATPase subunit I	1	1	1	1	1	0	1	0	0	0	0	1	1	0	1	1	1	0	0	0	0	1	1	0	0	0	0	0	1	1	0	0	1	1	0	0	0	0	0	0	0	0	1	1	0	1	1
K02124	ATPVK, ntpK, atpK	V/A-type H+/Na+-transporting ATPase subunit K	0	0	0	0	1	0	0	0	0	1	0	1	1	1	1	1	0	0	0	0	0	0	0	0	0	0	1	1	1	1	0	1	0	1	0	0	0	1	0	1	1	0	0	0	1	1	1
K02167	betI	TetR/AcrR family transcriptional regulator, transcriptional repressor of bet genes	0	0	0	0	0	0	0	0	0	0	0	0	0	0	0	0	0	0	1	0	0	0	0	0	0	0	0	0	0	0	0	1	0	0	0	0	0	0	0	0	0	2	0	0	0	0	0
K02169	bioC	malonyl-CoA O-methyltransferase [EC:2.1.1.197]	0	0	1	3	0	0	0	0	0	0	0	0	0	0	0	0	0	0	1	2	1	0	0	0	1	0	0	0	0	0	0	0	0	0	1	0	0	1	0	0	1	0	0	0	1	0	0
K02170	bioH	pimeloyl-[acyl-carrier protein] methyl ester esterase [EC:3.1.1.85]	0	0	0	0	0	0	0	0	0	0	0	0	0	0	0	0	0	0	0	1	0	0	0	0	0	0	0	0	0	0	0	1	0	0	0	0	0	0	0	0	0	1	0	0	0	0	0
K02172	blaR1	bla regulator protein blaR1	0	0	0	1	0	0	1	0	0	1	0	0	0	0	0	0	0	0	0	0	0	1	1	1	0	0	0	0	2	1	0	0	0	0	0	0	1	0	0	0	0	1	0	0	0	0	0
K02182	caiC	carnitine-CoA ligase [EC:6.2.1.48]	1	0	0	1	0	0	0	0	0	0	0	0	0	0	0	0	0	0	0	0	0	0	0	0	0	0	0	0	0	0	0	0	0	0	0	0	0	2	0	0	0	0	0	0	0	0	0
K02188	cbiD	cobalt-precorrin-5B (C1)-methyltransferase [EC:2.1.1.195]	0	0	0	1	0	0	0	0	0	1	0	0	0	0	1	0	0	0	0	0	0	0	0	0	0	0	2	1	0	1	1	1	0	0	0	0	0	2	2	0	0	1	1	0	1	0	0
K02189	cbiG	cobalt-precorrin 5A hydrolase [EC:3.7.1.12]	0	0	0	1	0	0	0	0	0	1	0	0	0	0	1	0	0	0	0	0	0	0	0	0	0	0	2	1	1	2	1	0	0	0	0	0	0	2	1	0	0	0	0	0	0	0	0
K02190	cbiK	sirohydrochlorin cobaltochelatase [EC:4.99.1.3]	0	0	0	0	0	0	0	0	0	0	0	0	0	0	1	0	0	0	0	0	0	0	0	0	0	0	0	0	0	0	1	0	0	0	0	0	0	0	0	0	0	0	0	0	0	0	0
K02192	bfd	bacterioferritin-associated ferredoxin	0	0	0	1	0	0	0	0	0	0	0	0	0	0	0	0	0	1	0	0	0	0	0	0	0	0	0	0	0	0	0	0	0	0	0	0	0	0	1	0	0	0	0	0	0	0	0
K02193	ccmA	heme exporter protein A [EC:7.6.2.5]	0	0	0	2	0	2	2	2	2	0	2	3	3	0	0	0	1	0	2	0	0	2	3	2	2	2	3	0	4	3	0	0	2	0	2	2	2	1	0	0	2	0	0	0	2	0	0
K02195	ccmC	heme exporter protein C	0	0	0	1	0	1	1	1	1	0	1	1	1	0	0	0	1	0	1	0	0	1	1	1	1	1	2	0	1	1	0	0	1	0	1	1	1	1	0	0	1	0	0	0	1	0	1
K02197	ccmE	cytochrome c-type biogenesis protein CcmE	0	0	0	1	0	1	1	1	1	0	1	1	1	0	0	0	1	0	1	0	0	1	1	1	1	1	1	0	1	1	0	0	1	0	1	1	0	1	0	0	1	0	0	0	1	0	0
K02198	ccmF	cytochrome c-type biogenesis protein CcmF	0	0	0	3	0	1	1	1	2	0	2	2	4	0	0	0	2	0	2	0	0	1	1	1	1	1	1	0	2	2	0	0	2	0	1	1	2	1	0	0	2	0	0	0	2	0	2
K02199	ccmG, dsbE	cytochrome c biogenesis protein CcmG, thiol:disulfide interchange protein DsbE	0	0	0	3	0	0	1	1	1	1	2	2	2	0	0	0	0	0	2	0	0	0	1	1	2	1	0	0	1	1	0	0	0	0	0	1	1	1	0	0	2	0	0	1	4	0	2
K02200	ccmH	cytochrome c-type biogenesis protein CcmH	0	0	0	2	0	1	1	0	1	0	2	1	2	0	0	0	0	0	1	1	0	0	0	0	0	0	0	0	1	1	0	0	1	0	0	1	1	0	4	0	2	0	0	0	1	0	1
K02201	E2.7.7.3B	pantetheine-phosphate adenylyltransferase [EC:2.7.7.3]	1	1	1	0	1	0	0	0	0	0	0	0	0	0	1	0	0	0	0	0	0	0	0	0	0	0	0	0	0	0	0	0	0	0	0	0	0	0	0	0	0	0	0	1	0	0	0
K02203	thrH	phosphoserine / homoserine phosphotransferase [EC:3.1.3.3 2.7.1.39]	0	0	0	0	0	0	0	0	0	0	0	0	1	0	0	0	0	0	0	0	0	0	0	0	0	0	1	0	0	0	0	0	0	0	0	0	0	0	0	0	0	0	0	0	0	0	0
K02204	thrB2	homoserine kinase type II [EC:2.7.1.39]	0	0	0	0	0	0	0	0	0	0	0	0	0	0	0	0	0	0	0	0	0	0	0	0	0	0	1	0	0	0	0	0	0	0	0	0	1	1	0	0	1	0	0	0	0	0	0
K02217	ftnA, ftn	ferritin [EC:1.16.3.2]	0	0	0	0	0	0	0	1	1	0	0	0	0	0	0	0	0	1	0	0	0	0	0	1	0	0	2	0	0	0	1	0	0	1	1	0	0	0	0	0	0	1	0	0	0	0	0
K02221	yggT	YggT family protein	0	0	0	1	1	0	0	0	0	1	1	1	1	0	0	0	0	0	0	1	0	0	0	0	0	0	1	1	0	0	1	1	0	0	0	0	0	1	2	0	2	1	0	0	0	0	0
K02224	cobB-cbiA	cobyrinic acid a,c-diamide synthase [EC:6.3.5.9 6.3.5.11]	0	0	0	1	0	0	0	0	2	2	0	0	1	0	1	0	0	0	0	0	0	0	0	0	0	0	3	2	2	1	2	0	1	0	0	0	1	2	1	0	2	0	0	0	1	0	0
K02226	cobC, phpB	alpha-ribazole phosphatase [EC:3.1.3.73]	0	0	0	2	1	1	0	0	0	3	1	1	1	0	0	0	0	0	0	1	0	1	1	0	0	0	4	1	2	2	1	0	0	0	0	0	1	5	2	0	0	0	0	0	0	0	1
K02227	cbiB, cobD	adenosylcobinamide-phosphate synthase [EC:6.3.1.10]	0	0	0	1	0	0	0	0	0	1	0	0	1	0	1	0	1	0	0	0	0	0	0	0	0	0	1	1	1	1	1	0	0	1	0	0	0	1	1	0	0	1	1	0	1	0	0
K02228	cobF	precorrin-6A synthase [EC:2.1.1.152]	0	0	0	0	0	0	0	0	0	0	0	0	0	0	0	0	0	0	0	0	0	0	0	0	0	0	0	0	0	1	1	0	0	0	0	0	0	0	0	0	0	0	0	0	0	0	0
K02230	cobN	cobaltochelatase CobN [EC:6.6.1.2]	0	0	0	1	0	0	0	0	0	1	0	0	0	0	0	0	0	0	0	0	0	0	0	0	0	0	6	2	0	0	1	0	0	0	0	0	2	7	4	0	0	0	0	0	0	0	0
K02231	cobP, cobU	adenosylcobinamide kinase / adenosylcobinamide-phosphate guanylyltransferase [EC:2.7.1.156 2.7.7.62]	0	0	0	2	0	0	0	0	0	1	0	0	1	0	0	0	0	0	0	0	0	0	0	0	0	0	1	1	1	1	2	0	0	0	0	0	1	1	1	0	0	1	0	0	1	0	0
K02232	cobQ, cbiP	adenosylcobyric acid synthase [EC:6.3.5.10]	0	0	0	3	0	1	0	0	0	3	0	0	2	0	1	0	0	0	0	0	0	0	0	0	0	0	2	3	1	1	1	0	0	0	0	0	2	2	3	0	0	2	0	0	2	0	0
K02233	E2.7.8.26, cobS, cobV	adenosylcobinamide-GDP ribazoletransferase [EC:2.7.8.26]	0	0	0	1	0	1	0	0	0	1	0	0	1	0	1	0	1	0	0	0	0	0	0	0	0	0	1	1	1	1	1	0	0	1	0	0	1	1	1	0	1	2	1	0	1	0	0
K02234	cobW	cobalamin biosynthesis protein CobW	0	0	0	0	0	0	0	0	0	0	0	0	0	0	0	0	0	0	0	0	0	0	0	0	0	0	0	0	0	0	0	0	0	0	0	0	0	0	1	0	0	0	0	0	0	0	0
K02236	comC	leader peptidase (prepilin peptidase) / N-methyltransferase [EC:3.4.23.43 2.1.1.-]	0	0	0	1	0	0	1	0	2	0	1	0	0	1	0	0	0	0	0	1	0	1	1	0	0	0	0	0	0	0	1	1	1	0	0	0	0	0	0	0	0	1	0	0	0	0	0
K02237	comEA	competence protein ComEA	0	0	0	1	1	1	2	2	1	1	2	1	1	0	0	0	0	1	1	0	1	1	2	2	2	1	1	1	1	1	1	1	1	0	2	3	0	2	3	0	0	1	0	0	1	0	1
K02238	comEC	competence protein ComEC	0	0	0	2	1	1	2	1	2	1	2	1	1	2	0	0	0	2	3	1	1	2	2	1	1	1	3	1	2	2	1	1	2	0	1	2	2	4	1	2	1	1	0	1	0	0	2
K02242	comFC	competence protein ComFC	0	0	0	1	1	0	0	0	1	0	1	1	1	0	0	0	0	1	1	0	0	0	0	0	0	0	0	1	0	0	0	1	0	0	0	0	0	0	0	1	0	1	0	0	0	0	1
K02245	comGC	competence protein ComGC	0	0	0	0	0	0	7	0	0	0	17	0	0	0	0	0	0	0	0	1	0	8	8	0	0	0	0	0	0	0	0	0	0	0	0	0	0	0	0	0	0	0	0	0	0	0	0
K02246	comGD	competence protein ComGD	0	0	0	4	0	1	0	0	1	0	1	0	1	0	0	0	0	0	0	0	0	0	0	0	0	0	0	0	0	1	3	0	1	0	0	0	0	1	0	0	1	0	0	0	0	0	0
K02247	comGE	competence protein ComGE	0	0	0	0	0	0	1	0	0	0	0	0	0	0	0	0	0	0	0	0	0	1	1	0	0	0	0	0	0	0	0	0	0	0	0	0	0	0	0	0	0	0	0	0	0	0	0
K02257	COX10, ctaB, cyoE	heme o synthase [EC:2.5.1.141]	2	2	2	1	2	1	2	1	2	2	0	1	3	0	2	0	1	0	1	1	0	2	2	1	1	1	2	2	1	1	0	0	1	0	1	1	1	2	1	0	3	0	0	2	2	0	1
K02258	COX11, ctaG	cytochrome c oxidase assembly protein subunit 11	0	0	0	1	0	1	0	0	0	0	0	0	0	0	0	0	0	0	0	0	0	0	0	0	0	1	0	0	0	0	0	0	0	0	0	0	0	0	0	0	1	0	0	0	0	0	0
K02259	COX15, ctaA	heme a synthase [EC:1.17.99.9]	0	0	0	1	1	1	1	1	2	2	0	1	2	0	1	0	1	0	1	1	0	1	1	1	1	1	2	1	1	1	0	0	1	0	1	1	0	1	1	0	2	0	0	1	0	0	0
K02274	coxA, ctaD	cytochrome c oxidase subunit I [EC:7.1.1.9]	1	2	1	3	1	3	2	3	2	2	0	4	5	0	1	0	2	0	4	6	0	2	2	4	1	5	2	2	2	4	0	0	1	0	4	3	2	2	1	0	3	0	3	2	6	0	2
K02275	coxB, ctaC	cytochrome c oxidase subunit II [EC:7.1.1.9]	1	2	1	8	2	6	4	4	2	2	0	4	12	0	1	0	1	0	8	6	0	3	3	5	2	6	4	2	2	4	0	0	3	0	5	4	2	2	1	0	3	0	3	2	4	0	3
K02276	coxC, ctaE	cytochrome c oxidase subunit III [EC:7.1.1.9]	1	0	0	4	2	2	2	2	1	2	0	3	3	0	0	0	0	0	5	2	0	2	2	2	2	3	1	2	1	2	0	0	1	0	2	1	1	1	1	0	1	0	0	0	2	0	1
K02277	coxD, ctaF	cytochrome c oxidase subunit IV [EC:7.1.1.9]	0	0	0	1	0	0	1	0	1	1	0	0	0	0	0	0	1	0	1	0	0	1	1	0	0	0	1	1	0	0	0	0	1	0	0	1	0	1	0	0	0	0	0	0	1	0	0
K02278	cpaA, tadV	prepilin peptidase CpaA [EC:3.4.23.43]	1	1	1	1	0	0	1	0	2	0	2	0	0	1	1	1	1	0	0	1	1	1	1	0	0	0	0	0	0	0	1	1	2	0	0	0	0	0	0	0	1	1	0	1	0	0	0
K02279	cpaB, rcpC	pilus assembly protein CpaB	0	0	0	0	0	0	1	1	1	1	1	0	2	0	0	0	0	0	1	1	0	1	1	1	1	1	2	1	0	0	1	1	2	0	1	1	0	3	0	0	2	1	0	0	1	0	0
K02280	cpaC, rcpA	pilus assembly protein CpaC	0	0	0	0	0	0	0	0	0	0	2	0	1	0	0	0	0	0	1	0	0	0	0	0	0	0	0	0	0	0	0	0	1	0	0	0	0	0	1	0	1	0	0	0	0	0	0
K02282	cpaE, tadZ	pilus assembly protein CpaE	0	0	0	2	0	0	0	2	1	4	5	1	11	0	0	0	0	4	3	1	0	1	1	3	2	3	3	2	1	2	2	1	10	0	3	5	2	8	0	0	1	1	0	0	2	0	0
K02283	cpaF, tadA	pilus assembly protein CpaF [EC:7.4.2.8]	0	0	0	1	0	1	0	0	0	3	2	1	1	0	0	0	0	0	2	0	0	0	0	0	0	0	4	2	0	0	0	0	1	0	0	0	0	5	0	0	1	0	0	0	1	0	0
K02284	cpcA	phycocyanin alpha chain	0	0	0	0	0	0	0	0	0	0	0	0	0	0	0	0	0	0	0	0	0	0	0	0	0	0	0	0	0	0	0	0	0	0	0	0	0	0	1	0	0	0	0	0	0	0	0
K02285	cpcB	phycocyanin beta chain	0	0	0	0	0	0	0	0	0	0	0	0	0	0	0	0	0	0	0	0	0	0	0	0	0	0	0	0	0	0	0	0	0	0	0	0	0	0	1	0	0	0	0	0	0	0	0
K02288	cpcE	phycocyanobilin lyase subunit alpha [EC:4.4.1.32]	0	0	0	0	0	0	0	0	0	0	0	0	0	0	0	0	0	0	0	0	0	0	0	0	0	0	0	0	0	0	0	0	0	0	0	0	0	0	1	0	0	0	0	0	0	0	0
K02289	cpcF	phycocyanobilin lyase subunit beta [EC:4.4.1.32]	0	0	0	0	0	0	0	0	0	0	0	0	0	0	0	0	0	0	0	0	0	0	0	0	0	0	0	0	0	0	0	0	0	0	0	0	0	0	1	0	0	0	0	0	0	0	0
K02291	crtB	15-cis-phytoene synthase [EC:2.5.1.32]	1	0	1	0	0	0	1	2	2	2	0	0	0	0	0	0	0	0	0	0	0	0	0	2	1	1	1	2	1	1	0	0	2	0	2	2	1	1	2	0	1	0	0	0	0	1	0
K02294	crtR	beta-carotene hydroxylase [EC:1.14.13.-]	0	0	0	0	0	0	0	0	0	0	0	0	0	0	0	0	0	0	0	0	0	0	0	0	0	0	0	0	0	0	0	0	0	0	0	0	0	0	1	0	0	0	0	0	0	0	0
K02302	cysG	uroporphyrin-III C-methyltransferase / precorrin-2 dehydrogenase / sirohydrochlorin ferrochelatase [EC:2.1.1.107 1.3.1.76 4.99.1.4]	0	0	0	0	0	3	0	0	1	1	1	2	2	0	0	0	0	0	1	4	0	0	0	0	0	0	1	1	2	2	1	0	2	0	0	2	0	1	1	0	1	0	0	2	0	0	0
K02303	cobA	uroporphyrin-III C-methyltransferase [EC:2.1.1.107]	0	0	0	3	0	3	0	0	1	2	1	3	2	0	2	0	0	0	3	4	1	0	0	0	1	0	2	1	1	2	1	0	2	0	0	1	0	2	2	0	1	0	2	2	0	0	1
K02304	MET8	precorrin-2 dehydrogenase / sirohydrochlorin ferrochelatase [EC:1.3.1.76 4.99.1.4]	0	0	0	3	0	2	0	0	1	2	0	2	2	0	1	0	0	0	1	1	0	0	0	0	0	0	3	2	2	3	2	0	0	0	0	2	0	2	3	0	0	0	1	1	0	0	0
K02305	norC	nitric oxide reductase subunit C	0	0	0	4	0	1	1	1	0	0	0	0	0	0	0	0	0	0	1	2	0	0	0	1	2	0	2	0	3	2	0	0	1	0	0	0	0	0	0	0	2	0	0	0	0	0	1
K02313	dnaA	chromosomal replication initiator protein	0	0	0	2	1	1	1	1	2	1	0	1	1	1	0	0	0	1	1	1	1	1	1	1	1	1	1	1	1	1	1	1	1	0	1	1	1	1	0	1	2	1	0	0	1	0	1
K02314	dnaB	replicative DNA helicase [EC:3.6.4.12]	0	0	0	1	1	1	1	1	1	1	2	2	1	1	0	0	0	1	1	1	1	1	1	1	1	2	1	1	1	1	2	1	1	0	1	2	1	1	1	1	1	1	0	0	2	0	1
K02315	dnaC	DNA replication protein DnaC	0	0	0	1	0	1	0	0	0	1	0	0	0	0	0	0	0	1	1	1	0	0	0	0	0	0	1	1	0	0	0	0	1	0	0	0	1	1	0	0	0	0	0	0	2	0	0
K02316	dnaG	DNA primase [EC:2.7.7.101]	1	1	2	1	2	1	1	1	2	1	2	2	2	2	1	1	1	1	1	1	1	2	1	1	1	1	1	2	1	2	2	1	1	1	1	1	1	1	2	1	1	1	1	1	1	1	2
K02318	COASY	phosphopantetheine adenylyltransferase / dephospho-CoA kinase [EC:2.7.7.3 2.7.1.24]	0	0	0	0	0	0	0	0	0	0	0	0	0	0	0	0	0	0	0	0	0	0	0	0	0	0	0	1	0	0	0	0	0	0	0	0	0	0	0	0	0	0	0	0	0	0	0
K02319	pol	DNA polymerase, archaea type [EC:2.7.7.7]	3	4	5	0	0	1	0	0	0	0	0	0	0	0	1	3	3	0	0	0	0	0	0	0	0	0	0	0	0	0	0	0	0	2	0	0	0	0	0	0	0	0	2	3	0	1	1
K02322	polC	DNA polymerase II large subunit [EC:2.7.7.7]	1	2	2	0	0	0	0	0	0	0	0	0	0	0	0	1	0	0	0	0	0	0	0	0	0	0	0	0	0	0	0	0	0	0	0	0	0	0	0	0	0	0	1	3	0	1	0
K02323	polB	DNA polymerase II small subunit [EC:2.7.7.7]	2	1	1	0	0	0	0	0	0	0	0	1	1	0	0	1	0	2	0	0	0	0	0	0	0	0	0	0	0	0	0	0	0	0	0	0	0	0	0	0	0	0	1	1	0	1	0
K02335	polA	DNA polymerase I [EC:2.7.7.7]	0	0	0	2	1	3	1	1	2	1	1	1	1	1	0	0	0	1	2	2	1	1	1	1	1	1	1	1	1	1	1	1	2	0	1	1	1	4	1	1	1	1	0	0	1	0	1
K02336	polB	DNA polymerase II [EC:2.7.7.7]	0	0	0	0	0	0	1	0	0	0	1	0	1	0	0	0	0	0	0	0	0	2	2	0	1	0	0	0	0	0	0	0	0	0	0	0	0	0	0	0	0	0	0	0	1	0	0
K02337	dnaE	DNA polymerase III subunit alpha [EC:2.7.7.7]	0	0	0	0	1	1	1	1	2	1	1	2	1	1	0	0	0	1	1	1	1	1	1	1	1	1	1	1	1	3	1	1	3	0	1	2	1	1	2	1	2	1	0	0	2	0	2
K02338	dnaN	DNA polymerase III subunit beta [EC:2.7.7.7]	0	0	0	1	1	1	1	1	1	1	1	1	1	1	0	0	0	1	1	1	1	1	1	1	1	1	1	1	1	1	1	2	1	0	1	1	1	1	1	1	1	2	0	0	0	0	1
K02339	holC	DNA polymerase III subunit chi [EC:2.7.7.7]	1	1	0	0	0	0	0	0	0	0	0	0	0	0	1	1	0	0	0	0	0	0	0	0	0	0	0	0	0	0	0	0	0	1	0	0	0	0	0	0	1	0	0	0	0	0	0
K02340	holA	DNA polymerase III subunit delta [EC:2.7.7.7]	0	0	0	1	1	0	1	1	1	1	1	1	1	0	0	0	0	1	1	1	0	1	1	1	1	1	1	1	1	1	1	1	1	0	1	1	1	1	1	0	1	1	0	0	1	0	0
K02341	holB	DNA polymerase III subunit delta' [EC:2.7.7.7]	0	0	0	2	1	1	1	1	1	2	1	1	1	1	0	0	0	1	2	1	2	1	1	1	1	1	2	2	1	1	1	1	1	0	1	1	2	2	1	2	1	1	0	0	2	0	1
K02342	dnaQ	DNA polymerase III subunit epsilon [EC:2.7.7.7]	0	0	0	4	0	1	1	1	2	1	1	2	1	0	0	0	0	1	1	3	0	1	1	1	1	2	3	1	3	4	1	2	2	0	1	2	1	4	3	0	3	2	0	0	3	0	1
K02343	dnaX	DNA polymerase III subunit gamma/tau [EC:2.7.7.7]	0	0	0	2	1	2	1	1	2	1	1	1	1	1	0	0	0	2	1	2	2	1	1	1	1	2	1	1	2	2	2	2	3	0	1	2	1	1	1	1	1	2	0	0	1	0	1
K02346	dinB	DNA polymerase IV [EC:2.7.7.7]	0	0	0	1	0	0	0	0	1	1	0	1	1	0	0	0	0	1	0	0	0	0	0	0	0	0	0	0	0	0	1	0	1	0	0	0	0	0	0	0	1	1	0	0	0	0	0
K02347	polX, dpx	DNA polymerase (family X)	0	0	0	1	0	1	2	1	1	0	1	1	2	1	0	0	0	1	1	1	1	2	2	1	1	1	1	0	1	1	1	0	4	0	1	0	1	0	0	1	1	0	0	0	1	0	1
K02348	elaA	ElaA protein	0	0	0	0	0	0	0	0	0	0	0	0	0	0	0	0	0	0	0	0	0	0	0	0	0	0	0	0	0	0	0	1	0	0	0	1	0	0	0	0	1	1	0	0	0	0	0
K02351	K02351	putative membrane protein	0	0	0	0	0	0	0	0	0	0	0	1	0	0	0	0	0	0	0	0	0	0	0	0	0	0	0	0	0	0	0	0	0	0	0	0	0	0	0	0	0	0	0	0	0	0	0
K02355	fusA, GFM, EFG	elongation factor G	0	0	0	3	2	2	2	3	2	2	2	2	2	1	0	0	0	3	2	1	2	2	2	3	2	2	2	2	2	2	2	2	2	0	2	2	2	2	3	1	2	2	0	0	2	0	4
K02356	efp	elongation factor P	0	0	0	1	1	1	1	1	1	1	1	2	1	1	0	0	0	2	2	1	1	1	1	1	2	1	1	0	1	1	1	1	2	0	1	1	1	1	1	1	1	1	0	0	1	0	1
K02357	tsf, TSFM	elongation factor Ts	0	0	0	1	1	1	1	1	1	1	1	1	1	1	0	0	0	1	1	1	1	1	1	0	1	1	1	1	1	1	1	1	1	0	1	1	1	1	1	1	1	1	0	0	1	0	1
K02358	tuf, TUFM	elongation factor Tu	0	0	0	1	1	1	4	1	1	1	1	3	2	1	0	0	0	1	4	2	1	3	4	1	1	1	3	1	4	3	4	1	1	0	1	3	4	2	1	1	1	1	0	0	2	0	1
K02359	EGH	beta-1,4-mannosyltransferase [EC:2.4.1.-]	0	0	0	0	0	0	0	0	0	0	0	0	0	0	0	0	0	1	0	0	0	0	0	0	0	0	0	0	0	0	0	0	1	0	0	0	0	0	0	0	0	0	0	0	0	0	0
K02361	entC	isochorismate synthase [EC:5.4.4.2]	0	0	0	0	0	0	0	0	0	0	0	0	0	0	0	0	0	0	0	0	0	0	0	0	0	0	0	0	0	0	0	0	0	0	0	1	0	0	0	0	0	0	0	0	0	0	0
K02362	entD	enterobactin synthetase component D [EC:6.3.2.14 2.7.8.-]	0	0	0	0	1	0	0	0	0	0	0	0	0	0	0	0	0	0	0	0	0	0	0	0	0	0	0	0	0	0	0	0	0	0	0	0	0	0	0	0	0	0	0	0	0	0	0
K02371	fabK	enoyl-[acyl-carrier protein] reductase II [EC:1.3.1.9]	0	0	0	1	0	0	0	0	0	2	0	0	0	0	0	0	0	0	0	0	0	0	0	0	0	0	0	1	0	0	0	2	0	0	0	0	0	0	0	0	1	1	0	0	0	0	0
K02372	fabZ	3-hydroxyacyl-[acyl-carrier-protein] dehydratase [EC:4.2.1.59]	0	0	0	1	1	1	1	1	1	0	1	1	1	0	0	0	0	1	1	1	1	1	1	1	1	1	1	0	1	1	1	1	1	0	1	0	0	1	1	0	1	1	0	0	1	0	1
K02377	TSTA3, fcl	GDP-L-fucose synthase [EC:1.1.1.271]	0	0	0	1	0	1	0	0	0	0	0	0	0	0	0	0	0	0	1	0	0	0	0	0	0	1	0	0	0	0	0	0	1	0	0	1	0	1	1	0	1	0	0	0	0	0	0
K02379	fdhD	FdhD protein	2	0	0	0	0	1	0	0	2	1	0	2	0	0	0	0	2	0	1	0	0	0	0	0	0	0	1	1	1	1	0	0	0	1	0	0	0	1	0	0	2	0	1	0	1	0	0
K02380	fdhE	FdhE protein	0	0	0	1	0	1	0	0	0	0	0	1	0	0	1	0	2	0	0	1	0	0	0	0	0	0	0	0	1	0	0	0	0	0	0	0	0	0	0	0	0	0	1	0	0	0	0
K02383	flbB	flagellar protein FlbB	0	0	0	0	0	0	0	0	0	0	0	0	0	0	0	0	0	0	0	0	0	0	0	0	0	0	0	0	0	0	1	0	0	0	0	0	0	0	0	0	0	0	0	0	0	0	0
K02385	flbD	flagellar protein FlbD	0	0	0	0	0	0	0	0	0	0	1	1	1	0	0	0	0	0	0	0	0	0	0	0	1	0	0	0	0	0	0	1	1	0	0	0	0	0	0	0	0	1	0	0	1	0	0
K02387	flgB	flagellar basal-body rod protein FlgB	0	0	0	0	0	0	1	1	1	0	1	1	1	0	0	0	0	0	0	1	0	1	1	1	1	1	0	0	0	0	1	1	1	0	1	1	0	0	0	0	1	1	0	0	1	0	0
K02388	flgC	flagellar basal-body rod protein FlgC	0	0	0	0	0	0	3	2	3	0	2	2	2	0	0	0	0	1	0	1	2	3	3	2	2	5	0	0	0	0	1	2	1	0	2	4	0	0	0	0	1	2	0	0	3	0	0
K02389	flgD	flagellar basal-body rod modification protein FlgD	0	0	0	0	0	0	1	1	1	0	0	1	1	0	0	0	0	0	0	2	0	1	1	1	1	1	0	0	0	0	1	2	2	0	1	1	0	0	0	0	1	1	0	0	1	0	0
K02390	flgE	flagellar hook protein FlgE	0	0	0	0	0	0	2	1	1	0	1	1	1	0	0	0	0	0	0	1	1	2	2	1	1	2	0	0	0	0	2	1	1	0	1	2	0	0	1	0	1	1	0	0	2	0	0
K02391	flgF	flagellar basal-body rod protein FlgF	0	0	0	0	0	0	1	1	1	0	1	1	1	0	0	0	0	0	0	1	1	1	1	1	1	1	0	0	0	0	1	1	1	0	1	1	0	0	0	0	1	1	0	0	1	0	0
K02392	flgG	flagellar basal-body rod protein FlgG	0	0	0	0	0	0	2	2	2	0	2	2	2	0	0	0	0	0	0	2	2	2	2	2	2	2	0	0	0	0	2	2	3	0	2	2	0	0	0	0	2	2	0	0	2	0	0
K02393	flgH	flagellar L-ring protein FlgH	0	0	0	0	0	0	1	1	1	0	1	1	1	0	0	0	0	0	0	1	0	1	1	1	1	1	0	0	0	0	1	1	1	0	1	1	0	0	0	0	1	1	0	0	0	0	0
K02394	flgI	flagellar P-ring protein FlgI	0	0	0	0	0	0	1	1	1	0	1	1	1	0	0	0	0	0	0	1	0	1	1	1	1	1	0	0	0	0	1	1	2	0	1	1	0	0	0	0	1	1	0	0	0	0	0
K02395	flgJ	peptidoglycan hydrolase FlgJ	0	0	0	0	0	0	1	0	1	0	0	0	1	0	0	0	0	0	0	2	0	1	1	1	1	1	1	0	0	1	1	2	1	0	1	1	0	1	0	0	2	1	0	0	0	0	0
K02396	flgK	flagellar hook-associated protein 1	0	0	0	0	0	0	1	1	1	0	1	1	1	0	0	0	0	1	0	1	0	1	1	1	1	1	0	0	0	0	1	1	1	0	1	1	0	1	1	0	1	1	0	0	2	0	0
K02397	flgL	flagellar hook-associated protein 3 FlgL	0	0	0	0	0	0	1	1	1	0	1	1	1	0	0	0	0	0	0	1	0	1	1	1	1	1	0	0	0	0	1	1	1	0	1	1	0	1	0	0	1	1	0	0	1	0	0
K02398	flgM	negative regulator of flagellin synthesis FlgM	0	0	0	0	0	0	0	0	0	0	0	0	0	0	0	0	0	0	0	0	0	0	0	0	0	0	0	0	0	0	0	1	0	0	0	0	0	0	0	0	0	1	0	0	0	0	0
K02400	flhA	flagellar biosynthesis protein FlhA	0	0	0	0	0	0	1	1	1	0	1	1	1	0	0	0	0	0	0	1	1	1	1	1	1	1	0	0	0	0	1	1	1	0	1	1	0	0	0	0	1	1	0	0	1	0	0
K02401	flhB	flagellar biosynthesis protein FlhB	0	0	0	0	0	0	1	1	1	0	1	1	1	0	0	0	0	0	0	1	1	1	1	1	1	1	0	0	0	0	1	1	1	0	1	1	0	0	0	0	1	1	0	0	1	0	0
K02404	flhF	flagellar biosynthesis protein FlhF	0	0	0	0	0	0	1	1	1	0	1	1	1	0	0	0	0	0	0	1	0	1	1	1	1	1	0	0	0	0	1	1	1	0	1	1	0	0	0	0	1	1	0	0	0	0	0
K02405	fliA, whiG	RNA polymerase sigma factor FliA	0	0	0	0	0	1	2	1	1	0	2	2	2	0	0	0	0	0	0	1	2	2	2	1	1	1	1	0	0	0	1	1	2	0	1	1	0	0	1	0	0	1	0	0	1	0	0
K02406	fliC, hag	flagellin	0	0	0	0	0	0	2	2	1	0	2	1	0	0	0	0	0	0	0	1	0	2	2	1	1	2	1	0	0	0	2	1	1	0	2	2	0	1	0	0	1	2	0	0	1	0	0
K02407	fliD	flagellar hook-associated protein 2	0	0	0	2	0	2	1	1	2	1	2	2	3	0	0	1	0	0	1	2	0	1	1	1	2	2	1	1	1	2	2	1	2	0	1	2	0	1	1	0	1	1	0	1	1	0	0
K02408	fliE	flagellar hook-basal body complex protein FliE	0	0	0	0	0	0	1	1	1	0	1	1	1	0	0	0	0	0	0	1	0	1	1	1	1	1	0	0	0	0	1	1	1	0	1	1	0	0	0	0	1	1	0	0	1	0	0
K02409	fliF	flagellar M-ring protein FliF	0	0	0	0	0	0	1	1	1	0	1	1	1	0	0	0	0	0	0	1	1	1	1	1	1	1	0	0	0	0	1	1	1	0	1	1	0	0	0	0	1	1	0	0	2	0	0
K02410	fliG	flagellar motor switch protein FliG	0	0	0	0	0	0	1	1	1	0	1	1	4	0	0	0	0	0	0	1	1	1	1	1	1	1	0	0	0	0	1	1	1	0	1	1	0	0	0	0	1	1	0	0	2	0	0
K02411	fliH	flagellar assembly protein FliH	0	0	0	0	0	1	1	1	1	0	1	1	1	0	0	0	0	0	0	1	1	0	1	1	1	0	0	0	0	0	1	1	1	0	0	1	0	0	0	0	0	1	0	0	1	0	0
K02412	fliI	flagellum-specific ATP synthase [EC:7.4.2.8]	0	0	0	0	0	1	1	1	1	0	1	1	1	0	0	0	0	0	0	1	1	1	1	1	1	1	0	0	0	0	1	1	1	0	1	1	0	0	0	0	1	1	0	0	1	0	0
K02413	fliJ	flagellar protein FliJ	0	0	0	0	0	0	0	0	1	0	0	0	1	0	0	0	0	0	0	0	0	0	0	0	0	0	0	0	0	0	0	0	0	0	0	0	0	0	0	0	0	1	0	0	0	0	0
K02414	fliK	flagellar hook-length control protein FliK	0	0	0	1	2	0	1	0	0	0	1	0	1	0	0	0	0	0	1	0	0	2	2	0	0	0	0	0	0	0	1	1	1	0	0	0	0	0	0	0	1	1	0	0	0	0	0
K02415	fliL	flagellar protein FliL	0	0	0	0	0	0	1	1	1	0	1	1	1	0	0	0	0	0	0	1	0	1	1	1	1	1	1	0	0	0	1	1	0	0	1	1	0	3	0	0	1	1	0	0	1	0	0
K02416	fliM	flagellar motor switch protein FliM	0	0	0	0	0	0	1	1	1	0	1	1	1	0	0	0	0	0	0	1	1	1	1	1	1	1	0	0	0	0	1	1	1	0	1	1	0	0	0	0	1	1	0	0	1	0	0
K02417	fliN	flagellar motor switch protein FliN	0	0	0	0	0	0	1	1	2	0	1	1	1	0	0	0	0	0	0	1	1	1	1	1	1	2	0	0	0	0	1	2	2	0	1	2	0	0	0	0	1	2	0	0	1	0	0
K02418	fliO, fliZ	flagellar protein FliO/FliZ	0	0	0	0	0	0	0	0	0	0	0	0	0	0	0	0	0	0	0	0	0	0	0	0	0	0	0	0	0	0	1	0	0	0	0	1	0	0	0	0	0	1	0	0	0	0	0
K02419	fliP	flagellar biosynthesis protein FliP	0	0	0	0	0	1	1	1	1	0	1	1	1	0	0	0	0	0	0	1	1	1	1	1	1	1	0	0	0	0	1	1	1	0	1	2	0	0	0	0	1	1	0	0	1	0	0
K02420	fliQ	flagellar biosynthesis protein FliQ	0	0	0	0	0	1	1	1	1	0	0	1	1	0	0	0	0	0	0	1	1	1	1	1	1	1	0	0	0	0	1	1	1	0	1	1	0	0	0	0	1	1	0	0	1	0	0
K02421	fliR	flagellar biosynthesis protein FliR	0	0	0	0	0	1	1	1	1	0	1	1	1	0	0	0	0	0	0	1	2	1	1	1	1	1	0	0	0	0	1	1	1	0	1	1	0	0	0	0	1	1	0	0	1	0	0
K02422	fliS	flagellar secretion chaperone FliS	0	0	0	0	0	0	1	1	1	0	1	1	1	0	0	0	0	0	0	1	0	1	1	1	1	1	0	0	0	0	1	1	1	0	1	1	0	0	0	0	1	1	0	0	1	0	0
K02426	sufE	cysteine desulfuration protein SufE	0	0	0	0	0	0	0	0	1	0	0	0	0	0	0	0	0	0	0	0	0	0	0	0	0	1	1	0	1	1	0	0	0	0	0	2	1	1	1	0	1	0	0	0	0	0	0
K02427	rlmE, rrmJ, ftsJ	23S rRNA (uridine2552-2'-O)-methyltransferase [EC:2.1.1.166]	1	1	1	0	0	0	0	0	0	0	0	0	0	0	1	0	0	0	0	0	0	0	0	0	0	0	0	0	0	0	1	0	0	0	0	0	0	0	0	0	1	0	0	1	0	0	0
K02428	rdgB	XTP/dITP diphosphohydrolase [EC:3.6.1.66]	1	1	1	3	2	2	3	2	3	3	3	3	3	0	1	1	1	2	3	3	3	2	3	2	2	2	3	3	2	1	3	3	3	1	2	2	2	3	3	0	3	3	1	1	3	1	2
K02429	fucP	MFS transporter, FHS family, L-fucose permease	0	0	0	0	0	0	0	0	0	0	0	0	0	0	0	0	0	0	0	0	0	0	0	0	0	0	0	0	0	0	0	0	2	0	0	0	0	0	0	0	0	0	0	0	0	0	0
K02430	fucR	DeoR family transcriptional regulator, L-fucose operon activator	0	0	0	0	0	0	0	0	0	0	0	0	0	0	0	0	0	0	0	0	0	0	0	0	0	0	0	0	0	0	0	1	0	0	0	0	0	0	0	0	0	0	0	0	0	0	0
K02431	fucU, FUOM	L-fucose mutarotase [EC:5.1.3.29]	0	0	0	0	0	0	0	0	0	0	0	0	0	0	0	0	0	0	0	0	0	0	0	0	0	0	1	0	0	0	0	0	0	0	0	0	1	0	0	0	0	0	0	0	0	0	0
K02433	gatA, QRSL1	aspartyl-tRNA(Asn)/glutamyl-tRNA(Gln) amidotransferase subunit A [EC:6.3.5.6 6.3.5.7]	1	1	1	5	1	3	1	1	3	3	1	3	3	1	1	0	1	1	2	1	1	1	1	1	2	2	2	4	2	2	1	1	4	1	2	1	2	3	1	1	6	1	2	1	7	0	1
K02434	gatB, PET112	aspartyl-tRNA(Asn)/glutamyl-tRNA(Gln) amidotransferase subunit B [EC:6.3.5.6 6.3.5.7]	0	0	0	1	1	1	1	1	0	1	1	1	1	1	1	0	1	1	1	1	1	1	1	1	1	1	1	1	1	1	1	1	1	1	1	1	1	1	1	1	1	1	1	0	0	0	2
K02435	gatC, GATC	aspartyl-tRNA(Asn)/glutamyl-tRNA(Gln) amidotransferase subunit C [EC:6.3.5.6 6.3.5.7]	0	0	0	1	1	1	1	1	0	1	1	1	1	1	1	0	1	1	1	1	0	1	1	1	1	1	1	1	1	1	1	1	1	0	1	1	1	1	1	1	1	1	1	0	1	0	0
K02437	gcvH, GCSH	glycine cleavage system H protein	2	2	2	1	1	1	1	1	2	1	1	6	3	0	1	1	1	1	3	5	1	1	1	1	3	1	1	1	1	1	1	1	1	0	1	1	1	1	1	0	1	1	1	0	4	0	2
K02440	GLPF	glycerol uptake facilitator protein	0	0	0	0	0	0	0	0	0	1	0	0	0	0	0	0	0	0	0	0	0	0	0	0	0	0	0	1	3	1	0	0	0	0	0	0	1	1	0	0	0	1	0	0	0	0	0
K02441	glpG	GlpG protein	1	1	1	0	0	0	0	0	0	0	0	0	0	0	0	0	0	0	0	0	0	0	0	0	0	0	0	0	0	0	0	0	0	0	0	0	0	0	0	0	0	0	0	1	0	0	0
K02443	glpP	glycerol uptake operon antiterminator	0	0	0	0	0	0	0	0	0	0	0	1	1	0	0	0	0	0	0	0	0	0	0	0	0	0	0	0	0	0	0	1	0	0	0	0	0	0	0	0	0	1	0	0	0	0	0
K02444	glpR	DeoR family transcriptional regulator, glycerol-3-phosphate regulon repressor	0	0	0	0	0	0	0	0	0	0	0	0	0	0	0	0	0	0	0	0	0	0	0	0	0	0	1	0	0	0	0	1	0	0	0	0	2	1	0	0	0	0	0	0	0	0	1
K02446	glpX	fructose-1,6-bisphosphatase II [EC:3.1.3.11]	0	0	0	1	0	1	1	0	0	0	0	1	0	0	0	0	0	0	0	0	0	1	1	0	0	0	2	0	2	1	0	0	0	0	0	0	1	2	1	0	1	1	0	0	0	0	0
K02448	norD	nitric oxide reductase NorD protein	0	0	0	0	0	0	0	0	0	1	0	0	0	0	0	0	0	0	1	0	0	0	0	0	0	0	0	1	0	0	0	0	0	0	0	0	0	0	0	0	0	0	0	0	2	0	0
K02450	gspA	general secretion pathway protein A	0	0	0	2	0	1	1	0	0	0	0	0	0	0	0	0	0	0	0	0	0	1	1	0	0	0	1	0	0	0	1	0	0	0	0	0	0	1	1	0	0	0	0	0	0	0	0
K02451	gspB	general secretion pathway protein B	0	0	0	0	0	0	0	0	0	0	1	0	0	0	0	0	0	0	0	0	0	0	0	0	0	0	0	0	0	0	0	0	0	0	0	0	0	0	0	0	0	0	0	0	0	0	0
K02452	gspC	general secretion pathway protein C	0	0	0	0	0	0	0	0	0	0	0	0	0	0	0	0	0	0	0	0	0	0	0	0	0	0	0	0	0	0	0	0	0	0	0	0	0	0	0	0	0	0	0	0	0	0	0
K02453	gspD	general secretion pathway protein D	0	0	0	1	0	3	2	0	1	0	2	2	1	0	0	0	0	1	1	1	1	4	3	1	1	1	2	0	3	4	3	1	3	0	0	1	0	0	1	0	1	2	0	0	0	0	0
K02454	gspE	general secretion pathway protein E [EC:7.4.2.8]	0	0	0	7	0	4	2	0	3	0	1	2	4	5	0	0	0	0	1	0	2	4	4	0	0	0	0	0	0	1	3	1	2	0	0	0	0	0	1	4	1	1	0	0	0	0	0
K02455	gspF	general secretion pathway protein F	0	0	0	1	0	1	4	0	2	0	3	1	1	2	0	0	0	0	1	0	3	4	4	0	0	0	0	0	1	2	4	0	2	0	0	0	0	0	0	0	1	0	0	0	0	0	0
K02456	gspG	general secretion pathway protein G	0	0	0	4	0	4	40	0	1	0	48	2	1	1	0	0	0	0	4	2	4	33	37	0	0	0	0	0	1	4	3	0	5	0	0	0	0	0	0	0	1	2	0	0	0	0	0
K02457	gspH	general secretion pathway protein H	0	0	0	1	0	2	1	0	0	0	0	0	0	0	0	0	0	0	0	1	0	0	0	0	0	0	0	0	3	5	2	0	0	0	0	0	0	1	1	0	1	0	0	0	0	0	0
K02458	gspI	general secretion pathway protein I	0	0	0	1	0	2	1	0	0	0	1	0	0	0	0	0	0	0	0	0	0	1	1	0	0	0	0	0	2	3	0	0	2	0	0	0	0	1	2	0	1	0	0	0	0	0	0
K02459	gspJ	general secretion pathway protein J	0	0	0	2	0	0	0	0	1	0	1	0	0	0	0	0	0	0	0	0	0	0	0	0	0	0	0	0	4	5	3	0	1	0	0	0	0	0	2	0	1	0	0	0	0	0	0
K02460	gspK	general secretion pathway protein K	0	0	0	1	0	0	0	0	1	0	1	1	0	0	0	0	0	0	0	0	1	0	0	0	0	0	0	0	1	1	2	0	1	0	0	0	0	0	0	0	0	0	0	0	0	0	0
K02461	gspL	general secretion pathway protein L	0	0	0	1	0	0	0	0	0	0	0	0	1	0	0	0	0	0	0	1	0	0	0	0	0	0	0	0	0	0	1	0	2	0	0	0	0	0	1	0	1	0	0	0	0	0	0
K02464	gspO	general secretion pathway protein O [EC:3.4.23.43 2.1.1.-]	0	0	0	0	0	0	0	0	0	0	0	0	0	0	0	0	0	0	0	0	0	0	0	0	0	0	0	0	0	0	0	0	0	0	0	0	0	0	0	0	1	0	0	0	0	0	0
K02469	gyrA	DNA gyrase subunit A [EC:5.6.2.2]	0	0	0	1	1	1	1	1	2	1	2	1	1	1	0	0	0	1	1	1	1	1	1	1	1	1	1	1	1	1	1	1	1	0	1	2	2	1	2	1	1	1	0	0	1	1	1
K02470	gyrB	DNA gyrase subunit B [EC:5.6.2.2]	0	0	0	1	1	1	1	1	1	1	1	1	1	1	0	0	0	1	1	1	1	1	1	1	1	1	1	1	1	1	1	1	1	0	1	2	1	1	1	1	1	1	0	0	1	1	1
K02471	bacA, bclA	vitamin B12/bleomycin/antimicrobial peptide transport system ATP-binding/permease protein	0	0	0	0	0	0	0	0	0	0	0	0	0	0	0	0	0	0	0	0	0	0	0	0	0	0	0	0	0	0	0	0	0	0	0	0	0	0	1	0	1	0	0	0	0	0	0
K02472	wecC	UDP-N-acetyl-D-mannosaminuronic acid dehydrogenase [EC:1.1.1.336]	0	0	0	0	0	0	0	0	0	0	0	0	0	0	0	0	0	0	0	0	0	0	0	0	0	0	0	0	0	0	0	0	0	1	0	0	0	0	0	0	0	0	1	0	0	0	0
K02474	wbpO	UDP-N-acetyl-D-glucosamine/UDP-N-acetyl-D-galactosamine dehydrogenase [EC:1.1.1.136 1.1.1.-]	0	0	0	1	0	1	1	1	1	0	1	1	0	0	0	0	1	0	1	0	1	0	1	1	1	1	1	0	0	0	0	1	1	0	1	1	1	1	0	0	2	0	0	0	1	0	2
K02475	K02475	two-component system, CitB family, response regulator	0	0	0	0	0	0	0	0	0	0	0	0	0	0	0	0	0	0	0	0	0	0	0	0	0	0	0	0	0	2	0	0	0	0	0	0	0	0	0	0	0	0	0	0	0	0	0
K02476	K02476	two-component system, CitB family, sensor kinase [EC:2.7.13.3]	0	0	0	0	0	0	0	0	0	0	0	0	0	0	0	0	0	0	0	0	0	0	0	0	0	0	0	0	0	4	0	0	0	0	0	0	0	0	0	0	0	0	0	0	0	0	0
K02477	K02477	two-component system, LytTR family, response regulator	0	0	0	0	0	0	0	1	0	0	0	3	2	0	0	0	0	0	0	0	0	0	0	1	0	1	0	0	0	0	1	0	1	0	1	2	0	0	0	0	1	1	0	0	1	0	0
K02478	K02478	two-component system, LytTR family, sensor kinase [EC:2.7.13.3]	0	0	0	0	0	0	0	1	0	0	0	2	1	0	0	0	0	0	0	0	0	0	0	1	1	0	0	0	0	0	0	0	1	0	1	0	0	0	0	0	0	1	0	0	1	0	0
K02479	K02479	two-component system, NarL family, response regulator	0	0	0	0	0	0	0	1	0	1	0	1	3	0	0	0	0	1	1	0	0	0	0	0	0	0	2	2	0	0	0	0	1	0	1	0	1	0	0	0	0	0	0	0	1	0	0
K02480	K02480	two-component system, NarL family, sensor kinase [EC:2.7.13.3]	0	0	0	0	0	0	0	0	0	1	0	0	1	0	0	0	0	0	0	0	0	0	0	0	0	0	0	0	0	0	0	0	1	0	0	0	0	0	0	0	0	0	0	0	0	0	0
K02481	flgR	two-component system, NtrC family, response regulator	0	0	0	11	0	3	0	0	2	0	0	0	0	0	0	0	0	0	3	3	0	0	0	0	3	1	0	0	0	0	2	0	7	0	0	1	0	0	0	0	2	0	0	0	0	0	0
K02482	flgS	two-component system, NtrC family, sensor kinase [EC:2.7.13.3]	0	0	0	12	0	3	1	1	3	0	2	1	1	0	0	0	0	0	4	1	0	3	2	3	2	0	8	0	0	0	1	0	2	0	2	0	0	6	2	0	0	0	0	0	0	0	0
K02484	K02484	two-component system, OmpR family, sensor kinase [EC:2.7.13.3]	0	0	0	1	1	0	0	1	1	1	2	3	2	0	0	0	0	1	0	2	0	0	0	2	1	2	5	1	0	0	0	4	0	0	0	3	4	8	3	0	3	2	0	0	2	0	0
K02485	rssB, hnr	two-component system, response regulator	0	0	0	1	0	0	0	0	1	0	0	1	0	0	0	0	0	0	0	0	1	0	0	0	0	1	0	0	0	0	0	0	0	0	0	1	0	0	2	0	0	0	0	0	0	0	0
K02486	K02486	two-component system, sensor kinase [EC:2.7.13.3]	0	0	0	0	0	0	0	0	0	0	0	0	0	0	0	0	0	0	0	0	0	0	0	0	0	0	0	0	0	0	0	0	0	0	0	0	0	0	1	0	0	0	0	0	0	0	0
K02487	#N/A	#N/A	0	0	0	1	0	0	0	0	0	0	0	0	0	0	0	0	0	0	0	0	0	0	0	1	0	0	1	0	1	1	0	0	0	0	0	0	1	5	4	0	0	1	0	0	1	0	15
K02488	pleD	two-component system, cell cycle response regulator [EC:2.7.7.65]	0	0	0	4	0	0	1	3	3	0	0	3	0	0	0	0	0	0	0	0	0	1	1	0	1	0	0	0	1	2	0	2	0	0	2	1	0	4	0	0	2	1	0	0	0	0	0
K02490	spo0F	two-component system, response regulator, stage 0 sporulation protein F	0	0	0	0	0	0	0	0	0	0	0	0	0	0	0	0	0	0	0	0	0	0	0	0	0	0	0	0	0	0	0	0	0	0	0	0	0	0	0	0	0	0	0	0	0	0	0
K02491	kinA	two-component system, sporulation sensor kinase A [EC:2.7.13.3]	0	0	0	1	0	0	0	1	0	0	0	0	0	0	0	0	0	0	0	0	0	0	0	0	0	0	0	0	0	0	0	0	0	0	0	0	0	0	0	0	0	0	0	0	0	0	0
K02492	hemA	glutamyl-tRNA reductase [EC:1.2.1.70]	0	1	1	3	0	2	0	0	1	1	2	2	2	0	1	1	0	0	2	1	0	1	1	0	1	1	2	1	2	3	1	1	3	0	0	2	1	2	1	0	0	0	1	2	2	0	0
K02493	hemK, prmC, HEMK	release factor glutamine methyltransferase [EC:2.1.1.297]	1	1	1	3	1	3	2	1	1	1	2	1	1	0	1	1	0	2	1	1	2	2	2	2	2	2	1	1	2	2	1	2	1	2	1	2	1	2	2	0	2	2	1	1	1	1	2
K02495	hemN, hemZ	oxygen-independent coproporphyrinogen III oxidase [EC:1.3.98.3]	0	0	0	0	0	0	0	0	2	0	0	0	0	0	0	0	0	0	1	1	0	0	0	0	1	1	0	0	0	0	0	0	0	0	0	1	0	1	0	0	1	0	0	0	0	0	0
K02498	hemY	HemY protein	0	0	0	1	1	0	1	0	0	0	0	1	0	0	0	0	0	1	1	1	0	1	1	0	0	0	0	0	0	0	0	0	0	0	0	0	0	0	0	0	2	0	0	0	0	0	0
K02500	hisF	imidazole glycerol-phosphate synthase subunit HisF [EC:4.3.2.10]	1	1	1	1	0	1	1	0	2	1	1	1	1	0	1	0	0	0	1	1	0	0	1	0	0	1	2	1	1	1	1	1	1	1	0	1	1	1	1	0	1	0	1	1	1	0	0
K02501	hisH	imidazole glycerol-phosphate synthase subunit HisH [EC:4.3.2.10]	1	1	1	1	0	1	1	0	2	1	1	1	1	0	1	0	0	0	1	0	0	1	1	0	0	1	1	1	1	1	1	1	1	1	0	1	1	1	1	0	1	0	1	1	2	0	0
K02503	HINT1, hinT, hit	histidine triad (HIT) family protein	0	0	0	2	1	1	1	1	0	2	1	1	0	1	1	0	1	1	1	1	1	1	1	1	1	1	1	2	1	1	1	0	0	0	1	1	1	1	2	1	1	1	0	1	1	0	1
K02505	hofC	protein transport protein HofC	0	0	0	0	0	1	0	0	0	0	1	0	0	1	0	0	0	0	0	0	2	0	0	0	0	0	0	0	1	1	1	0	0	0	0	0	0	0	0	0	0	0	0	0	0	0	0
K02507	hofQ	protein transport protein HofQ	0	0	0	0	0	1	0	0	0	0	0	0	1	0	0	0	0	0	0	0	1	1	1	0	0	0	0	0	0	0	0	0	0	0	0	0	0	0	0	0	0	0	0	0	0	0	0
K02510	hpaI, hpcH	4-hydroxy-2-oxoheptanedioate aldolase [EC:4.1.2.52]	1	1	1	5	0	1	0	0	0	0	2	1	2	0	0	0	1	0	1	0	0	0	0	0	0	0	2	0	0	0	0	0	2	1	0	0	0	2	0	0	4	0	1	0	2	0	0
K02511	hpaX	MFS transporter, ACS family, 4-hydroxyphenylacetate permease	1	0	0	0	0	0	0	0	0	0	0	0	0	0	0	0	0	0	0	0	0	0	0	0	0	0	0	0	0	0	0	0	0	0	0	0	0	0	0	0	0	0	0	0	0	0	0
K02517	lpxL, htrB	Kdo2-lipid IVA lauroyltransferase/acyltransferase [EC:2.3.1.241 2.3.1.-]	0	0	0	4	0	0	2	1	1	2	1	0	0	0	0	0	0	0	1	0	0	1	2	1	1	0	0	2	0	0	0	0	1	0	1	0	0	0	0	0	2	0	0	0	0	0	1
K02518	infA	translation initiation factor IF-1	0	0	0	1	1	1	1	1	1	1	1	1	1	0	0	0	0	1	1	1	1	1	1	1	1	1	1	1	1	1	1	1	2	0	1	1	1	1	1	1	1	1	0	0	1	0	1
K02519	infB, MTIF2	translation initiation factor IF-2	0	0	0	1	2	1	2	1	1	1	1	1	1	1	0	0	0	1	2	1	1	2	2	1	1	1	1	1	1	1	1	1	3	0	1	1	1	1	1	1	1	1	0	0	1	0	1
K02520	infC, MTIF3	translation initiation factor IF-3	0	0	0	1	1	1	1	1	1	1	1	1	1	0	0	0	0	1	1	1	1	1	1	1	1	1	1	1	1	1	1	1	1	0	1	1	1	1	1	1	1	1	0	0	1	0	1
K02523	ispB	octaprenyl-diphosphate synthase [EC:2.5.1.90]	1	1	1	2	0	3	2	1	2	1	2	2	2	0	0	0	0	0	2	2	2	2	2	1	1	1	2	1	1	1	2	1	2	0	1	1	1	2	1	0	3	1	1	1	1	1	2
K02527	kdtA, waaA	3-deoxy-D-manno-octulosonic-acid transferase [EC:2.4.99.12 2.4.99.13 2.4.99.14 2.4.99.15]	0	0	0	4	0	2	3	1	3	0	3	0	0	0	0	0	0	1	3	2	1	3	3	2	2	1	0	0	1	1	2	1	2	0	1	1	0	1	1	0	1	1	0	0	1	0	3
K02528	ksgA	16S rRNA (adenine1518-N6/adenine1519-N6)-dimethyltransferase [EC:2.1.1.182]	1	1	1	3	2	2	2	3	2	2	2	2	2	1	0	1	1	2	2	2	2	2	2	3	2	3	2	2	2	1	3	2	2	1	2	3	1	1	3	1	2	2	0	1	2	1	2
K02529	lacI, galR	LacI family transcriptional regulator	0	0	1	2	0	0	8	0	0	0	6	4	8	0	0	0	0	2	1	0	0	5	5	0	1	0	6	0	1	2	0	5	2	0	0	9	3	7	0	0	0	5	0	0	1	0	0
K02532	lacY	MFS transporter, OHS family, lactose permease	0	2	0	0	0	0	0	0	0	0	1	0	0	0	0	0	0	1	0	0	0	0	0	0	0	0	0	0	0	0	0	1	0	0	0	0	0	1	0	0	0	2	0	0	0	0	0
K02533	lasT	tRNA/rRNA methyltransferase [EC:2.1.1.-]	0	0	0	0	0	1	0	0	1	0	0	0	0	0	1	1	1	0	0	0	0	0	0	0	0	0	0	0	1	1	1	0	1	1	0	0	0	1	1	0	1	0	1	0	0	0	0
K02535	lpxC	UDP-3-O-[3-hydroxymyristoyl] N-acetylglucosamine deacetylase [EC:3.5.1.108]	0	0	0	1	0	1	1	1	1	0	1	1	1	0	0	0	0	0	1	1	1	1	1	1	1	1	0	0	0	0	1	0	1	0	1	0	0	0	1	0	0	0	0	0	0	0	1
K02536	lpxD	UDP-3-O-[3-hydroxymyristoyl] glucosamine N-acyltransferase [EC:2.3.1.191]	0	0	0	1	0	1	1	1	1	0	1	1	1	0	0	0	0	0	2	1	1	1	1	1	1	0	0	0	0	0	1	0	3	0	1	0	0	0	1	0	0	0	0	0	0	0	1
K02548	menA	1,4-dihydroxy-2-naphthoate polyprenyltransferase [EC:2.5.1.74]	1	1	1	0	1	1	0	1	1	2	0	1	0	0	4	0	1	0	0	0	1	0	0	1	2	1	0	2	0	0	0	0	0	0	1	1	2	3	1	0	0	0	1	0	3	0	2
K02549	menC	o-succinylbenzoate synthase [EC:4.2.1.113]	0	0	0	1	1	1	0	0	2	1	1	1	1	0	0	0	0	1	1	0	0	0	0	0	0	1	1	0	1	1	0	0	0	0	0	2	0	1	2	0	0	0	0	0	0	0	0
K02550	glcA	glycolate permease	0	0	0	1	0	0	0	0	0	0	0	0	0	0	0	0	0	0	0	0	0	0	0	0	0	0	0	0	0	0	1	0	1	0	0	0	0	0	0	0	0	0	0	0	0	0	0
K02551	menD	2-succinyl-5-enolpyruvyl-6-hydroxy-3-cyclohexene-1-carboxylate synthase [EC:2.2.1.9]	0	0	0	0	0	0	0	0	1	3	0	1	0	0	0	0	0	0	0	0	0	0	0	0	0	0	2	0	0	0	0	0	0	0	0	1	1	1	1	0	0	0	0	0	0	0	0
K02553	rraA, menG	regulator of ribonuclease activity A	0	0	0	0	0	0	0	0	0	0	0	0	0	0	0	0	0	0	0	0	0	0	0	0	0	0	0	0	1	1	0	0	0	0	0	0	0	0	0	0	0	0	0	0	0	0	0
K02554	mhpD	2-keto-4-pentenoate hydratase [EC:4.2.1.80]	0	0	0	2	0	0	0	0	0	0	0	2	0	0	0	0	0	0	0	0	0	0	0	0	1	0	2	0	0	2	0	0	0	0	0	0	0	2	0	0	0	0	0	0	0	0	0
K02556	motA	chemotaxis protein MotA	0	0	0	0	0	0	1	2	2	0	1	1	1	0	0	0	0	0	0	1	1	1	1	2	1	2	0	0	0	0	1	1	3	0	2	2	0	0	0	0	1	1	0	0	1	0	0
K02557	motB	chemotaxis protein MotB	0	0	0	1	0	0	1	2	4	0	1	2	1	0	0	0	0	0	0	1	1	1	1	3	1	1	0	0	0	0	1	1	2	0	2	3	0	0	1	0	6	1	0	0	1	0	4
K02560	lpxM, msbB	lauroyl-Kdo2-lipid IVA myristoyltransferase [EC:2.3.1.243]	0	0	0	0	1	0	0	0	2	0	0	0	0	0	0	0	0	0	0	0	0	0	0	0	0	0	0	0	0	0	0	1	0	0	0	0	0	0	0	0	0	1	0	0	0	0	0
K02563	murG	UDP-N-acetylglucosamine--N-acetylmuramyl-(pentapeptide) pyrophosphoryl-undecaprenol N-acetylglucosamine transferase [EC:2.4.1.227]	0	0	0	3	0	2	2	1	1	1	2	1	1	1	0	1	0	2	2	1	1	1	1	1	1	1	3	2	1	2	1	2	2	0	1	1	2	2	2	2	2	2	1	0	2	0	2
K02567	napA	nitrate reductase (cytochrome) [EC:1.9.6.1]	0	0	0	0	0	0	0	0	0	0	0	0	0	0	0	0	0	0	0	0	0	0	0	0	0	0	0	0	0	0	1	0	0	0	0	1	0	0	0	0	0	0	0	0	0	0	0
K02569	napC	cytochrome c-type protein NapC	0	0	0	0	1	1	0	0	0	0	0	0	0	0	0	0	0	0	0	0	0	0	0	0	1	0	0	0	0	0	0	0	0	0	0	1	0	0	0	0	0	0	0	0	0	0	0
K02570	napD	periplasmic nitrate reductase NapD	0	0	0	0	0	0	0	0	0	0	0	0	0	0	0	0	0	0	0	0	0	0	0	0	0	0	0	0	0	0	1	0	0	0	0	0	0	0	0	0	0	0	0	0	0	0	0
K02572	napF	ferredoxin-type protein NapF	0	0	0	1	1	0	0	0	0	0	1	0	2	0	0	0	0	0	1	1	0	0	0	1	0	0	0	0	0	0	2	0	3	0	1	0	0	0	0	0	0	0	0	0	1	0	0
K02573	napG	ferredoxin-type protein NapG	0	0	0	2	1	1	0	1	0	0	0	1	3	0	0	0	0	1	0	5	0	0	0	2	1	1	0	0	0	0	5	0	1	0	2	1	0	0	1	0	0	0	0	0	1	0	1
K02574	napH	ferredoxin-type protein NapH	0	0	0	1	0	0	0	0	0	0	0	0	0	0	0	0	0	1	0	0	0	0	0	0	0	0	0	0	0	0	2	0	0	0	0	0	0	0	0	0	0	0	0	0	0	0	0
K02575	NRT, narK, nrtP, nasA	MFS transporter, NNP family, nitrate/nitrite transporter	1	0	0	1	0	0	0	0	0	0	0	1	2	0	0	0	0	0	0	1	0	0	0	0	0	0	0	0	3	3	0	0	0	0	0	1	0	0	0	0	0	2	0	0	1	0	0
K02584	nifA	Nif-specific regulatory protein	0	0	0	2	0	4	1	0	1	0	0	1	1	0	0	0	0	0	1	1	0	1	1	0	0	0	1	0	0	0	2	0	1	0	0	1	1	1	0	0	0	0	0	0	2	0	1
K02585	nifB	nitrogen fixation protein NifB	0	0	0	0	0	0	0	0	0	0	0	0	0	0	0	0	0	0	0	0	0	0	0	0	0	0	1	0	0	0	0	0	0	0	0	0	0	0	0	0	0	0	0	0	0	0	0
K02586	nifD	nitrogenase molybdenum-iron protein alpha chain [EC:1.18.6.1]	0	0	0	0	0	0	0	0	0	0	0	0	0	0	0	0	0	0	0	0	0	0	0	0	0	0	1	0	0	0	0	0	0	0	0	0	0	0	0	0	0	0	0	0	0	0	0
K02587	nifE	nitrogenase molybdenum-cofactor synthesis protein NifE	0	0	0	0	0	0	0	0	0	0	0	0	0	0	0	0	0	0	0	0	0	0	0	0	0	0	4	0	0	0	0	0	0	0	0	0	2	4	2	0	0	0	0	0	0	0	0
K02588	nifH	nitrogenase iron protein NifH	0	0	0	0	0	0	0	0	0	0	0	0	0	0	0	0	0	0	0	0	0	0	0	0	0	0	1	0	0	0	0	0	0	0	0	0	0	0	0	0	0	0	0	0	0	0	0
K02589	nifHD1, nifI1	nitrogen regulatory protein PII 1	0	0	0	0	0	0	0	0	0	0	0	0	0	0	0	0	0	0	0	1	0	0	0	0	0	0	0	1	0	0	0	0	0	0	0	0	0	0	0	0	0	0	0	0	0	0	0
K02591	nifK	nitrogenase molybdenum-iron protein beta chain [EC:1.18.6.1]	0	0	0	0	0	0	0	0	0	0	0	0	0	0	0	0	0	0	0	0	0	0	0	0	0	0	1	0	0	0	0	0	0	0	0	0	0	0	0	0	0	0	0	0	0	0	0
K02596	nifX	nitrogen fixation protein NifX	0	0	0	0	0	0	0	0	0	0	0	0	1	0	0	0	0	0	0	0	0	0	0	0	0	0	0	0	0	0	0	0	0	0	0	0	0	0	0	0	0	0	0	0	0	0	0
K02597	nifZ	nitrogen fixation protein NifZ	0	0	0	0	0	0	1	0	0	0	0	1	0	0	0	0	0	0	1	0	0	0	0	0	0	0	1	0	0	0	0	0	1	0	0	1	0	0	0	0	1	0	0	0	0	0	0
K02598	nirC	nitrite transporter	0	0	0	0	0	0	0	0	0	0	0	0	0	0	0	0	0	0	0	0	0	0	0	0	0	0	0	0	0	0	0	0	0	0	0	0	0	0	0	0	1	0	0	0	0	0	0
K02600	nusA	transcription termination/antitermination protein NusA	1	1	1	1	1	1	2	1	1	2	2	2	2	1	1	1	1	1	1	1	1	2	2	1	1	1	2	2	2	2	2	2	1	1	2	2	2	2	2	1	2	2	0	1	2	0	1
K02601	nusG	transcription termination/antitermination protein NusG	1	1	1	2	1	2	1	1	1	1	2	3	1	1	1	1	1	1	2	1	1	1	1	1	2	2	1	1	1	1	1	1	2	1	1	1	1	1	1	1	2	1	0	0	1	1	0
K02609	paaA	ring-1,2-phenylacetyl-CoA epoxidase subunit PaaA [EC:1.14.13.149]	0	0	0	1	0	2	0	1	0	0	0	2	0	0	0	0	0	0	0	0	0	0	0	1	0	1	0	0	1	1	0	0	0	0	1	1	0	0	0	0	1	0	0	0	0	0	1
K02610	paaB	ring-1,2-phenylacetyl-CoA epoxidase subunit PaaB	0	0	0	0	0	0	0	1	0	0	0	0	0	0	0	0	0	0	0	0	0	0	0	1	0	1	0	0	1	1	0	0	0	0	1	1	0	0	0	0	1	0	0	0	0	0	1
K02611	paaC	ring-1,2-phenylacetyl-CoA epoxidase subunit PaaC [EC:1.14.13.149]	0	0	0	0	0	0	0	1	0	0	0	0	0	0	0	0	0	0	0	0	0	0	0	1	0	1	0	0	1	1	0	0	0	0	1	1	0	0	0	0	1	0	0	0	0	0	1
K02612	paaD	ring-1,2-phenylacetyl-CoA epoxidase subunit PaaD	0	0	0	1	1	1	1	2	1	2	1	4	1	0	0	0	0	1	1	2	1	1	1	2	2	1	3	1	3	4	0	1	1	0	2	3	1	3	0	0	2	1	0	0	1	1	3
K02613	paaE	ring-1,2-phenylacetyl-CoA epoxidase subunit PaaE	0	0	0	0	0	0	0	1	0	0	0	0	0	0	0	0	0	0	0	0	0	0	0	1	1	0	0	0	0	0	0	0	0	0	1	0	0	0	0	0	1	0	0	0	0	0	0
K02614	paaI	acyl-CoA thioesterase [EC:3.1.2.-]	0	0	0	0	0	1	0	1	0	0	0	1	1	0	0	0	0	0	0	2	0	0	0	1	0	0	0	1	2	4	3	0	0	0	1	1	0	0	0	0	1	0	1	0	0	0	0
K02616	paaX	phenylacetic acid degradation operon negative regulatory protein	0	0	0	0	0	0	0	0	0	0	0	0	1	0	0	0	0	0	0	0	0	0	0	0	0	0	0	0	1	2	0	0	0	0	0	0	1	0	0	0	1	0	0	0	0	0	0
K02617	paaY	phenylacetic acid degradation protein	0	0	0	0	0	1	0	0	0	0	0	0	0	0	0	0	0	0	0	0	0	0	0	0	0	0	0	0	0	0	0	0	0	0	0	1	0	0	0	0	0	0	0	0	0	0	0
K02618	paaZ	oxepin-CoA hydrolase / 3-oxo-5,6-dehydrosuberyl-CoA semialdehyde dehydrogenase [EC:3.3.2.12 1.2.1.91]	0	0	0	0	0	0	0	0	0	0	0	0	0	0	0	0	0	0	0	0	0	0	0	0	0	0	0	0	1	1	0	0	0	0	0	1	0	0	0	0	0	0	0	0	0	0	0
K02619	pabC	4-amino-4-deoxychorismate lyase [EC:4.1.3.38]	0	0	0	0	0	1	1	0	0	0	0	0	0	0	0	0	0	0	0	1	0	0	0	0	0	0	0	0	1	1	0	1	1	0	0	1	0	0	1	0	1	0	0	0	0	0	0
K02623	pcaQ	LysR family transcriptional regulator, pca operon transcriptional activator	0	0	0	0	0	0	0	0	0	0	0	0	0	0	0	0	0	0	0	0	0	0	0	0	0	0	0	0	0	0	0	0	0	0	0	0	0	0	0	0	1	0	0	0	0	0	0
K02626	pdaD	arginine decarboxylase [EC:4.1.1.19]	0	0	0	0	1	1	1	0	0	0	1	1	1	0	0	0	0	1	0	0	0	1	1	0	1	1	0	0	0	0	0	0	0	0	0	0	0	0	0	0	0	0	0	0	1	0	1
K02632	pecF	phycoerythrocyanin alpha-cysteine-84 phycoviolobilin lyase/isomerase subunit PecF [EC:4.4.1.31]	0	0	0	0	0	0	0	0	0	0	0	0	0	0	0	0	0	0	0	0	0	0	0	0	0	1	0	0	0	0	0	0	0	0	0	0	0	0	1	0	0	0	0	0	0	0	0
K02634	petA	apocytochrome f	0	0	0	1	0	0	0	0	0	0	0	0	0	0	0	0	0	0	0	0	0	0	0	0	0	0	0	0	0	0	0	0	0	0	0	0	0	0	1	0	0	0	0	0	0	0	0
K02635	petB	cytochrome b6	0	0	0	0	1	1	0	0	0	0	0	1	2	0	0	0	0	0	1	1	0	0	0	0	1	0	0	0	1	1	0	0	0	0	0	0	0	0	2	0	1	0	0	0	0	0	0
K02636	petC	cytochrome b6-f complex iron-sulfur subunit [EC:7.1.1.6]	0	0	0	1	2	3	0	0	0	1	0	0	1	0	0	0	0	0	3	1	0	0	0	1	4	1	0	1	0	0	1	0	0	0	1	1	1	0	1	0	0	0	0	0	0	0	1
K02639	petF	ferredoxin	0	0	0	0	0	0	0	0	0	0	1	0	0	0	0	0	0	0	0	0	0	0	0	0	0	0	0	0	0	0	0	0	0	0	0	0	0	1	5	0	0	0	0	0	0	0	0
K02640	petG	cytochrome b6-f complex subunit 5	0	0	0	0	0	0	0	0	0	0	0	0	0	0	0	0	0	0	0	0	0	0	0	0	0	0	0	0	0	0	0	0	0	0	0	0	0	0	1	0	0	0	0	0	0	0	0
K02650	pilA	type IV pilus assembly protein PilA	0	0	0	0	0	0	29	0	0	0	13	1	1	1	0	0	0	0	1	1	3	27	28	0	0	0	0	0	2	5	4	0	1	0	0	0	0	0	2	0	0	2	0	0	0	0	0
K02651	flp, pilA	pilus assembly protein Flp/PilA	0	0	0	0	0	0	0	0	0	0	0	0	0	0	0	0	0	0	0	0	0	0	0	0	0	0	1	0	0	0	0	0	0	0	0	0	0	1	0	0	1	0	0	0	0	0	0
K02652	pilB	type IV pilus assembly protein PilB	0	0	1	8	0	4	4	0	5	0	2	3	4	6	0	0	0	0	1	2	3	5	6	1	2	2	0	0	1	2	4	2	2	0	0	5	0	0	1	4	1	2	0	0	0	0	1
K02653	pilC	type IV pilus assembly protein PilC	0	0	0	3	0	4	4	0	2	0	6	2	2	3	0	0	0	0	1	1	6	5	5	0	1	1	0	0	1	2	4	1	2	0	0	1	0	0	1	3	1	2	0	0	0	0	0
K02654	pilD, pppA	leader peptidase (prepilin peptidase) / N-methyltransferase [EC:3.4.23.43 2.1.1.-]	0	0	0	1	0	0	1	0	2	1	1	3	1	1	0	0	0	0	1	1	1	1	1	0	0	0	1	1	1	2	1	1	2	0	0	0	0	1	1	0	1	1	0	0	1	0	0
K02656	pilF	type IV pilus assembly protein PilF	0	0	0	1	0	0	0	0	0	0	0	0	0	0	0	0	0	0	0	1	0	0	0	0	0	0	1	0	1	1	1	0	1	0	0	1	0	0	0	0	0	0	0	0	0	0	0
K02657	pilG	twitching motility two-component system response regulator PilG	0	0	0	0	0	0	0	0	0	0	0	0	0	0	0	0	0	0	0	0	0	0	0	0	0	0	0	0	0	0	0	0	1	0	0	0	0	0	5	0	0	0	0	0	0	0	0
K02659	pilI	twitching motility protein PilI	0	0	0	0	0	0	0	0	0	0	0	0	0	0	0	0	0	0	0	0	0	0	0	0	0	0	0	0	0	0	0	0	0	0	0	0	0	0	5	0	0	0	0	0	0	0	0
K02660	pilJ	twitching motility protein PilJ	0	0	0	6	0	2	0	0	0	0	0	0	0	0	0	0	0	0	0	0	0	0	0	0	3	1	7	0	2	3	0	0	0	0	0	2	0	3	4	0	0	1	0	0	0	0	0
K02662	pilM	type IV pilus assembly protein PilM	0	0	0	3	0	1	2	0	1	0	2	1	2	0	0	0	0	0	1	1	1	3	3	0	0	0	0	0	1	1	1	0	4	0	0	0	0	0	2	1	1	0	0	0	0	0	0
K02663	pilN	type IV pilus assembly protein PilN	0	0	0	2	0	1	0	0	1	0	1	1	1	0	0	0	0	0	0	1	0	0	0	0	1	1	0	0	1	1	4	0	1	0	0	1	0	0	1	0	1	0	0	0	0	0	0
K02664	pilO	type IV pilus assembly protein PilO	0	0	0	2	0	1	1	0	1	0	1	1	1	0	0	0	0	0	0	1	0	0	0	0	0	0	0	0	1	1	1	0	0	0	0	0	0	0	1	0	0	0	0	0	0	0	0
K02665	pilP	type IV pilus assembly protein PilP	0	0	0	1	0	0	0	0	1	0	0	0	1	0	0	0	0	0	0	1	0	0	0	0	0	0	0	0	1	1	1	0	0	0	0	0	0	0	1	0	0	0	0	0	0	0	0
K02666	pilQ	type IV pilus assembly protein PilQ	0	0	0	1	0	2	2	0	1	0	0	2	1	0	0	0	0	0	0	1	2	4	3	0	1	1	0	0	1	1	1	4	1	0	0	1	0	0	1	0	0	3	0	0	0	0	0
K02667	pilR, pehR	two-component system, NtrC family, response regulator PilR	0	0	0	1	0	0	0	0	1	0	0	0	0	0	0	0	0	0	0	0	0	0	0	0	0	0	0	0	0	0	0	0	0	0	0	0	0	0	0	0	0	0	0	0	0	0	0
K02668	pilS, pehS	two-component system, NtrC family, sensor histidine kinase PilS [EC:2.7.13.3]	0	0	0	2	0	2	0	0	2	0	0	0	0	0	0	0	0	0	1	0	0	0	0	0	0	0	0	0	0	0	0	0	0	0	0	0	0	1	0	0	0	0	0	0	0	0	0
K02669	pilT	twitching motility protein PilT	0	0	0	5	0	3	4	0	3	0	6	2	1	2	0	0	0	0	0	3	5	4	4	0	1	1	0	0	2	3	2	1	0	0	0	1	0	0	2	1	0	1	0	0	0	0	0
K02670	pilU	twitching motility protein PilU	0	0	0	1	0	0	0	0	0	0	0	1	1	0	0	0	0	0	0	0	3	0	0	0	0	0	0	0	0	0	0	0	0	0	0	0	0	0	0	0	0	0	0	0	0	0	0
K02672	pilW	type IV pilus assembly protein PilW	0	0	0	2	0	0	1	0	0	0	0	0	0	0	0	0	0	0	0	1	0	1	1	0	0	0	0	0	1	1	4	0	0	0	0	0	0	0	3	0	0	0	0	0	0	0	0
K02673	pilX	type IV pilus assembly protein PilX	0	0	0	0	0	0	0	0	1	0	0	0	0	0	0	0	0	0	0	0	0	0	0	0	1	0	0	0	1	1	0	0	0	0	0	0	0	0	0	0	0	0	0	0	0	0	0
K02674	pilY1	type IV pilus assembly protein PilY1	0	0	0	0	0	1	0	0	0	0	0	0	0	0	0	0	0	0	1	0	0	1	1	0	0	0	0	0	0	0	0	0	0	0	0	5	0	0	0	0	0	0	0	0	0	0	0
K02683	priS, pri1, priA	DNA primase small subunit [EC:2.7.7.102]	1	1	1	0	0	0	0	0	0	0	0	0	0	0	1	1	1	0	0	0	0	0	0	0	0	0	0	0	0	0	0	0	0	1	0	0	0	0	0	0	0	0	1	1	0	1	0
K02687	prmA	ribosomal protein L11 methyltransferase [EC:2.1.1.-]	0	0	0	2	0	1	1	1	1	1	2	1	1	0	0	0	0	0	1	1	2	1	1	1	1	1	1	1	1	1	4	1	1	0	1	1	1	1	1	0	1	1	0	0	1	0	0
K02688	prpR	transcriptional regulator, propionate catabolism operon regulatory protein	0	0	0	0	0	0	0	0	0	0	0	0	0	0	0	0	0	0	0	0	0	0	0	0	0	0	0	0	0	0	0	1	0	0	0	0	0	0	0	0	0	0	0	0	0	0	0
K02689	psaA	photosystem I P700 chlorophyll a apoprotein A1	0	0	0	0	0	0	0	0	0	0	0	0	0	0	0	0	0	0	0	0	0	0	0	0	0	0	0	0	0	0	0	0	0	0	0	0	0	0	2	0	0	0	0	0	0	0	0
K02690	psaB	photosystem I P700 chlorophyll a apoprotein A2	0	0	0	0	0	0	0	0	0	0	1	0	0	0	0	0	0	1	0	0	0	1	1	0	0	0	0	0	0	0	0	0	0	0	0	0	0	0	2	0	0	0	0	0	0	0	0
K02692	psaD	photosystem I subunit II	0	0	0	0	0	0	0	0	0	0	0	0	0	0	0	0	0	0	0	0	0	0	0	0	0	0	0	0	0	0	0	0	0	0	0	0	0	0	1	0	0	0	0	0	0	0	0
K02693	psaE	photosystem I subunit IV	0	0	0	0	0	0	0	0	0	0	0	0	0	0	0	0	0	0	0	0	0	0	0	0	0	0	0	0	0	0	0	0	0	0	0	0	0	0	1	0	0	0	0	0	0	0	0
K02694	psaF	photosystem I subunit III	0	0	0	0	0	0	0	0	0	0	0	0	0	0	0	0	0	0	0	0	0	0	0	0	0	0	0	0	0	0	0	0	0	0	0	0	0	0	1	0	0	0	0	0	0	0	0
K02696	psaI	photosystem I subunit VIII	0	0	0	0	0	0	0	0	0	0	0	0	0	0	0	0	0	0	0	0	0	0	0	0	0	0	0	0	0	0	0	0	0	0	0	0	0	0	1	0	0	0	0	0	0	0	0
K02697	psaJ	photosystem I subunit IX	0	0	0	0	0	0	0	0	0	0	0	0	0	0	0	0	0	0	0	0	0	0	0	0	0	0	0	0	0	0	0	0	0	0	0	0	0	0	1	0	0	0	0	0	0	0	0
K02698	psaK	photosystem I subunit X	0	0	0	0	0	0	0	0	0	0	0	0	0	0	0	0	0	0	0	0	0	0	0	0	0	0	0	0	0	0	0	0	0	0	0	0	0	0	2	0	0	0	0	0	0	0	0
K02699	psaL	photosystem I subunit XI	0	0	0	0	0	0	0	0	0	0	0	0	0	0	0	0	0	0	0	0	0	0	0	0	0	0	0	0	0	0	0	0	0	0	0	0	0	0	1	0	0	0	0	0	0	0	0
K02703	psbA	photosystem II P680 reaction center D1 protein [EC:1.10.3.9]	0	0	0	0	0	0	0	0	0	0	0	0	0	0	0	0	0	0	0	0	0	0	0	0	0	0	1	0	0	0	0	0	0	0	0	0	2	2	3	0	0	0	0	0	0	0	0
K02704	psbB	photosystem II CP47 chlorophyll apoprotein	0	0	0	0	0	0	0	0	0	0	0	0	0	0	0	0	0	0	0	0	0	0	0	0	0	0	0	0	0	0	0	0	0	0	0	0	0	0	1	0	0	0	0	0	0	0	0
K02705	psbC	photosystem II CP43 chlorophyll apoprotein	0	0	0	0	0	0	0	0	0	0	0	0	0	0	0	0	0	0	0	0	0	0	0	0	0	0	0	0	0	0	0	0	0	0	0	0	0	0	1	0	0	0	0	0	0	0	0
K02706	psbD	photosystem II P680 reaction center D2 protein [EC:1.10.3.9]	0	0	0	0	0	0	0	0	0	0	0	0	0	0	0	0	0	0	0	0	0	0	0	0	0	0	0	0	0	0	0	0	0	0	0	0	0	0	2	0	0	0	0	0	0	0	0
K02707	psbE	photosystem II cytochrome b559 subunit alpha	0	0	0	0	0	0	0	0	0	0	0	0	0	0	0	0	0	0	0	0	0	0	0	0	0	0	0	0	0	0	0	0	0	0	0	0	0	0	1	0	0	0	0	0	0	0	0
K02708	psbF	photosystem II cytochrome b559 subunit beta	0	0	0	0	0	0	0	0	0	0	0	0	0	0	0	0	0	0	0	0	0	0	0	0	0	0	0	0	0	0	0	0	0	0	0	0	0	0	1	0	0	0	0	0	0	0	0
K02709	psbH	photosystem II PsbH protein	0	0	0	0	0	0	0	0	0	0	0	0	0	0	0	0	0	0	0	0	0	0	0	0	0	0	0	0	0	0	0	0	0	0	0	0	0	0	1	0	0	0	0	0	0	0	0
K02711	psbJ	photosystem II PsbJ protein	0	0	0	0	0	0	0	0	0	0	0	0	0	0	0	0	0	0	0	0	0	0	0	0	0	0	0	0	0	0	0	0	0	0	0	0	0	0	1	0	0	0	0	0	0	0	0
K02712	psbK	photosystem II PsbK protein	0	0	0	0	0	0	0	0	0	0	0	0	0	0	0	0	0	0	0	0	0	0	0	0	0	0	0	0	0	0	0	0	0	0	0	0	0	0	1	0	0	0	0	0	0	0	0
K02714	psbM	photosystem II PsbM protein	0	0	0	0	0	0	0	0	0	0	0	0	0	0	0	0	0	0	0	0	0	0	0	0	0	0	0	0	0	0	0	0	0	0	0	0	0	0	1	0	0	0	0	0	0	0	0
K02715	psbN	PsbN protein	0	0	0	0	0	0	0	0	0	0	0	0	0	0	0	0	0	0	0	0	0	0	0	0	0	0	0	0	0	0	0	0	0	0	0	0	0	0	1	0	0	0	0	0	0	0	0
K02716	psbO	photosystem II oxygen-evolving enhancer protein 1	0	0	0	0	0	0	0	0	0	0	0	0	0	0	0	0	0	0	0	0	0	0	0	0	0	0	0	0	0	0	0	0	0	0	0	0	0	0	1	0	0	0	0	0	0	0	0
K02717	psbP	photosystem II oxygen-evolving enhancer protein 2	0	0	0	0	0	0	0	0	0	0	0	0	0	0	0	0	0	0	0	0	0	0	0	0	0	0	0	0	0	0	0	0	0	0	0	0	0	0	1	0	0	0	0	0	0	0	0
K02720	psbV	photosystem II cytochrome c550	0	0	0	0	0	0	0	0	0	0	0	0	0	0	0	0	0	0	0	0	0	0	0	0	0	0	0	0	0	0	0	0	0	0	0	0	0	0	1	0	0	0	0	0	0	0	0
K02722	psbX	photosystem II PsbX protein	0	0	0	0	0	0	0	0	0	0	0	0	0	0	0	0	0	0	0	0	0	0	0	0	0	0	0	0	0	0	0	0	0	0	0	0	0	0	1	0	0	0	0	0	0	0	0
K02724	psbZ	photosystem II PsbZ protein	0	0	0	0	0	0	0	0	0	0	0	0	0	0	0	0	0	0	0	0	0	0	0	0	0	0	0	0	0	0	0	0	0	0	0	0	0	0	1	0	0	0	0	0	0	0	0
K02744	agaF	N-acetylgalactosamine PTS system EIIA component [EC:2.7.1.-]	0	0	0	0	0	0	0	0	1	0	0	0	0	0	0	0	0	0	0	0	0	0	0	0	0	0	0	0	0	0	0	0	0	0	0	0	0	0	0	0	0	0	0	0	0	0	0
K02745	agaV	N-acetylgalactosamine PTS system EIIB component [EC:2.7.1.-]	0	0	0	1	0	0	0	0	0	0	0	0	0	0	0	0	0	0	0	0	0	0	0	0	0	0	0	0	0	0	0	0	0	0	0	0	0	0	0	0	0	0	0	0	0	0	0
K02761	celB, chbC	cellobiose PTS system EIIC component	0	0	0	0	0	0	0	0	0	0	0	0	0	0	0	0	0	0	0	0	1	0	0	0	0	0	0	0	0	0	0	0	0	0	0	0	0	0	0	0	0	0	0	0	0	0	0
K02768	fruB	fructose PTS system EIIA component [EC:2.7.1.202]	0	0	0	2	0	2	0	2	5	0	0	0	0	0	0	2	0	0	0	0	0	0	0	2	1	2	3	0	0	0	0	0	0	0	2	3	1	3	0	0	1	2	0	0	0	0	1
K02774	gatB, sgcB	galactitol PTS system EIIB component [EC:2.7.1.200]	0	0	0	0	0	0	0	0	0	0	0	0	0	0	0	1	0	0	0	0	0	0	0	0	0	0	0	0	0	0	0	0	0	0	0	0	0	0	0	0	0	0	0	0	0	0	0
K02775	gatC, sgcC	galactitol PTS system EIIC component	0	0	0	0	0	0	0	0	0	0	0	0	0	0	0	1	0	0	0	0	0	0	0	0	0	0	0	0	0	0	0	0	0	0	0	0	0	0	0	0	0	0	0	0	0	0	2
K02784	ptsH	phosphocarrier protein HPr	0	0	0	1	0	1	0	0	1	0	0	0	0	0	0	0	0	0	1	0	0	0	0	1	0	0	1	0	0	0	0	0	0	0	1	0	0	1	0	0	0	0	0	0	0	0	0
K02793	manXa	mannose PTS system EIIA component [EC:2.7.1.191]	0	0	0	1	0	1	0	0	1	0	0	0	0	0	0	2	0	0	1	0	0	0	0	0	0	0	0	0	0	0	0	0	0	0	0	0	0	0	0	0	1	0	0	0	0	0	0
K02794	manX	mannose PTS system EIIAB component [EC:2.7.1.191]	0	0	0	2	0	1	0	0	1	0	0	0	0	0	0	2	0	0	1	0	0	0	0	0	0	0	0	0	0	0	0	0	0	0	0	0	0	0	0	0	1	0	0	0	0	0	0
K02795	manY	mannose PTS system EIIC component	0	0	0	1	0	0	0	0	2	0	0	0	0	0	0	0	0	0	0	0	0	0	0	0	0	0	0	0	0	0	0	0	0	0	0	0	1	0	0	0	0	0	0	0	0	0	0
K02796	manZ	mannose PTS system EIID component	0	0	0	1	0	0	0	0	1	0	0	0	0	0	0	1	0	0	0	0	0	0	0	0	0	0	0	0	0	0	0	0	0	0	0	0	1	0	0	0	0	0	0	0	0	0	0
K02805	wecE, rffA	dTDP-4-amino-4,6-dideoxygalactose transaminase [EC:2.6.1.59]	0	0	0	0	0	0	0	0	0	0	0	0	0	0	0	0	0	0	1	0	0	0	0	0	0	0	0	0	0	0	0	0	0	0	0	0	0	0	0	0	0	0	0	0	0	0	0
K02806	ptsN	nitrogen PTS system EIIA component [EC:2.7.1.-]	0	0	0	1	0	1	0	1	2	0	0	0	1	0	0	0	0	0	0	0	0	0	0	1	1	1	0	0	0	0	0	0	0	0	1	1	0	0	0	0	1	0	0	0	0	0	1
K02821	ulaC, sgaA	ascorbate PTS system EIIA or EIIAB component [EC:2.7.1.194]	0	0	0	1	0	1	0	0	0	0	0	0	0	0	0	0	0	0	1	0	0	0	0	0	0	0	0	0	0	0	0	0	0	0	0	0	0	0	0	0	1	0	0	0	0	0	0
K02822	ulaB, sgaB	ascorbate PTS system EIIB component [EC:2.7.1.194]	0	0	0	0	0	0	0	0	0	0	0	0	0	0	0	1	0	0	0	0	0	0	0	0	0	0	0	0	0	0	0	0	0	0	0	0	0	0	0	0	0	0	0	0	0	0	0
K02823	pyrDII	dihydroorotate dehydrogenase electron transfer subunit	1	2	2	2	2	2	3	0	3	2	4	2	1	0	2	1	0	0	3	4	0	3	3	0	1	2	3	3	1	1	3	4	2	3	0	2	0	3	1	0	1	4	0	1	3	1	1
K02824	uraA, pyrP	uracil permease	0	0	0	0	0	0	0	0	0	0	0	0	0	0	0	0	0	0	0	0	0	0	0	0	0	0	0	0	0	1	0	1	0	0	0	0	0	0	0	0	0	1	0	0	0	0	0
K02825	pyrR	pyrimidine operon attenuation protein / uracil phosphoribosyltransferase [EC:2.4.2.9]	0	0	0	0	0	1	1	0	1	1	0	1	1	0	0	0	0	0	1	0	0	1	1	0	1	2	1	1	1	1	1	0	1	0	0	2	0	1	1	0	0	1	0	0	1	0	1
K02834	rbfA	ribosome-binding factor A	0	0	0	1	1	1	1	1	1	1	1	1	1	0	0	0	0	1	1	1	0	1	1	1	1	1	1	1	1	1	1	1	1	0	1	1	1	1	1	0	1	1	0	0	1	0	0
K02835	prfA, MTRF1, MRF1	peptide chain release factor 1	0	0	0	1	1	1	1	1	1	1	1	1	1	1	0	0	0	1	1	1	1	1	1	1	1	1	2	1	1	1	1	1	1	0	1	1	1	1	1	1	1	1	0	0	1	0	1
K02836	prfB	peptide chain release factor 2	0	0	0	1	1	1	1	2	1	1	1	1	1	1	0	0	0	2	1	1	1	1	1	2	1	2	1	1	1	2	1	1	1	0	2	2	1	1	1	1	1	1	0	0	1	0	1
K02837	prfC	peptide chain release factor 3	0	0	0	0	0	0	0	0	0	0	0	0	0	0	0	0	0	0	0	0	0	0	0	0	0	0	0	0	0	0	0	0	0	0	0	0	0	0	1	0	1	0	0	0	0	0	0
K02838	frr, MRRF, RRF	ribosome recycling factor	0	0	0	1	1	1	1	1	1	1	1	1	1	1	0	0	0	1	1	1	1	1	1	0	1	1	1	1	1	1	1	1	1	0	1	1	1	1	1	1	1	1	0	0	1	0	1
K02839	prfH	peptide chain release factor	0	0	0	0	0	0	0	1	0	0	0	0	0	0	0	0	0	0	0	0	0	0	0	1	0	2	0	0	0	0	0	0	0	0	1	2	0	0	0	0	0	0	0	0	0	0	0
K02841	waaC, rfaC	heptosyltransferase I [EC:2.4.-.-]	0	0	0	2	0	1	2	0	1	0	1	0	0	0	0	0	0	0	5	0	0	1	1	0	2	0	0	0	0	0	2	0	3	0	1	0	0	0	1	0	0	0	0	0	0	0	0
K02843	waaF, rfaF	heptosyltransferase II [EC:2.4.-.-]	0	0	0	3	0	1	3	6	1	0	2	0	0	0	0	0	0	0	4	3	1	1	3	7	7	0	0	0	0	0	3	0	5	0	7	0	0	1	1	0	0	1	0	0	4	0	1
K02844	waaG, rfaG	UDP-glucose:(heptosyl)LPS alpha-1,3-glucosyltransferase [EC:2.4.1.-]	0	0	0	0	0	1	0	0	0	0	0	0	0	0	0	0	0	0	1	2	0	0	0	0	0	0	0	0	0	0	0	0	1	0	0	1	0	0	0	0	0	0	0	0	0	0	0
K02846	solA	N-methyl-L-tryptophan oxidase [EC:1.5.3.-]	0	0	0	1	0	0	0	0	0	0	0	0	0	0	0	0	0	0	0	0	0	1	1	0	0	0	0	0	0	0	0	0	0	0	0	0	1	1	0	0	0	0	0	0	0	0	0
K02847	waaL, rfaL	O-antigen ligase [EC:2.4.1.-]	0	0	0	2	0	2	0	0	0	1	1	1	1	0	0	0	0	0	3	0	0	0	0	0	1	1	2	0	0	1	0	1	4	0	0	0	0	3	1	1	1	2	0	0	1	0	1
K02849	waaQ, rfaQ	heptosyltransferase III [EC:2.4.-.-]	0	0	0	2	0	2	1	0	0	0	1	0	0	0	0	0	0	0	2	1	0	0	1	1	2	0	0	0	0	1	1	0	3	0	1	0	0	2	0	0	0	0	0	0	3	0	1
K02851	wecA, tagO, rfe	UDP-GlcNAc:undecaprenyl-phosphate/decaprenyl-phosphate GlcNAc-1-phosphate transferase [EC:2.7.8.33 2.7.8.35]	0	0	0	2	1	0	1	1	2	0	3	2	1	0	0	0	0	0	2	0	1	1	1	1	1	1	2	0	1	1	1	2	0	0	1	1	2	2	2	0	0	3	0	0	3	0	2
K02856	rhaT	L-rhamnose-H+ transport protein	0	0	0	0	0	0	0	0	0	0	0	0	0	0	0	0	0	0	0	0	0	0	0	0	0	0	0	0	0	0	0	0	1	0	0	0	0	0	0	0	0	0	0	0	0	0	0
K02858	ribB, RIB3	3,4-dihydroxy 2-butanone 4-phosphate synthase [EC:4.1.99.12]	0	0	0	2	1	2	2	1	1	2	2	1	1	0	1	0	1	1	2	1	0	1	1	2	1	1	1	2	2	2	1	1	1	0	2	1	0	2	1	0	1	1	0	0	2	0	2
K02860	rimM	16S rRNA processing protein RimM	0	0	0	1	0	1	1	1	1	1	1	1	1	0	0	0	0	0	1	1	0	1	1	1	1	1	1	1	1	1	1	1	1	0	2	1	1	1	1	0	1	2	0	0	1	0	1
K02863	RP-L1, MRPL1, rplA	large subunit ribosomal protein L1	1	1	1	1	1	1	1	1	1	1	1	1	1	0	1	1	1	1	1	1	1	1	1	1	1	1	1	1	1	1	1	1	1	1	1	1	1	1	1	0	1	1	1	1	1	1	0
K02864	RP-L10, MRPL10, rplJ	large subunit ribosomal protein L10	1	1	1	1	1	1	1	1	1	1	1	1	1	1	1	1	1	1	1	1	1	1	1	1	1	1	1	1	1	1	1	1	1	1	1	1	1	1	1	1	1	1	1	0	0	1	0
K02866	RP-L10e, RPL10	large subunit ribosomal protein L10e	1	1	1	0	0	0	0	0	0	0	0	0	0	0	1	1	1	0	0	0	0	0	0	0	0	0	0	0	0	0	0	0	0	1	0	0	0	0	0	0	0	0	1	1	0	1	0
K02867	RP-L11, MRPL11, rplK	large subunit ribosomal protein L11	1	1	1	1	1	1	1	1	1	1	1	1	0	1	1	1	1	1	1	1	1	1	1	1	1	1	1	1	1	1	1	1	1	1	1	1	1	1	1	1	1	1	1	1	1	1	0
K02869	RP-L12, rpl12	large subunit ribosomal protein L12	1	1	1	0	0	0	0	0	0	0	0	0	0	0	1	1	1	0	0	0	0	0	0	0	0	0	0	0	0	0	0	0	0	1	0	0	0	0	0	0	0	0	0	0	0	0	0
K02871	RP-L13, MRPL13, rplM	large subunit ribosomal protein L13	1	1	1	1	1	1	1	1	1	1	1	1	1	1	1	1	1	1	1	1	1	1	1	0	1	1	1	1	1	1	1	1	1	1	1	1	1	1	1	1	1	1	1	1	0	1	1
K02873	RP-L13e, RPL13	large subunit ribosomal protein L13e	0	0	0	0	0	0	0	0	0	0	0	0	0	0	0	0	0	0	0	0	0	0	0	0	0	0	0	0	0	0	0	0	0	1	0	0	0	0	0	0	0	0	0	1	0	0	0
K02874	RP-L14, MRPL14, rplN	large subunit ribosomal protein L14	1	1	1	1	1	1	1	1	1	1	1	1	1	1	1	1	1	1	1	1	1	1	1	1	1	1	1	1	1	1	1	1	1	1	0	1	1	1	1	1	1	1	0	1	0	1	1
K02875	RP-L14e, RPL14	large subunit ribosomal protein L14e	1	1	1	0	0	0	0	0	0	0	0	0	0	0	0	1	1	0	0	0	0	0	0	0	0	0	0	0	0	0	0	0	0	1	0	0	0	0	0	0	0	0	1	1	0	0	0
K02876	RP-L15, MRPL15, rplO	large subunit ribosomal protein L15	1	1	1	1	1	1	1	1	1	1	1	1	1	1	1	1	1	1	1	1	1	1	1	1	1	1	1	1	1	1	1	1	1	1	1	1	1	1	1	1	1	1	1	1	1	1	1
K02877	RP-L15e, RPL15	large subunit ribosomal protein L15e	1	1	1	0	0	0	0	0	0	0	0	0	0	0	1	1	1	0	0	0	0	0	0	0	0	0	0	0	0	0	0	0	0	1	0	0	0	0	0	0	0	0	0	1	0	1	0
K02878	RP-L16, MRPL16, rplP	large subunit ribosomal protein L16	0	0	0	1	1	1	1	1	2	1	1	1	1	1	0	0	0	1	1	1	1	1	1	1	1	1	1	1	1	1	1	1	1	0	0	1	1	1	1	1	1	1	0	0	0	0	1
K02879	RP-L17, MRPL17, rplQ	large subunit ribosomal protein L17	0	0	0	1	1	1	1	1	1	1	1	1	1	1	0	0	0	1	1	1	1	1	1	1	1	1	1	1	1	1	1	1	1	0	1	1	1	1	1	1	1	1	0	0	1	0	1
K02881	RP-L18, MRPL18, rplR	large subunit ribosomal protein L18	1	1	1	1	1	1	1	1	1	1	1	1	1	1	1	1	1	1	1	1	1	1	1	1	1	1	1	1	1	1	1	1	1	1	0	1	1	1	1	1	1	1	1	1	1	1	1
K02883	RP-L18e, RPL18	large subunit ribosomal protein L18e	1	1	1	0	0	0	0	0	0	0	0	0	0	0	1	1	1	0	0	0	0	0	0	0	0	0	0	0	0	0	0	0	0	1	0	0	0	0	0	0	0	0	1	1	0	1	0
K02884	RP-L19, MRPL19, rplS	large subunit ribosomal protein L19	0	0	0	1	1	1	1	1	1	1	1	1	1	1	0	0	0	1	1	1	1	1	1	1	1	1	1	1	1	1	1	1	1	0	1	1	1	1	1	1	1	1	0	0	1	0	1
K02885	RP-L19e, RPL19	large subunit ribosomal protein L19e	1	1	1	0	0	0	0	0	0	0	0	0	0	0	1	1	1	0	0	0	0	0	0	0	0	0	0	0	0	0	0	0	0	1	0	0	0	0	0	0	0	0	1	1	0	1	0
K02886	RP-L2, MRPL2, rplB	large subunit ribosomal protein L2	1	1	1	1	1	1	1	1	1	1	1	1	1	1	1	1	1	1	1	1	1	1	1	1	1	1	1	1	1	1	1	1	1	1	0	1	1	1	1	1	1	1	1	1	1	1	1
K02887	RP-L20, MRPL20, rplT	large subunit ribosomal protein L20	0	0	0	2	2	2	1	2	2	1	1	1	1	1	0	0	0	2	3	2	2	2	1	2	2	2	1	1	1	1	2	1	2	0	2	2	1	1	1	1	2	1	0	0	1	0	3
K02888	RP-L21, MRPL21, rplU	large subunit ribosomal protein L21	0	0	0	1	1	1	1	1	1	1	1	1	1	1	0	0	0	1	1	1	1	1	1	1	0	1	1	1	1	1	1	1	1	0	1	1	1	1	1	1	1	1	0	0	1	0	1
K02889	RP-L21e, RPL21	large subunit ribosomal protein L21e	1	1	1	0	0	0	0	0	0	0	0	0	0	0	1	1	1	0	0	0	0	0	0	0	0	0	0	0	0	0	0	0	0	1	0	0	0	0	0	0	0	0	0	1	0	1	0
K02890	RP-L22, MRPL22, rplV	large subunit ribosomal protein L22	1	1	1	1	1	1	1	1	1	1	1	1	1	1	1	1	1	1	1	1	1	1	1	1	1	2	1	1	1	1	1	1	1	1	0	1	1	1	1	1	1	1	0	1	1	1	1
K02892	RP-L23, MRPL23, rplW	large subunit ribosomal protein L23	1	1	1	1	1	1	1	1	1	1	1	1	1	1	1	1	1	1	1	1	1	1	1	1	1	1	1	1	1	1	1	1	1	1	0	1	1	1	1	1	1	1	1	1	1	1	1
K02895	RP-L24, MRPL24, rplX	large subunit ribosomal protein L24	1	1	1	1	1	1	1	1	1	1	1	1	1	1	1	1	1	1	1	1	1	1	1	1	1	1	1	1	1	1	1	1	1	1	0	1	1	1	1	1	1	1	0	1	0	1	0
K02896	RP-L24e, RPL24	large subunit ribosomal protein L24e	1	1	1	0	0	0	0	0	0	0	0	0	0	0	1	1	1	0	0	0	0	0	0	0	0	0	0	0	0	0	0	0	0	0	0	0	0	0	0	0	0	0	1	1	0	0	0
K02897	RP-L25, rplY	large subunit ribosomal protein L25	0	0	0	1	1	1	1	1	1	1	1	1	1	1	0	0	0	1	1	1	1	1	1	1	1	1	1	1	1	1	1	1	1	0	1	1	1	1	1	1	1	1	0	0	1	0	1
K02899	RP-L27, MRPL27, rpmA	large subunit ribosomal protein L27	0	0	0	1	1	1	1	1	1	1	1	1	0	1	0	0	0	1	1	1	1	1	1	1	1	1	1	1	1	1	1	1	1	0	1	1	1	1	1	1	1	1	0	0	1	0	1
K02902	RP-L28, MRPL28, rpmB	large subunit ribosomal protein L28	0	0	0	1	1	1	1	0	0	1	1	1	1	0	0	0	0	1	1	1	0	1	1	1	1	1	2	1	1	1	1	1	0	0	1	1	1	2	1	0	1	1	0	0	1	0	1
K02904	RP-L29, rpmC	large subunit ribosomal protein L29	0	0	0	1	1	1	1	1	1	0	0	1	1	0	0	1	1	1	1	1	0	1	1	1	1	1	1	0	1	1	1	1	1	1	0	1	1	1	1	0	1	1	0	0	0	0	1
K02906	RP-L3, MRPL3, rplC	large subunit ribosomal protein L3	1	1	1	1	1	1	1	1	1	1	1	1	1	1	1	1	1	1	1	1	1	1	1	1	1	1	1	1	1	1	1	1	0	1	0	1	1	1	1	1	1	1	1	1	1	1	1
K02907	RP-L30, MRPL30, rpmD	large subunit ribosomal protein L30	1	1	1	1	0	1	1	1	1	1	1	1	0	0	1	2	1	0	1	1	0	1	1	1	1	1	1	1	1	1	1	1	1	1	0	1	1	1	0	0	1	1	1	1	1	1	1
K02908	RP-L30e, RPL30	large subunit ribosomal protein L30e	1	1	1	0	0	0	0	0	0	0	0	0	0	0	1	1	1	0	0	0	0	0	0	0	0	0	0	0	0	0	0	0	0	1	0	0	0	0	0	0	0	0	0	1	0	1	0
K02909	RP-L31, rpmE	large subunit ribosomal protein L31	0	0	0	1	1	1	1	1	2	1	1	0	0	1	0	0	0	1	1	2	1	1	1	1	0	1	1	1	2	2	2	2	1	0	1	1	2	1	1	1	1	2	0	0	1	0	2
K02910	RP-L31e, RPL31	large subunit ribosomal protein L31e	1	0	0	0	0	0	0	0	0	0	0	0	0	0	1	1	1	0	0	0	0	0	0	0	0	0	0	0	0	0	0	0	0	1	0	0	0	0	0	0	0	0	0	1	0	0	0
K02911	RP-L32, MRPL32, rpmF	large subunit ribosomal protein L32	0	0	0	0	1	1	1	0	1	0	1	1	0	1	0	0	0	1	1	1	0	1	1	0	1	1	1	1	1	1	1	1	1	0	0	0	1	1	1	1	1	1	0	0	0	0	1
K02912	RP-L32e, RPL32	large subunit ribosomal protein L32e	1	1	1	0	0	0	0	0	0	0	0	0	0	0	1	1	1	0	0	0	0	0	0	0	0	0	0	0	0	0	0	0	0	1	0	0	0	0	0	0	0	0	1	1	0	1	0
K02913	RP-L33, MRPL33, rpmG	large subunit ribosomal protein L33	0	0	0	0	1	1	1	1	1	1	1	0	1	0	0	0	0	1	1	1	1	1	1	1	1	1	1	1	1	1	1	1	1	0	1	1	1	1	1	0	1	1	0	0	1	0	0
K02914	RP-L34, MRPL34, rpmH	large subunit ribosomal protein L34	0	0	0	0	0	0	1	0	0	1	0	0	0	0	0	0	0	1	1	0	1	1	1	1	0	1	1	0	1	1	1	1	0	0	1	0	0	1	1	0	0	0	0	0	0	0	1
K02915	RP-L34e, RPL34	large subunit ribosomal protein L34e	0	0	0	0	0	0	0	0	0	0	0	0	0	0	0	1	1	0	0	0	0	0	0	0	0	0	0	0	0	0	0	0	0	1	0	0	0	0	0	0	0	0	1	1	0	0	0
K02916	RP-L35, MRPL35, rpmI	large subunit ribosomal protein L35	0	0	0	0	0	1	0	0	0	1	1	1	1	0	0	0	0	0	1	1	1	0	0	1	1	1	1	1	1	1	1	1	0	0	1	1	1	0	1	0	1	1	0	0	1	0	0
K02917	RP-L35Ae, RPL35A	large subunit ribosomal protein L35Ae	0	0	0	0	0	0	0	0	0	0	0	0	0	0	0	0	0	0	0	0	0	0	0	0	0	0	0	0	0	0	0	0	0	1	0	0	0	0	0	0	0	0	0	0	0	0	0
K02919	RP-L36, MRPL36, rpmJ	large subunit ribosomal protein L36	0	0	0	0	1	0	0	1	0	1	1	1	0	0	0	0	0	1	1	1	0	0	0	1	0	1	1	0	1	1	0	1	1	0	1	1	0	0	0	0	1	1	0	0	1	0	0
K02921	RP-L37Ae, RPL37A	large subunit ribosomal protein L37Ae	1	1	1	0	0	0	0	0	0	0	0	0	0	0	1	1	1	0	0	0	0	0	0	0	0	0	0	0	0	0	0	0	0	1	0	0	0	0	0	0	0	0	1	1	0	1	0
K02922	RP-L37e, RPL37	large subunit ribosomal protein L37e	1	0	1	0	0	0	0	0	0	0	0	0	0	0	1	0	1	0	0	0	0	0	0	0	0	0	0	0	0	0	0	0	0	1	0	0	0	0	0	0	0	0	0	1	0	0	0
K02923	RP-L38e, RPL38	large subunit ribosomal protein L38e	0	0	0	0	0	0	0	0	0	0	0	0	0	0	0	1	1	0	0	0	0	0	0	0	0	0	0	0	0	0	0	0	0	1	0	0	0	0	0	0	0	0	1	0	0	0	0
K02924	RP-L39e, RPL39	large subunit ribosomal protein L39e	0	0	0	0	0	0	0	0	0	0	0	0	0	0	1	1	1	0	0	0	0	0	0	0	0	0	0	0	0	0	0	0	0	1	0	0	0	0	0	0	0	0	0	0	0	0	0
K02926	RP-L4, MRPL4, rplD	large subunit ribosomal protein L4	0	0	0	1	1	1	1	1	1	1	1	1	1	1	0	0	0	1	1	1	1	1	1	1	1	1	2	1	1	1	1	1	1	0	0	1	1	1	1	1	1	1	0	0	1	0	1
K02927	RP-L40e, RPL40, UBA52	ubiquitin-large subunit ribosomal protein L40e	1	1	1	0	0	0	0	0	0	0	0	0	0	0	1	1	1	0	0	0	0	0	0	0	0	0	0	0	0	0	0	0	0	1	0	0	0	0	0	0	0	0	1	1	0	0	0
K02929	RP-L44e, RPL44	large subunit ribosomal protein L44e	1	1	1	0	0	0	0	0	0	0	0	0	0	0	1	1	1	0	0	0	0	0	0	0	0	0	0	0	0	0	0	0	0	1	0	0	0	0	0	0	0	0	0	1	0	1	0
K02930	RP-L4e, RPL4	large subunit ribosomal protein L4e	1	1	1	0	0	0	0	0	0	0	0	0	0	0	1	1	1	0	0	0	0	0	0	0	0	0	0	0	0	0	0	0	0	1	0	0	0	0	0	0	0	0	1	1	0	1	0
K02931	RP-L5, MRPL5, rplE	large subunit ribosomal protein L5	1	1	1	1	1	1	1	1	1	1	1	1	1	1	1	1	1	1	1	1	1	1	1	1	1	1	2	1	1	1	1	1	1	1	0	1	1	1	1	1	1	1	1	0	1	1	0
K02933	RP-L6, MRPL6, rplF	large subunit ribosomal protein L6	1	1	1	1	1	1	1	1	1	1	1	1	1	1	1	1	1	1	1	1	1	1	1	1	1	1	1	1	1	1	1	1	1	1	0	1	1	1	1	1	1	1	1	1	1	1	1
K02935	RP-L7, MRPL12, rplL	large subunit ribosomal protein L7/L12	0	0	0	2	2	1	2	2	2	2	1	2	2	2	0	0	0	2	2	2	2	2	2	2	2	2	2	2	2	2	2	2	2	0	2	2	2	2	2	2	2	2	0	0	0	0	0
K02936	RP-L7Ae, RPL7A	large subunit ribosomal protein L7Ae	1	1	1	0	0	0	0	0	0	0	0	0	0	0	1	1	1	0	0	0	0	0	0	0	0	0	0	0	0	0	0	0	0	1	0	0	0	0	0	0	0	0	1	1	0	1	0
K02939	RP-L9, MRPL9, rplI	large subunit ribosomal protein L9	0	0	0	1	1	1	1	1	1	1	1	1	1	1	0	0	0	1	1	1	1	1	1	1	2	1	1	1	1	2	1	1	1	0	1	1	1	1	1	1	1	1	0	0	1	0	1
K02944	RP-LX, rplX	large subunit ribosomal protein LX	0	0	0	0	0	0	0	0	0	0	0	0	0	0	0	1	1	0	0	0	0	0	0	0	0	0	0	0	0	0	0	0	0	1	0	0	0	0	0	0	0	0	0	0	0	0	0
K02945	RP-S1, rpsA	small subunit ribosomal protein S1	0	0	0	3	3	2	5	3	3	3	4	3	3	2	0	0	0	3	2	3	3	4	4	4	2	2	3	3	4	5	3	3	2	0	3	2	3	4	4	2	3	4	0	0	2	0	2
K02946	RP-S10, MRPS10, rpsJ	small subunit ribosomal protein S10	1	1	1	1	1	1	1	1	1	1	1	1	1	1	1	1	1	1	1	1	1	1	1	1	1	1	0	1	1	1	1	1	0	1	0	1	1	1	1	1	1	1	1	1	1	1	1
K02948	RP-S11, MRPS11, rpsK	small subunit ribosomal protein S11	2	2	2	1	1	1	1	1	0	1	1	1	1	1	2	2	2	1	1	1	1	1	1	1	1	1	1	1	1	1	1	1	1	1	1	1	1	1	1	1	1	1	2	1	1	1	1
K02950	RP-S12, MRPS12, rpsL	small subunit ribosomal protein S12	1	1	1	1	1	1	1	1	1	1	1	1	1	1	1	1	1	1	1	1	1	1	1	1	1	1	1	1	1	1	1	1	1	1	1	1	1	1	1	1	1	1	0	0	1	1	1
K02952	RP-S13, rpsM	small subunit ribosomal protein S13	1	1	1	1	1	1	1	1	0	1	1	1	1	1	1	1	1	1	1	1	1	1	1	1	1	1	1	1	1	1	1	1	1	1	1	1	1	1	1	1	1	1	1	1	1	1	1
K02954	RP-S14, MRPS14, rpsN	small subunit ribosomal protein S14	1	0	0	0	1	1	1	1	1	1	1	1	1	1	1	1	1	1	1	1	1	1	1	1	0	0	0	1	1	1	1	1	1	1	0	1	1	1	0	0	1	1	1	1	1	0	0
K02956	RP-S15, MRPS15, rpsO	small subunit ribosomal protein S15	1	1	1	1	1	1	1	1	1	1	1	1	1	1	1	1	1	1	1	1	1	1	1	1	1	1	1	1	1	1	1	1	1	1	1	1	1	1	1	1	1	1	1	1	1	1	1
K02959	RP-S16, MRPS16, rpsP	small subunit ribosomal protein S16	0	0	0	1	1	1	1	1	1	1	1	1	1	0	0	0	0	1	1	1	1	1	1	1	1	1	1	1	1	1	1	1	1	0	1	1	1	1	1	0	1	1	0	0	1	0	1
K02961	RP-S17, MRPS17, rpsQ	small subunit ribosomal protein S17	1	1	1	1	1	1	1	1	1	1	1	1	1	1	1	1	1	1	1	1	1	1	1	1	1	1	1	1	1	1	1	1	1	1	0	1	1	1	1	1	1	1	0	1	0	1	1
K02962	RP-S17e, RPS17	small subunit ribosomal protein S17e	0	0	1	0	0	0	0	0	0	0	0	0	0	0	1	1	1	0	0	0	0	0	0	0	0	0	0	0	0	0	0	0	0	1	0	0	0	0	0	0	0	0	1	0	0	0	0
K02963	RP-S18, MRPS18, rpsR	small subunit ribosomal protein S18	0	0	0	1	1	1	1	1	0	1	1	1	1	1	0	0	0	1	1	1	1	1	1	1	1	1	2	1	1	2	1	1	1	0	1	1	1	1	1	1	1	1	0	0	1	0	1
K02965	RP-S19, rpsS	small subunit ribosomal protein S19	1	1	1	1	1	2	1	1	1	1	1	1	1	1	1	1	1	1	1	1	1	1	1	1	1	1	1	1	1	1	1	1	1	1	0	1	1	1	1	1	1	1	0	1	1	1	1
K02966	RP-S19e, RPS19	small subunit ribosomal protein S19e	1	1	1	0	0	0	0	0	0	0	0	0	0	0	1	1	1	0	0	0	0	0	0	0	0	0	0	0	0	0	0	0	0	1	0	0	0	0	0	0	0	0	0	1	0	1	0
K02967	RP-S2, MRPS2, rpsB	small subunit ribosomal protein S2	1	1	1	1	1	1	1	1	1	1	1	1	1	1	1	1	1	1	1	1	1	1	1	0	1	1	1	2	1	1	1	1	1	1	1	1	1	1	1	1	1	1	1	1	1	1	1
K02968	RP-S20, rpsT	small subunit ribosomal protein S20	0	0	0	1	0	1	1	1	1	1	1	1	1	0	0	0	0	1	1	1	0	1	1	1	1	1	0	1	1	1	1	1	1	0	1	1	0	1	1	0	1	1	0	0	0	0	1
K02970	RP-S21, MRPS21, rpsU	small subunit ribosomal protein S21	0	0	0	0	0	1	0	1	1	0	0	1	1	0	0	0	0	0	1	1	0	0	0	1	0	1	1	0	0	0	1	0	1	0	1	0	1	1	1	0	1	0	0	0	0	0	1
K02974	RP-S24e, RPS24	small subunit ribosomal protein S24e	1	0	1	0	0	0	0	0	0	0	0	0	0	0	1	1	1	0	0	0	0	0	0	0	0	0	0	0	0	0	0	0	0	1	0	0	0	0	0	0	0	0	1	1	0	1	0
K02975	RP-S25e, RPS25	small subunit ribosomal protein S25e	0	0	0	0	0	0	0	0	0	0	0	0	0	0	1	1	1	0	0	0	0	0	0	0	0	0	0	0	0	0	0	0	0	0	0	0	0	0	0	0	0	0	0	0	0	0	0
K02976	RP-S26e, RPS26	small subunit ribosomal protein S26e	1	1	1	0	0	0	0	0	0	0	0	0	0	0	1	1	1	0	0	0	0	0	0	0	0	0	0	0	0	0	0	0	0	1	0	0	0	0	0	0	0	0	1	1	0	0	0
K02977	RP-S27Ae, RPS27A, UBA80	ubiquitin-small subunit ribosomal protein S27Ae	1	1	1	0	0	0	0	0	0	0	0	0	0	0	1	0	1	0	0	0	0	0	0	0	0	0	0	0	0	0	0	0	0	1	0	0	0	0	0	0	0	0	1	1	0	0	0
K02978	RP-S27e, RPS27	small subunit ribosomal protein S27e	1	1	1	0	0	0	0	0	0	0	0	0	0	0	1	1	1	0	0	0	0	0	0	0	0	0	0	0	0	0	0	0	0	1	0	0	0	0	0	0	0	0	0	1	0	0	0
K02979	RP-S28e, RPS28	small subunit ribosomal protein S28e	1	1	1	0	0	0	0	0	0	0	0	0	0	0	1	1	1	0	0	0	0	0	0	0	0	0	0	0	0	0	0	0	0	1	0	0	0	0	0	0	0	0	1	1	0	1	0
K02980	RP-S29e, RPS29	small subunit ribosomal protein S29e	0	0	0	0	0	0	0	0	0	0	0	0	0	0	0	0	0	0	0	0	0	0	0	0	0	0	0	0	0	0	0	0	0	0	0	0	0	0	0	0	0	0	0	0	0	1	0
K02982	RP-S3, rpsC	small subunit ribosomal protein S3	1	1	1	1	1	1	1	1	1	1	1	1	1	1	1	1	1	1	1	1	1	1	1	1	1	1	1	1	1	1	1	1	1	1	0	1	1	1	1	1	1	1	0	1	1	1	1
K02983	RP-S30e, RPS30	small subunit ribosomal protein S30e	1	0	1	0	0	0	0	0	0	0	0	0	0	0	1	1	1	0	0	0	0	0	0	0	0	0	0	0	0	0	0	0	0	1	0	0	0	0	0	0	0	0	1	1	0	0	0
K02984	RP-S3Ae, RPS3A	small subunit ribosomal protein S3Ae	1	1	1	0	0	0	0	0	0	0	0	0	0	0	1	1	1	0	0	0	0	0	0	0	0	0	0	0	0	0	0	0	0	1	0	0	0	0	0	0	0	0	1	1	0	1	0
K02986	RP-S4, rpsD	small subunit ribosomal protein S4	1	1	1	1	1	1	1	1	0	1	1	1	1	1	1	1	1	1	1	1	1	1	1	1	1	1	1	1	1	1	1	1	1	1	1	1	1	1	1	1	1	1	1	0	1	1	1
K02987	RP-S4e, RPS4	small subunit ribosomal protein S4e	1	1	1	0	0	0	0	0	0	0	0	0	0	0	1	1	1	0	0	0	0	0	0	0	0	0	0	0	0	0	0	0	0	1	0	0	0	0	0	0	0	0	1	1	0	2	0
K02988	RP-S5, MRPS5, rpsE	small subunit ribosomal protein S5	1	1	1	1	1	1	1	1	1	1	1	1	1	1	1	1	1	1	1	1	1	1	1	1	1	1	1	1	1	1	1	1	1	1	0	1	1	1	1	1	1	1	1	1	1	1	1
K02990	RP-S6, MRPS6, rpsF	small subunit ribosomal protein S6	0	0	0	1	1	1	1	1	1	1	1	1	1	0	0	0	0	1	1	1	1	1	1	1	1	1	1	1	1	2	1	1	1	0	1	1	1	1	1	0	1	1	0	0	1	0	1
K02991	RP-S6e, RPS6	small subunit ribosomal protein S6e	1	1	1	0	0	0	0	0	0	0	0	0	0	0	1	1	1	0	0	0	0	0	0	0	0	0	0	0	0	0	0	0	0	1	0	0	0	0	0	0	0	0	0	1	0	1	0
K02992	RP-S7, MRPS7, rpsG	small subunit ribosomal protein S7	1	1	1	1	1	1	1	1	1	1	1	1	1	1	1	1	1	1	1	1	1	1	1	1	1	1	1	1	1	1	1	1	1	1	0	1	1	1	1	1	1	1	1	1	1	1	1
K02994	RP-S8, rpsH	small subunit ribosomal protein S8	1	1	1	1	1	1	1	1	1	1	1	1	1	1	1	1	1	1	1	1	1	1	1	1	1	1	1	1	1	1	1	1	1	1	0	1	1	1	1	1	1	1	1	1	1	1	1
K02995	RP-S8e, RPS8	small subunit ribosomal protein S8e	1	1	1	0	0	0	0	0	0	0	0	0	0	0	1	1	1	0	0	0	0	0	0	0	0	0	0	0	0	0	0	0	0	1	0	0	0	0	0	0	0	0	1	0	0	1	0
K02996	RP-S9, MRPS9, rpsI	small subunit ribosomal protein S9	1	1	1	1	1	1	1	1	1	1	1	1	1	1	1	1	1	1	1	1	1	1	1	0	1	2	1	1	1	2	1	1	1	1	1	1	1	1	1	1	1	1	1	1	0	1	1
K03006	RPB1, POLR2A	DNA-directed RNA polymerase II subunit RPB1 [EC:2.7.7.6]	0	0	0	0	0	0	0	0	0	0	0	0	0	0	0	0	0	0	0	0	0	1	1	0	0	0	0	0	0	0	0	0	0	0	0	0	0	0	1	0	0	0	0	0	0	0	0
K03014	RPB6, POLR2F	DNA-directed RNA polymerases I, II, and III subunit RPABC2	1	1	1	0	0	0	0	0	0	0	0	0	0	0	1	1	1	0	0	0	0	0	0	0	0	0	0	0	0	0	0	0	0	1	0	0	0	0	0	0	0	0	1	1	0	0	0
K03030	PSMD14, RPN11, POH1	26S proteasome regulatory subunit N11	1	0	1	0	0	0	0	0	0	0	0	0	0	0	0	0	0	0	0	0	0	0	0	0	0	0	0	0	0	0	0	0	0	0	0	0	0	0	0	0	0	0	0	1	0	0	0
K03040	rpoA	DNA-directed RNA polymerase subunit alpha [EC:2.7.7.6]	0	0	0	1	1	1	1	1	1	1	1	1	1	1	0	0	0	1	1	1	1	1	1	1	1	2	1	1	1	1	1	1	1	0	1	1	1	2	1	1	1	1	0	0	0	0	1
K03041	rpoA1	DNA-directed RNA polymerase subunit A' [EC:2.7.7.6]	1	1	1	0	0	0	0	0	0	0	0	0	0	0	1	2	2	0	0	0	0	0	0	0	0	0	0	0	0	0	0	0	0	2	0	0	0	0	0	0	0	0	0	2	0	2	0
K03043	rpoB	DNA-directed RNA polymerase subunit beta [EC:2.7.7.6]	0	0	0	1	1	1	1	1	2	1	1	1	1	1	0	0	0	1	1	1	1	1	1	1	1	1	1	2	1	1	1	1	2	0	1	1	1	1	1	1	1	3	0	0	2	0	0
K03044	rpoB1	DNA-directed RNA polymerase subunit B' [EC:2.7.7.6]	1	1	1	0	0	0	0	0	0	0	0	0	0	0	1	1	1	0	0	0	0	0	0	0	0	0	0	0	0	0	0	0	0	1	0	0	0	0	0	0	0	0	0	1	0	1	0
K03046	rpoC	DNA-directed RNA polymerase subunit beta' [EC:2.7.7.6]	0	0	0	2	1	1	1	1	3	1	1	1	2	1	0	0	0	1	1	2	1	1	1	1	1	1	1	1	2	2	2	2	1	0	1	1	2	1	2	1	1	1	0	0	2	0	2
K03047	rpoD	DNA-directed RNA polymerase subunit D [EC:2.7.7.6]	1	1	1	0	0	0	0	0	0	0	0	0	0	0	1	1	1	0	0	0	0	0	0	0	0	0	0	0	0	0	0	0	0	1	0	0	0	0	0	0	0	0	1	1	0	1	0
K03049	rpoE1	DNA-directed RNA polymerase subunit E' [EC:2.7.7.6]	1	1	1	0	0	0	0	0	0	0	0	0	0	0	1	1	1	0	0	0	0	0	0	0	0	0	0	0	0	0	0	0	0	1	0	0	0	0	0	0	0	0	1	1	0	1	0
K03050	rpoE2	DNA-directed RNA polymerase subunit E" [EC:2.7.7.6]	1	1	1	0	0	0	0	0	0	0	0	0	0	0	1	1	1	0	0	0	0	0	0	0	0	0	0	0	0	0	0	0	0	1	0	0	0	0	0	0	0	0	1	0	0	0	0
K03051	rpoF	DNA-directed RNA polymerase subunit F [EC:2.7.7.6]	0	1	1	0	0	0	0	0	0	0	0	0	0	0	1	1	1	0	0	0	0	0	0	0	0	0	0	0	0	0	0	0	0	1	0	0	0	0	0	0	0	0	0	1	0	0	0
K03052	rpoG	DNA-directed RNA polymerase subunit G [EC:2.7.7.6]	0	0	0	0	0	0	0	0	0	0	0	0	0	0	0	1	1	0	0	0	0	0	0	0	0	0	0	0	0	0	0	0	0	1	0	0	0	0	0	0	0	0	0	0	0	0	0
K03053	rpoH	DNA-directed RNA polymerase subunit H [EC:2.7.7.6]	1	1	1	0	0	0	0	0	0	0	0	0	0	0	1	1	1	0	0	0	0	0	0	0	0	0	0	0	0	0	0	0	0	1	0	0	0	0	0	0	0	0	0	1	0	1	0
K03056	rpoL	DNA-directed RNA polymerase subunit L [EC:2.7.7.6]	0	0	0	0	0	0	0	0	0	0	0	0	0	0	0	1	1	0	0	0	0	0	0	0	0	0	0	0	0	0	0	0	0	1	0	0	0	0	0	0	0	0	1	0	0	0	0
K03057	tfs	transcription factor S	1	1	1	0	0	0	0	0	0	0	0	0	0	0	1	2	1	0	0	0	0	0	0	0	0	0	0	0	0	0	0	0	0	3	0	0	0	0	0	0	0	0	1	0	0	0	0
K03058	rpoN	DNA-directed RNA polymerase subunit N [EC:2.7.7.6]	1	1	1	0	0	0	0	0	0	0	0	0	0	0	1	0	1	0	0	0	0	0	0	0	0	0	0	0	0	0	0	0	0	1	0	0	0	0	0	0	0	0	1	1	0	1	0
K03059	rpoP	DNA-directed RNA polymerase subunit P [EC:2.7.7.6]	0	0	0	0	0	0	0	0	0	0	0	1	0	0	1	1	1	0	0	0	0	0	0	0	0	0	0	0	0	0	0	0	0	0	0	0	0	0	0	0	0	0	0	0	0	0	0
K03060	rpoZ	DNA-directed RNA polymerase subunit omega [EC:2.7.7.6]	0	0	0	0	0	0	0	0	0	0	0	1	1	0	0	0	0	0	0	1	0	0	0	0	0	0	0	0	1	1	1	1	1	0	0	0	0	0	1	0	1	1	0	0	0	0	0
K03070	secA	preprotein translocase subunit SecA [EC:7.4.2.8]	0	0	0	2	2	2	2	2	2	2	2	2	3	2	0	0	0	2	2	2	2	2	2	2	2	2	2	3	2	3	2	2	2	0	2	2	2	2	2	2	2	2	0	0	3	0	2
K03071	secB	preprotein translocase subunit SecB	0	0	0	0	0	0	0	0	0	0	0	0	0	0	0	0	0	0	0	0	0	0	0	0	0	0	0	0	0	0	0	0	0	0	0	0	0	0	0	0	1	0	0	0	0	0	0
K03072	secD	preprotein translocase subunit SecD	0	0	0	2	2	2	1	2	2	1	2	2	2	0	0	0	0	2	2	2	2	1	1	2	2	2	2	1	1	1	1	2	2	0	2	2	2	2	2	2	2	2	0	0	1	1	2
K03073	secE	preprotein translocase subunit SecE	0	0	0	1	0	0	0	1	0	0	0	1	0	0	0	0	0	0	0	1	0	0	0	0	1	1	1	0	1	1	1	1	1	0	1	1	0	1	1	0	1	1	0	0	0	0	0
K03075	secG	preprotein translocase subunit SecG	0	0	0	1	1	1	0	0	1	0	0	0	0	0	0	0	0	0	0	1	0	0	0	0	1	1	1	0	1	1	1	1	1	0	0	1	1	1	1	0	1	1	0	0	1	0	0
K03076	secY	preprotein translocase subunit SecY	1	1	1	1	1	1	1	1	1	1	1	1	1	1	1	1	1	1	1	1	1	1	1	1	1	1	1	0	1	1	1	1	2	1	1	1	1	1	1	1	1	1	1	1	1	1	1
K03077	araD, ulaF, sgaE, sgbE	L-ribulose-5-phosphate 4-epimerase [EC:5.1.3.4]	0	0	0	0	0	0	0	0	0	0	1	2	1	0	2	1	0	0	1	0	1	0	0	0	1	0	0	0	0	0	0	2	2	1	0	1	1	0	0	0	0	2	0	0	0	0	0
K03079	ulaE, sgaU, sgbU	L-ribulose-5-phosphate 3-epimerase [EC:5.1.3.22]	0	2	1	1	0	0	1	0	0	0	2	0	0	0	0	0	0	0	0	0	0	1	1	0	0	0	0	0	0	0	0	0	3	0	0	0	0	0	0	0	0	0	0	0	0	0	0
K03086	rpoD	RNA polymerase primary sigma factor	0	0	0	10	3	2	3	1	4	1	3	1	2	2	0	0	0	3	3	2	1	3	3	1	1	1	5	1	1	2	2	1	2	0	1	1	3	5	5	2	1	1	0	0	1	0	3
K03088	rpoE	RNA polymerase sigma-70 factor, ECF subfamily	0	0	0	13	2	6	10	5	10	8	19	8	5	0	0	0	0	1	11	0	3	14	15	6	5	9	18	4	1	0	0	2	14	0	6	11	5	7	2	0	5	2	0	0	5	0	1
K03089	rpoH	RNA polymerase sigma-32 factor	0	0	0	0	0	0	0	0	0	0	0	0	0	0	0	0	0	0	0	0	0	0	0	0	0	0	0	0	0	0	1	0	0	0	0	0	0	0	0	0	2	0	0	0	0	0	0
K03090	sigB	RNA polymerase sigma-B factor	0	0	0	0	0	0	1	0	0	0	2	1	1	0	0	0	0	0	0	0	2	1	1	0	0	1	0	0	0	0	0	0	0	0	0	1	0	0	1	0	0	0	0	0	0	0	0
K03091	sigH	RNA polymerase sporulation-specific sigma factor	0	0	0	0	0	0	1	0	0	0	1	2	2	0	0	0	0	0	0	0	4	2	2	0	0	1	0	0	0	0	1	1	0	0	0	1	0	0	0	0	0	1	0	0	1	0	1
K03092	rpoN	RNA polymerase sigma-54 factor	0	0	0	1	0	1	1	1	1	0	0	2	1	0	0	0	0	0	1	1	0	1	2	1	1	1	0	0	0	0	1	0	1	0	1	1	0	0	0	0	1	1	0	0	0	0	0
K03098	APOD	apolipoprotein D and lipocalin family protein	0	0	0	0	0	0	0	0	0	0	0	0	0	0	0	0	0	0	0	0	0	0	0	0	0	0	0	0	0	0	0	0	0	0	0	0	0	0	1	0	1	0	0	0	0	0	0
K03100	lepB	signal peptidase I [EC:3.4.21.89]	0	0	0	2	2	2	2	2	2	3	2	1	1	1	0	0	0	1	2	1	1	2	2	2	2	1	0	2	1	1	1	1	2	0	2	2	2	1	2	1	1	1	0	0	1	0	1
K03101	lspA	signal peptidase II [EC:3.4.23.36]	0	0	0	1	1	1	1	1	2	1	1	1	1	0	0	0	0	1	1	1	1	1	1	1	1	1	1	1	1	1	1	1	1	0	1	1	1	2	1	0	1	1	0	0	1	0	1
K03105	SRP19	signal recognition particle subunit SRP19	1	1	1	0	0	0	0	0	0	0	0	0	0	0	1	1	1	0	0	0	0	0	0	0	0	0	0	0	0	0	0	0	0	1	0	0	0	0	0	0	0	0	1	0	0	0	0
K03106	SRP54, ffh	signal recognition particle subunit SRP54 [EC:3.6.5.4]	1	1	1	1	1	1	1	1	1	1	1	1	1	0	1	1	1	1	1	1	1	0	1	1	1	1	1	1	1	1	1	1	1	1	1	1	1	3	1	0	1	1	1	1	2	1	0
K03110	ftsY	fused signal recognition particle receptor	1	1	1	2	0	2	1	2	1	1	1	1	3	0	1	1	1	1	2	1	1	1	1	2	2	1	1	1	2	2	1	1	2	1	2	2	1	1	2	0	2	1	0	1	1	1	0
K03111	ssb	single-strand DNA-binding protein	0	0	0	1	1	1	1	2	1	1	2	1	1	0	0	0	0	1	1	1	2	1	1	2	2	2	2	1	1	2	4	1	1	0	2	1	2	3	3	1	2	1	0	0	1	0	2
K03112	damX	DamX protein	0	0	0	0	0	0	0	0	0	0	0	0	0	0	0	0	0	0	0	0	0	0	0	0	0	0	1	0	0	0	0	0	2	0	0	0	0	0	0	0	0	0	0	0	0	0	0
K03113	EIF1, SUI1	translation initiation factor 1	1	1	1	0	0	0	0	0	0	0	0	0	0	0	1	1	1	0	0	0	0	0	0	0	0	0	0	0	0	0	0	0	0	1	0	0	0	0	0	0	0	0	1	1	0	1	0
K03116	tatA	sec-independent protein translocase protein TatA	1	2	2	3	1	0	1	2	1	1	2	2	1	0	2	0	0	0	3	3	0	1	1	2	2	1	2	1	2	2	2	0	2	0	1	1	0	2	1	0	3	0	0	1	4	0	0
K03118	tatC	sec-independent protein translocase protein TatC	1	1	1	2	1	1	1	1	1	1	1	1	0	0	1	0	1	0	1	1	0	1	1	1	1	1	1	1	1	1	3	0	1	0	1	1	1	1	1	0	1	0	1	1	1	0	1
K03119	tauD	taurine dioxygenase [EC:1.14.11.17]	0	0	0	2	0	0	0	0	0	0	0	0	0	0	0	0	0	0	0	0	0	0	0	0	0	0	0	0	0	0	0	0	0	0	0	0	0	0	0	0	0	0	0	0	0	0	0
K03120	TBP, tbp	transcription initiation factor TFIID TATA-box-binding protein	1	1	0	0	0	0	0	0	0	0	0	0	0	0	1	1	1	0	0	0	0	0	0	0	0	0	0	0	0	0	0	0	0	1	0	0	0	0	0	0	0	0	1	1	0	1	0
K03124	TFIIB, GTF2B, SUA7, tfb	transcription initiation factor TFIIB	2	1	1	0	0	0	0	0	0	0	0	0	0	0	2	3	2	0	0	0	0	0	0	0	0	0	0	0	0	0	0	0	0	3	0	0	0	0	0	0	0	0	2	2	0	1	0
K03136	TFIIE1, GTF2E1, TFA1, tfe	transcription initiation factor TFIIE subunit alpha	1	1	1	0	0	0	0	0	0	0	0	0	0	0	1	1	1	0	0	0	0	0	0	0	0	0	0	0	0	0	0	0	0	1	0	0	0	0	0	0	0	0	1	1	0	2	0
K03146	THI4, THI1	cysteine-dependent adenosine diphosphate thiazole synthase [EC:2.4.2.60]	0	1	1	0	0	0	0	0	0	0	1	0	0	0	1	2	2	0	0	0	0	0	0	0	0	0	0	0	0	0	1	1	1	1	0	0	0	0	0	0	0	1	1	1	0	0	1
K03147	thiC	phosphomethylpyrimidine synthase [EC:4.1.99.17]	0	0	0	1	0	3	1	0	1	2	2	1	1	0	1	1	0	0	2	2	0	3	4	0	0	0	1	2	1	1	1	2	1	1	0	2	0	1	1	0	1	3	0	0	1	0	2
K03148	thiF	sulfur carrier protein ThiS adenylyltransferase [EC:2.7.7.73]	1	2	2	2	0	1	1	0	2	1	0	1	1	0	0	0	0	0	1	0	0	3	3	0	1	1	1	1	1	1	0	0	2	0	0	1	1	2	1	0	0	0	0	1	1	0	0
K03149	thiG	thiazole synthase [EC:2.8.1.10]	0	0	0	2	0	1	2	0	2	2	0	1	1	0	0	0	0	0	2	2	0	0	1	0	0	0	0	2	1	1	0	0	1	0	0	1	0	0	1	0	0	0	0	0	1	0	0
K03150	thiH	2-iminoacetate synthase [EC:4.1.99.19]	0	0	0	1	0	0	0	0	0	0	0	0	0	0	0	0	0	0	0	0	0	0	0	0	0	0	0	0	0	0	0	2	0	0	0	0	0	0	2	0	0	3	0	0	0	0	0
K03151	thiI	tRNA uracil 4-sulfurtransferase [EC:2.8.1.4]	1	1	1	0	1	0	0	1	0	1	1	1	1	1	1	1	1	0	1	0	0	0	0	1	1	1	0	1	1	1	0	1	1	2	1	1	0	0	0	1	0	0	1	1	0	0	1
K03152	thiJ	protein deglycase [EC:3.5.1.124]	0	0	0	0	0	0	0	1	0	0	0	0	0	0	0	0	0	0	0	1	1	0	0	1	0	0	0	0	1	1	0	0	0	0	1	0	1	0	0	1	0	0	0	0	0	0	0
K03153	thiO	glycine oxidase [EC:1.4.3.19]	0	0	0	1	0	1	1	0	1	1	0	1	1	0	0	0	0	0	1	1	0	1	1	0	0	0	0	1	1	1	0	0	0	0	0	1	0	0	2	0	0	0	0	0	0	0	0
K03154	thiS	sulfur carrier protein	0	0	0	1	0	1	1	0	0	2	1	2	2	0	0	0	0	0	1	2	0	1	1	0	0	0	0	1	2	2	0	0	1	0	0	1	0	0	1	0	0	1	0	0	2	0	0
K03163	TOP1	DNA topoisomerase I [EC:5.6.2.1]	1	0	0	0	0	0	0	0	0	0	0	0	0	0	1	0	0	0	0	0	0	0	0	0	0	0	0	0	0	0	0	0	0	0	0	0	0	0	0	0	0	0	0	0	0	0	0
K03165	TOP3	DNA topoisomerase III [EC:5.6.2.1]	0	0	1	0	0	0	0	0	0	0	0	0	0	0	0	0	0	0	0	0	0	0	0	0	0	0	0	0	0	0	0	0	0	0	0	0	0	0	0	0	0	0	0	0	0	0	0
K03166	top6A	DNA topoisomerase VI subunit A [EC:5.6.2.2]	1	1	1	0	0	0	0	0	0	0	0	0	0	0	1	1	1	0	0	0	0	0	0	0	0	0	0	0	0	0	0	0	0	1	0	0	0	0	0	0	0	0	1	1	0	1	0
K03167	top6B	DNA topoisomerase VI subunit B [EC:5.6.2.2]	1	1	1	0	0	0	0	0	0	0	0	0	0	0	1	1	1	0	0	0	0	0	0	0	0	0	0	0	0	0	0	0	0	1	0	0	0	0	0	0	0	0	1	1	0	1	0
K03168	topA	DNA topoisomerase I [EC:5.6.2.1]	1	1	1	1	1	2	1	2	2	2	2	1	1	0	1	1	2	1	2	1	1	1	1	2	1	1	2	2	2	3	1	1	3	2	1	1	1	2	1	1	1	1	2	2	2	1	3
K03169	topB	DNA topoisomerase III [EC:5.6.2.1]	1	1	1	0	0	0	0	0	0	0	0	0	0	0	1	1	1	0	0	0	0	0	0	0	0	0	0	0	0	0	0	0	0	1	0	0	1	0	0	0	0	0	1	0	0	1	0
K03170	topG, rgy	reverse gyrase [EC:5.6.2.2 3.6.4.12]	1	1	1	0	0	0	0	0	0	0	1	0	0	1	0	2	2	0	0	1	1	0	0	0	1	0	0	0	0	1	1	1	0	2	0	0	0	0	0	1	0	1	1	1	0	0	1
K03177	truB, PUS4, TRUB1	tRNA pseudouridine55 synthase [EC:5.4.99.25]	2	2	2	1	0	1	1	1	1	1	1	1	1	1	1	2	1	0	1	2	1	1	1	1	1	1	1	1	1	2	1	1	2	2	1	1	1	1	1	1	1	1	1	2	1	1	1
K03179	ubiA	4-hydroxybenzoate polyprenyltransferase [EC:2.5.1.39]	0	0	0	2	0	1	1	0	0	0	1	0	1	0	0	0	0	0	1	1	0	1	1	0	2	1	0	0	1	1	1	0	1	0	0	0	0	2	1	0	2	0	0	0	0	0	0
K03181	ubiC	chorismate lyase [EC:4.1.3.40]	0	0	0	0	0	0	0	0	0	0	0	0	0	0	1	0	0	0	0	0	0	0	0	0	0	0	0	0	0	0	0	0	0	0	0	0	0	0	0	0	0	0	0	0	0	0	0
K03182	ubiD	4-hydroxy-3-polyprenylbenzoate decarboxylase [EC:4.1.1.98]	0	0	0	1	0	1	1	0	0	0	1	5	1	0	2	0	1	0	1	1	0	1	1	0	1	1	0	0	1	1	1	0	0	0	0	0	1	0	0	0	1	0	0	0	0	0	0
K03183	ubiE	demethylmenaquinone methyltransferase / 2-methoxy-6-polyprenyl-1,4-benzoquinol methylase [EC:2.1.1.163 2.1.1.201]	2	1	1	2	1	2	1	1	1	1	1	2	1	0	2	0	1	0	1	1	2	1	1	1	3	2	4	0	2	2	1	0	3	0	1	2	2	2	2	0	1	0	1	0	2	0	1
K03185	ubiH	2-octaprenyl-6-methoxyphenol hydroxylase [EC:1.14.13.-]	0	0	0	0	0	0	0	0	0	0	0	0	0	0	0	0	0	0	0	0	0	0	0	0	0	0	0	0	0	0	0	0	0	0	0	0	0	0	0	0	2	0	0	0	0	0	0
K03186	ubiX, bsdB, PAD1	flavin prenyltransferase [EC:2.5.1.129]	0	0	0	3	0	1	1	0	0	1	2	2	3	0	1	1	1	0	1	1	0	2	1	0	1	1	0	1	1	0	1	0	1	1	0	0	1	0	0	0	1	0	1	0	0	0	0
K03187	ureE	urease accessory protein	0	0	0	1	0	0	0	0	0	0	0	0	0	0	0	0	0	0	0	0	0	0	0	0	0	0	0	0	0	0	0	0	0	0	0	0	0	0	0	0	1	0	0	0	0	0	0
K03188	ureF	urease accessory protein	0	0	0	1	0	0	0	0	0	0	0	0	0	0	0	0	0	0	0	0	0	0	0	0	0	0	0	0	0	0	0	0	0	0	0	0	0	0	0	0	1	0	0	0	0	0	0
K03189	ureG	urease accessory protein	0	0	0	1	0	0	0	0	1	0	0	0	0	0	0	0	0	1	0	0	0	0	0	0	0	0	0	0	0	0	0	0	0	0	0	0	0	0	0	0	1	0	0	0	0	0	0
K03190	ureD, ureH	urease accessory protein	0	0	0	1	0	0	0	0	0	0	0	0	0	0	0	0	0	0	0	0	0	0	0	0	0	0	0	0	0	0	0	0	0	0	0	0	0	0	0	0	1	0	0	0	0	0	0
K03191	ureI	acid-activated urea channel	0	0	0	0	0	0	0	0	0	0	0	0	0	0	0	0	0	0	0	0	0	0	0	0	0	0	0	0	0	0	0	0	0	0	0	0	0	0	0	0	0	0	0	0	1	0	0
K03192	ureJ	urease accessory protein	0	0	0	0	0	0	0	0	0	0	0	0	0	0	0	0	0	0	0	0	0	0	0	0	0	0	0	0	0	0	0	0	0	0	0	1	0	0	0	0	1	0	0	0	0	0	0
K03195	virB10, lvhB10	type IV secretion system protein VirB10	0	0	0	0	0	0	0	0	0	0	0	0	0	0	0	0	0	0	1	0	0	0	0	0	0	0	0	0	0	0	0	0	1	0	0	0	0	0	0	0	0	0	0	0	0	0	0
K03201	virB6, lvhB6	type IV secretion system protein VirB6	0	0	0	0	0	0	0	0	0	0	0	0	0	0	0	0	0	1	0	0	0	0	0	0	0	0	1	0	0	0	0	0	0	0	0	0	0	1	0	0	0	0	0	0	0	0	0
K03205	virD4, lvhD4	type IV secretion system protein VirD4 [EC:7.4.2.8]	0	0	0	0	0	0	0	0	0	0	0	0	0	0	0	0	0	0	0	0	0	0	0	0	1	1	0	0	0	1	0	0	0	0	0	0	0	0	1	0	0	1	0	0	0	0	0
K03207	wcaH	colanic acid biosynthesis protein WcaH [EC:3.6.1.-]	1	0	0	0	0	0	1	0	0	0	0	0	0	0	0	0	0	0	0	0	0	0	0	0	0	0	0	0	0	0	0	0	0	0	0	0	0	0	0	0	0	0	0	0	0	0	0
K03210	yajC	preprotein translocase subunit YajC	0	0	0	1	0	1	0	1	1	0	0	1	1	0	0	0	0	0	1	1	0	0	0	1	1	1	0	1	0	0	1	1	1	0	1	1	0	0	0	0	1	1	0	0	0	0	0
K03214	yfiF, trmG	RNA methyltransferase, TrmH family [EC:2.1.1.-]	0	0	0	0	0	0	0	0	0	0	1	0	0	0	0	0	0	0	0	1	0	0	0	0	0	0	0	0	0	0	0	0	0	0	0	0	0	0	0	0	0	0	0	0	0	0	1
K03215	rumA	23S rRNA (uracil1939-C5)-methyltransferase [EC:2.1.1.190]	0	0	0	2	0	0	0	2	3	2	1	2	2	0	0	0	0	1	1	1	1	1	1	2	2	2	3	2	2	2	1	2	2	0	2	2	2	3	2	1	3	2	0	0	3	0	1
K03216	trmL, cspR	tRNA (cytidine/uridine-2'-O-)-methyltransferase [EC:2.1.1.207]	0	0	0	0	0	0	0	0	0	0	0	0	0	0	0	0	0	0	0	0	0	0	0	0	0	0	0	0	1	1	0	0	0	0	0	0	0	0	1	0	1	0	0	0	0	0	0
K03217	yidC, spoIIIJ, OXA1, ccfA	YidC/Oxa1 family membrane protein insertase	0	0	0	1	2	1	2	1	1	1	2	1	2	1	0	0	0	1	2	1	1	2	2	1	2	2	2	1	2	3	2	1	1	0	2	1	1	2	2	0	1	1	0	0	2	0	1
K03218	rlmB	23S rRNA (guanosine2251-2'-O)-methyltransferase [EC:2.1.1.185]	0	0	0	1	2	2	0	4	2	0	4	2	2	0	0	0	0	2	1	1	2	0	0	4	4	4	3	0	3	3	2	1	3	0	4	4	2	3	3	2	3	1	0	0	1	0	2
K03220	yscD, sctD, ssaD	type III secretion protein D	0	0	0	1	0	0	0	0	0	0	0	0	0	0	0	0	0	0	0	0	0	0	0	0	0	0	0	0	0	0	0	0	0	0	0	0	0	1	0	0	0	0	0	0	0	0	0
K03222	yscJ, sctJ, hrcJ, ssaJ	type III secretion protein J	0	0	0	0	0	1	0	0	0	0	0	0	0	0	0	0	0	0	0	0	0	0	0	0	0	0	0	0	0	0	0	0	0	0	0	0	0	0	0	0	0	0	0	0	0	0	0
K03229	yscU, sctU, hrcU, ssaU	type III secretion protein U	0	0	0	0	0	1	0	1	1	0	1	0	0	0	0	0	0	0	0	0	1	1	1	1	1	1	0	0	0	0	0	0	1	0	0	1	0	0	0	0	0	0	0	0	0	0	0
K03230	yscV, sctV, hrcV, ssaV, invA	type III secretion protein V	0	0	0	3	0	1	0	0	0	0	0	0	0	0	0	0	0	0	0	0	0	0	0	0	0	0	0	0	0	0	0	0	0	0	0	0	0	0	0	0	0	0	0	0	0	0	0
K03231	EEF1A	elongation factor 1-alpha	2	2	2	0	0	0	0	0	0	0	0	0	0	0	2	1	1	0	0	0	0	0	0	0	0	0	0	0	0	0	0	0	0	1	0	0	0	0	0	0	0	0	1	2	0	1	0
K03232	EEF1B	elongation factor 1-beta	1	1	1	0	0	0	0	0	0	0	0	0	0	0	1	1	1	0	0	0	0	0	0	0	0	0	0	0	0	0	0	0	0	1	0	0	0	0	0	0	0	0	1	1	0	0	0
K03234	EEF2	elongation factor 2	2	1	1	0	0	0	0	0	0	0	0	0	0	0	1	1	1	0	0	0	0	0	0	0	0	0	0	0	0	0	0	0	0	1	0	0	0	0	0	0	0	0	1	1	0	1	0
K03236	EIF1A	translation initiation factor 1A	1	1	1	0	0	0	0	0	0	0	0	0	0	0	1	1	1	0	0	0	0	0	0	0	0	0	0	0	0	0	0	0	0	1	0	0	0	0	0	0	0	0	0	1	0	1	0
K03237	EIF2S1	translation initiation factor 2 subunit 1	1	1	1	0	0	0	0	0	0	0	0	0	0	0	1	1	2	0	0	0	0	0	0	0	0	0	0	0	0	0	0	0	0	1	0	0	0	0	0	0	0	0	0	1	0	1	0
K03238	EIF2S2	translation initiation factor 2 subunit 2	1	1	1	0	0	0	0	0	0	0	0	0	0	0	1	2	1	0	0	0	0	0	0	0	0	0	0	0	0	0	0	0	0	1	0	0	0	0	0	0	0	0	1	1	0	1	0
K03239	EIF2B1	translation initiation factor eIF-2B subunit alpha	0	1	0	0	0	0	0	0	0	0	0	0	0	0	1	1	1	0	0	0	0	0	0	0	0	0	0	0	0	0	0	1	0	1	0	0	0	0	0	0	0	0	1	0	0	0	0
K03242	EIF2S3	translation initiation factor 2 subunit 3	1	1	1	0	0	0	0	0	0	0	0	0	0	0	1	1	1	0	0	0	0	0	0	0	0	0	0	0	0	0	0	0	0	1	0	0	0	0	0	0	0	0	1	1	0	1	0
K03243	EIF5B	translation initiation factor 5B	2	1	1	0	0	0	0	0	0	0	0	0	0	0	1	2	1	0	0	0	0	0	0	0	0	0	0	0	0	0	0	0	0	1	0	0	0	0	0	0	0	0	0	2	0	1	0
K03263	EIF5A	translation initiation factor 5A	1	1	2	0	0	0	0	0	0	0	0	0	0	0	1	1	1	0	0	0	0	0	0	0	0	0	0	0	0	0	0	0	0	1	0	0	0	0	0	0	0	0	1	1	0	1	0
K03264	EIF6	translation initiation factor 6	1	1	1	0	0	0	0	0	0	0	0	0	0	0	1	1	1	0	0	0	0	0	0	0	0	0	0	0	0	0	0	0	0	1	0	0	0	0	0	0	0	0	0	0	0	1	0
K03265	ETF1, ERF1	peptide chain release factor subunit 1	1	1	1	1	1	0	1	0	0	1	0	1	0	0	1	1	1	0	1	1	0	1	1	0	1	1	1	0	1	1	0	0	0	1	0	1	0	1	0	0	0	0	1	1	0	1	1
K03269	lpxH	UDP-2,3-diacylglucosamine hydrolase [EC:3.6.1.54]	0	0	0	1	0	1	0	1	1	0	0	0	0	0	0	0	0	0	0	0	0	0	0	1	1	1	1	0	0	0	0	1	0	0	1	2	0	1	0	0	0	1	0	0	0	0	1
K03270	kdsC	3-deoxy-D-manno-octulosonate 8-phosphate phosphatase (KDO 8-P phosphatase) [EC:3.1.3.45]	0	0	0	1	0	1	0	1	1	0	1	0	0	0	0	0	0	0	1	1	0	0	0	1	1	0	0	0	0	0	1	0	1	0	1	0	0	0	0	0	0	0	0	0	0	0	0
K03271	gmhA, lpcA	D-sedoheptulose 7-phosphate isomerase [EC:5.3.1.28]	0	0	0	2	0	1	0	1	1	0	2	0	0	0	0	0	0	0	1	1	2	0	0	1	1	2	2	0	0	0	1	0	2	0	1	0	0	2	0	0	0	0	0	0	2	0	1
K03272	gmhC, hldE, waaE, rfaE	D-beta-D-heptose 7-phosphate kinase / D-beta-D-heptose 1-phosphate adenosyltransferase [EC:2.7.1.167 2.7.7.70]	0	0	0	2	0	2	2	3	2	0	2	0	0	0	0	0	0	0	5	2	2	1	1	3	0	0	1	0	0	0	3	0	3	0	3	0	0	1	0	0	0	0	0	0	3	0	2
K03273	gmhB	D-glycero-D-manno-heptose 1,7-bisphosphate phosphatase [EC:3.1.3.82 3.1.3.83]	0	0	0	0	0	1	0	1	1	0	0	0	0	0	0	0	0	0	1	0	2	0	0	1	1	2	1	0	0	0	1	0	0	0	1	0	0	1	0	0	0	0	0	0	0	0	1
K03274	gmhD, rfaD	ADP-L-glycero-D-manno-heptose 6-epimerase [EC:5.1.3.20]	0	0	0	0	0	0	0	1	0	0	0	0	0	0	0	0	0	0	0	1	1	0	0	1	0	0	0	0	0	0	1	0	0	0	1	0	0	0	0	0	0	0	0	0	0	0	0
K03277	waaU, rfaK	heptosyltransferase IV [EC:2.4.-.-]	0	0	0	0	0	0	0	1	0	0	0	0	0	0	0	0	0	0	0	0	0	0	0	0	0	0	0	0	0	0	0	0	0	0	0	0	0	0	0	0	0	0	0	0	0	0	0
K03281	TC.CIC	chloride channel protein, CIC family	0	0	0	3	0	1	1	1	1	0	1	0	1	0	0	0	0	1	0	1	1	1	1	1	1	0	4	0	3	3	1	0	0	0	1	4	0	3	3	0	3	1	0	0	0	0	2
K03282	mscL	large conductance mechanosensitive channel	0	0	1	0	0	0	0	0	1	0	0	0	0	0	0	0	0	1	0	0	0	0	0	0	0	1	1	0	1	1	0	1	1	0	0	0	0	1	0	0	0	1	0	0	0	0	0
K03284	corA	magnesium transporter	0	2	0	1	1	1	0	0	1	1	0	1	1	0	0	0	0	0	0	1	1	1	1	0	0	1	0	1	0	0	1	0	0	0	0	1	1	1	0	0	0	0	1	0	1	1	0
K03286	TC.OOP	OmpA-OmpF porin, OOP family	0	0	0	1	0	0	0	1	1	0	0	0	0	0	0	0	0	0	0	1	0	0	0	1	0	0	0	0	0	0	0	0	0	0	1	1	0	1	1	0	1	0	0	0	0	0	0
K03287	TC.OMF	outer membrane factor, OMF family	0	0	0	0	0	0	0	0	0	0	0	0	0	0	0	0	0	0	0	1	0	0	0	0	0	0	0	0	0	0	0	0	0	0	0	0	0	0	1	0	0	0	0	0	0	0	0
K03292	TC.GPH	glycoside/pentoside/hexuronide:cation symporter, GPH family	0	1	0	0	0	0	0	0	0	1	0	1	1	0	0	0	0	0	0	0	0	0	0	0	0	0	0	1	2	1	0	0	0	0	0	0	1	2	1	0	0	1	0	0	0	0	0
K03294	TC.APA	basic amino acid/polyamine antiporter, APA family	1	1	1	1	0	3	0	3	3	0	1	0	1	0	1	0	0	0	8	1	2	0	0	3	2	1	2	0	0	0	0	0	6	0	3	1	0	0	0	0	0	0	1	1	0	0	2
K03296	TC.HAE1	hydrophobic/amphiphilic exporter-1 (mainly G- bacteria), HAE1 family	0	0	0	5	0	2	1	0	4	0	1	2	0	0	0	0	0	0	3	1	1	2	2	0	3	0	1	0	1	1	0	1	3	0	0	1	0	1	1	0	0	0	0	0	0	0	1
K03297	emrE, qac, mmr, smr	small multidrug resistance pump	0	0	0	0	0	0	0	0	0	0	0	1	0	0	0	0	0	0	0	0	0	0	0	0	0	0	1	0	0	2	0	0	0	0	0	0	0	1	0	0	0	0	0	0	0	0	0
K03298	TC.DME	drug/metabolite transporter, DME family	0	0	0	1	0	0	0	0	0	0	0	1	1	0	0	1	0	1	0	0	0	0	0	0	0	1	2	0	1	1	0	0	0	0	0	0	1	1	0	0	0	0	0	0	0	0	0
K03299	TC.GNTP	gluconate:H+ symporter, GntP family	0	0	0	0	0	0	0	1	0	0	0	0	0	0	0	0	0	0	0	0	0	0	0	1	0	1	1	0	1	1	0	0	1	0	1	3	1	1	1	0	0	0	0	0	0	0	0
K03301	TC.AAA	ATP:ADP antiporter, AAA family	0	0	0	2	0	0	0	1	2	0	0	0	0	0	0	0	0	0	0	0	0	0	0	0	0	0	0	0	0	0	0	0	0	0	1	0	0	0	0	0	0	0	0	0	0	0	0
K03303	lctP	lactate permease	0	0	0	1	0	0	0	1	0	0	0	0	0	0	0	0	0	0	0	0	0	0	0	1	0	0	1	0	0	0	1	0	1	0	1	0	0	0	0	0	0	0	0	0	0	0	0
K03304	tehA	tellurite resistance protein	0	0	0	0	0	0	0	0	0	0	0	0	0	0	0	0	0	0	0	0	0	0	0	0	0	0	1	0	0	0	0	0	0	0	0	0	0	0	0	0	1	0	0	0	0	0	0
K03305	TC.POT	proton-dependent oligopeptide transporter, POT family	0	0	0	0	0	0	0	0	1	0	0	0	0	0	0	0	0	0	0	0	0	0	0	0	0	1	0	0	0	0	0	0	2	0	0	1	0	0	0	0	0	0	1	1	0	0	0
K03306	TC.PIT	inorganic phosphate transporter, PiT family	0	0	0	1	0	0	0	0	1	0	0	0	1	0	1	1	0	1	0	0	1	0	0	0	0	0	0	0	0	0	0	2	1	0	0	0	0	0	0	0	0	2	0	1	0	0	0
K03307	TC.SSS	solute:Na+ symporter, SSS family	0	0	0	1	0	2	0	2	4	0	0	0	0	0	0	1	3	0	4	2	0	0	0	1	4	2	0	0	0	0	0	0	3	3	1	8	0	0	2	0	0	0	1	0	0	0	0
K03308	TC.NSS	neurotransmitter:Na+ symporter, NSS family	0	0	0	0	0	1	1	0	3	0	1	0	0	0	1	1	2	0	0	0	0	1	1	0	1	2	0	0	0	0	1	0	0	0	0	2	0	0	0	0	0	1	0	0	0	0	0
K03309	TC.DAACS	dicarboxylate/amino acid:cation (Na+ or H+) symporter, DAACS family	0	0	0	0	0	0	0	0	1	0	1	0	0	0	0	0	0	0	1	0	1	0	0	0	0	0	0	0	0	0	0	0	1	0	0	0	0	0	1	0	0	0	0	0	0	0	0
K03310	TC.AGCS	alanine or glycine:cation symporter, AGCS family	0	0	0	0	0	1	0	0	2	0	0	0	0	0	0	0	1	0	0	0	0	0	0	0	0	0	0	0	1	1	0	0	1	0	0	1	0	0	0	0	0	0	0	0	0	0	0
K03311	TC.LIVCS	branched-chain amino acid:cation transporter, LIVCS family	0	0	0	0	0	0	0	0	1	0	0	0	0	0	0	0	0	0	0	0	0	0	0	0	0	0	0	0	0	0	0	0	0	0	0	0	0	0	0	0	0	0	0	0	0	0	0
K03312	gltS	glutamate:Na+ symporter, ESS family	0	0	0	0	0	0	0	0	1	0	0	0	0	0	0	0	0	0	0	0	0	0	0	0	0	0	0	0	0	0	0	0	0	0	0	0	0	0	0	0	0	0	0	0	0	0	0
K03313	nhaA	Na+:H+ antiporter, NhaA family	0	0	0	1	0	0	1	1	1	0	0	0	2	0	0	0	0	0	0	0	0	1	1	1	1	1	0	0	1	1	0	0	0	0	1	1	1	0	0	0	1	0	0	0	0	0	1
K03315	nhaC	Na+:H+ antiporter, NhaC family	0	0	0	0	0	0	0	0	1	0	0	0	0	0	0	1	0	0	0	0	0	0	0	0	0	0	0	0	0	0	0	0	0	0	0	0	0	0	0	0	0	0	0	0	0	0	0
K03316	TC.CPA1	monovalent cation:H+ antiporter, CPA1 family	0	0	0	1	0	0	0	1	1	0	0	0	0	0	0	0	0	0	0	1	0	0	0	1	1	1	2	0	0	0	1	1	0	0	1	1	0	1	0	0	1	1	0	0	0	0	0
K03317	TC.CNT	concentrative nucleoside transporter, CNT family	0	0	0	0	0	1	0	0	1	0	1	0	0	0	0	0	0	0	1	0	1	0	0	0	1	1	0	0	0	0	0	0	0	0	0	1	0	0	0	0	0	0	0	0	0	0	0
K03319	TC.DASS	divalent anion:Na+ symporter, DASS family	0	0	0	0	0	1	0	0	0	0	1	0	0	0	0	1	0	0	1	0	0	0	0	0	0	0	0	0	0	0	0	0	0	0	0	0	0	0	0	0	0	0	0	0	0	0	0
K03320	amt, AMT, MEP	ammonium transporter, Amt family	0	1	1	4	0	1	1	0	0	2	1	2	2	0	1	0	0	0	0	1	0	2	2	0	0	0	3	1	2	2	0	2	1	0	0	1	1	2	2	0	1	0	0	2	2	0	0
K03321	TC.SULP	sulfate permease, SulP family	0	0	0	1	0	0	0	0	0	0	0	0	1	0	0	0	0	0	1	2	0	0	0	0	0	2	3	0	0	0	0	0	1	0	0	1	1	5	3	0	0	0	0	0	0	0	0
K03322	mntH	manganese transport protein	0	0	0	0	0	0	1	0	1	0	0	1	1	0	1	0	0	0	0	0	1	0	0	0	0	1	2	0	0	1	0	0	1	0	0	0	1	0	0	0	0	1	1	0	1	0	0
K03324	yjbB	phosphate:Na+ symporter	0	0	0	0	0	0	0	0	1	1	0	0	0	0	0	0	0	0	0	0	0	0	0	0	0	0	1	0	1	2	0	0	0	0	0	0	0	1	0	0	0	0	0	0	0	0	1
K03325	ACR3, arsB	arsenite transporter	0	0	0	2	0	0	0	0	1	0	0	0	0	0	0	0	0	1	1	0	0	0	0	0	0	0	1	0	0	0	0	0	0	0	0	0	0	0	0	0	0	0	0	0	1	0	0
K03327	TC.MATE, SLC47A, norM, mdtK, dinF	multidrug resistance protein, MATE family	0	0	0	1	0	0	1	0	1	0	2	0	0	0	0	0	0	0	0	1	0	2	1	0	0	0	1	0	0	0	0	1	0	0	0	0	0	1	0	0	0	0	0	0	0	0	0
K03328	TC.PST	polysaccharide transporter, PST family	0	0	0	1	0	0	1	0	1	0	0	0	0	0	0	0	0	0	4	0	0	1	1	1	0	0	1	0	0	1	0	0	0	0	0	1	1	0	1	0	3	0	0	0	1	0	0
K03329	yahN	amino acid exporter	0	0	0	0	0	0	0	1	0	0	0	0	0	0	0	0	0	0	0	0	0	0	0	0	0	0	0	0	0	0	0	0	0	0	1	0	0	1	0	0	0	0	0	0	0	0	0
K03330	gatE	glutamyl-tRNA(Gln) amidotransferase subunit E [EC:6.3.5.7]	1	1	2	0	0	0	0	0	0	0	0	0	0	0	1	1	1	0	0	0	0	0	0	0	0	0	0	0	0	0	0	0	0	1	0	0	0	0	0	0	0	0	1	1	0	1	0
K03335	iolE	inosose dehydratase [EC:4.2.1.44]	0	1	1	0	0	0	0	0	0	0	2	1	0	0	0	0	0	0	1	0	0	0	0	0	0	0	0	0	0	0	0	0	1	0	0	0	1	0	0	0	1	0	1	0	0	0	0
K03336	iolD	3D-(3,5/4)-trihydroxycyclohexane-1,2-dione acylhydrolase (decyclizing) [EC:3.7.1.22]	0	0	0	0	0	0	0	0	0	0	0	1	0	0	0	0	0	0	1	0	0	0	0	0	0	0	0	0	0	0	0	0	0	0	0	0	1	0	0	0	0	0	0	0	0	0	0
K03337	iolB	5-deoxy-glucuronate isomerase [EC:5.3.1.30]	0	1	1	0	0	0	0	0	0	0	1	1	1	0	0	0	0	0	1	0	0	0	0	0	0	0	1	0	0	0	0	0	0	1	0	0	1	0	0	0	0	0	0	0	0	0	0
K03338	iolC	5-dehydro-2-deoxygluconokinase [EC:2.7.1.92]	0	0	0	0	0	0	0	0	0	0	0	2	0	0	0	0	0	0	1	0	0	0	0	0	0	0	0	0	0	0	0	1	0	0	0	0	1	0	0	0	0	0	0	0	0	0	0
K03340	dapdh	diaminopimelate dehydrogenase [EC:1.4.1.16]	0	0	0	1	0	0	0	0	1	1	1	2	2	0	0	0	0	0	1	0	0	0	0	0	1	0	1	1	0	0	1	0	0	0	0	0	0	0	0	0	0	1	0	0	1	0	0
K03379	chnB	cyclohexanone monooxygenase [EC:1.14.13.22]	0	0	0	0	0	0	0	0	0	0	0	0	0	0	0	0	0	0	0	0	0	0	0	0	0	0	1	0	0	0	0	0	0	0	0	0	0	0	0	0	0	0	0	0	0	0	0
K03381	catA	catechol 1,2-dioxygenase [EC:1.13.11.1]	0	0	0	1	0	0	0	0	0	0	0	1	0	0	0	0	0	0	0	0	0	0	0	0	0	0	0	0	0	0	0	0	0	0	0	0	0	0	0	0	0	0	0	0	0	0	0
K03382	atzB	hydroxydechloroatrazine ethylaminohydrolase [EC:3.5.4.43]	0	0	0	0	0	0	0	0	0	0	0	0	0	0	0	0	0	1	0	0	0	0	0	0	0	0	0	0	0	0	0	0	0	0	0	0	0	0	0	0	0	0	0	0	0	0	0
K03385	nrfA	nitrite reductase (cytochrome c-552) [EC:1.7.2.2]	0	0	0	1	1	0	0	0	2	0	0	0	1	0	0	0	0	0	0	0	0	0	0	0	4	0	0	0	0	0	0	0	0	0	0	0	0	0	0	0	0	0	0	0	0	0	0
K03386	PRDX2_4, ahpC	peroxiredoxin 2/4 [EC:1.11.1.24]	0	0	0	7	0	0	0	0	1	0	2	0	0	0	0	1	1	2	1	1	2	0	0	0	0	0	0	0	2	2	4	2	2	1	0	0	0	1	1	0	1	2	0	0	0	0	0
K03387	ahpF	NADH-dependent peroxiredoxin subunit F [EC:1.8.1.-]	0	0	0	0	0	0	0	0	1	0	0	0	0	1	3	1	1	0	0	2	0	0	0	0	0	0	2	0	0	0	0	1	0	2	0	0	0	0	0	1	0	2	1	0	0	0	0
K03388	hdrA2	heterodisulfide reductase subunit A2 [EC:1.8.7.3 1.8.98.4 1.8.98.5 1.8.98.6]	0	0	0	0	2	0	0	0	1	0	2	2	3	0	0	0	1	1	2	1	1	0	0	1	0	0	0	0	0	0	1	1	2	0	0	0	0	0	1	0	0	0	0	0	2	0	0
K03389	hdrB2	heterodisulfide reductase subunit B2 [EC:1.8.7.3 1.8.98.4 1.8.98.5 1.8.98.6]	0	0	0	0	3	0	0	0	0	0	4	2	1	0	0	0	0	1	0	3	0	0	0	0	0	0	0	0	0	0	0	0	2	0	0	0	0	0	3	0	0	0	0	0	1	0	0
K03390	hdrC2	heterodisulfide reductase subunit C2 [EC:1.8.7.3 1.8.98.4 1.8.98.5 1.8.98.6]	0	0	0	0	2	0	0	0	0	0	2	1	1	0	0	0	0	1	0	2	0	0	0	0	0	0	0	0	0	0	2	0	2	0	0	0	0	0	2	0	0	0	0	0	1	0	0
K03392	ACMSD	aminocarboxymuconate-semialdehyde decarboxylase [EC:4.1.1.45]	0	0	0	0	0	0	0	2	0	0	0	5	1	0	0	0	0	0	0	0	0	0	0	2	0	0	0	0	0	0	0	0	0	0	2	0	0	0	0	0	0	0	0	0	1	0	0
K03394	cobI-cbiL	precorrin-2/cobalt-factor-2 C20-methyltransferase [EC:2.1.1.130 2.1.1.151]	0	0	0	1	0	0	0	0	0	1	0	0	0	0	1	0	0	0	0	0	0	0	0	0	0	0	1	1	0	1	2	0	0	0	0	0	0	1	2	0	1	0	0	0	0	0	0
K03400	luxC	long-chain-fatty-acyl-CoA reductase [EC:1.2.1.50]	0	0	0	0	0	1	0	0	1	0	1	0	0	0	0	0	0	0	0	0	0	0	0	0	0	0	0	0	0	0	0	0	0	0	0	0	0	0	0	0	0	0	0	0	0	0	0
K03402	argR, ahrC	transcriptional regulator of arginine metabolism	0	0	0	0	0	2	0	0	1	0	0	1	1	0	0	0	0	0	1	0	0	0	0	0	0	0	0	0	1	1	0	1	1	0	0	0	0	0	0	0	0	0	0	0	0	0	0
K03404	chlD, bchD	magnesium chelatase subunit D [EC:6.6.1.1]	0	0	0	1	0	0	0	0	0	1	0	0	0	0	0	0	0	0	0	0	0	0	0	0	0	0	5	1	0	0	2	0	1	0	0	0	4	5	2	0	0	0	0	0	0	0	0
K03405	chlI, bchI	magnesium chelatase subunit I [EC:6.6.1.1]	0	0	0	2	0	1	0	1	0	2	0	0	0	0	1	0	0	0	0	0	0	0	0	1	1	1	3	2	1	1	4	0	1	0	1	1	2	3	1	0	0	0	0	0	1	0	0
K03406	mcp	methyl-accepting chemotaxis protein	0	0	0	13	0	5	6	2	3	1	3	6	3	0	2	0	0	0	1	2	1	5	7	2	2	5	13	1	1	3	4	10	2	0	2	8	0	7	9	0	0	13	0	0	2	0	1
K03407	cheA	two-component system, chemotaxis family, sensor kinase CheA [EC:2.7.13.3]	0	0	0	4	0	4	1	0	2	0	0	1	1	0	1	0	0	0	0	0	0	1	1	0	1	1	6	0	0	0	1	2	1	0	0	1	0	2	5	0	0	2	0	0	1	0	0
K03408	cheW	purine-binding chemotaxis protein CheW	0	0	0	6	0	2	1	0	1	0	0	1	1	0	1	0	0	0	0	0	0	1	1	0	1	2	4	0	0	0	1	2	0	0	0	1	0	4	5	0	0	3	0	0	1	0	0
K03409	cheX	chemotaxis protein CheX	0	0	0	0	0	0	2	0	0	0	2	0	1	0	0	0	0	0	0	0	0	2	2	0	0	0	0	0	0	0	2	1	1	0	0	0	0	0	1	0	0	1	0	0	1	0	0
K03410	cheC	chemotaxis protein CheC	0	0	0	0	0	0	1	0	0	0	0	0	1	0	1	0	0	0	0	0	0	1	1	0	0	0	0	0	0	0	0	1	0	0	0	0	0	0	0	0	0	1	0	0	0	0	0
K03411	cheD	chemotaxis protein CheD [EC:3.5.1.44]	0	0	0	0	0	1	1	0	1	0	0	1	1	0	1	0	0	0	0	0	0	1	1	0	0	0	0	0	0	0	1	1	0	0	0	0	0	0	0	0	0	1	0	0	0	0	0
K03412	cheB	two-component system, chemotaxis family, protein-glutamate methylesterase/glutaminase [EC:3.1.1.61 3.5.1.44]	0	0	0	3	0	4	1	0	1	1	0	1	2	0	1	0	0	0	0	0	0	2	2	0	1	1	2	0	0	0	1	2	1	0	1	1	0	2	1	0	0	4	0	0	1	0	0
K03413	cheY	two-component system, chemotaxis family, chemotaxis protein CheY	0	1	0	4	0	4	1	1	0	1	1	0	1	0	2	0	0	0	0	0	0	1	1	3	5	1	3	0	0	2	2	1	0	0	1	3	0	2	4	0	0	2	0	0	1	0	1
K03414	cheZ	chemotaxis protein CheZ	0	0	0	0	0	0	0	0	0	0	0	0	0	0	0	0	0	0	0	1	0	0	0	0	1	1	0	0	0	0	0	0	0	0	0	1	0	0	1	0	0	1	0	0	0	0	0
K03417	prpB	methylisocitrate lyase [EC:4.1.3.30]	0	0	0	0	1	1	1	1	0	0	0	1	0	0	1	0	1	0	0	0	0	1	1	1	0	0	0	0	0	0	0	0	0	0	1	1	0	0	0	0	0	0	1	0	1	0	0
K03418	E3.5.1.56	N,N-dimethylformamidase [EC:3.5.1.56]	0	0	0	0	0	0	1	0	0	0	0	0	0	0	0	0	0	0	0	0	0	1	1	0	0	1	1	0	0	0	0	0	0	0	0	1	0	0	0	2	0	0	0	0	0	0	0
K03420	psmR	proteasome regulatory subunit	0	0	0	0	0	0	0	0	0	0	0	0	0	0	0	1	1	0	0	0	0	0	0	0	0	0	0	0	0	0	0	0	0	1	0	0	0	0	0	0	0	0	0	0	0	0	0
K03424	tatD	TatD DNase family protein [EC:3.1.21.-]	1	1	1	1	0	1	1	1	1	1	1	2	1	0	1	1	1	1	1	1	1	1	1	1	1	1	1	1	1	1	1	1	1	1	1	2	1	2	1	0	1	1	1	1	1	1	1
K03426	E3.6.1.22, NUDT12, nudC	NAD+ diphosphatase [EC:3.6.1.22]	0	0	0	1	0	0	0	0	0	0	0	0	0	0	0	0	0	0	0	0	0	0	0	0	0	0	1	0	0	0	0	0	0	0	0	0	0	0	0	0	1	0	0	0	0	0	0
K03427	hsdM	type I restriction enzyme M protein [EC:2.1.1.72]	0	0	0	2	0	3	0	1	0	1	1	3	1	0	1	0	1	0	1	1	0	0	0	5	0	0	1	0	1	3	0	0	0	0	0	1	2	0	0	0	1	0	2	0	0	0	1
K03428	bchM, chlM	magnesium-protoporphyrin O-methyltransferase [EC:2.1.1.11]	0	0	0	0	0	0	0	0	0	0	0	0	0	0	0	0	0	0	0	0	0	0	0	0	0	0	1	0	0	0	0	0	0	0	0	0	1	1	1	0	0	0	0	0	0	0	0
K03429	ugtP	processive 1,2-diacylglycerol beta-glucosyltransferase [EC:2.4.1.315]	0	0	0	0	0	0	0	0	0	0	0	1	0	0	0	0	0	0	0	0	0	1	1	0	0	0	4	0	0	0	1	0	1	0	0	0	2	2	0	0	0	0	0	0	1	0	1
K03430	phnW	2-aminoethylphosphonate-pyruvate transaminase [EC:2.6.1.37]	0	1	0	0	0	0	0	0	0	0	0	0	0	0	2	0	0	0	0	0	0	0	0	0	0	0	2	0	0	0	0	0	0	1	0	0	1	1	0	0	0	0	1	0	0	0	0
K03431	glmM	phosphoglucosamine mutase [EC:5.4.2.10]	0	0	0	1	0	2	2	2	1	0	2	2	1	0	0	0	0	1	1	0	1	1	3	2	2	1	1	0	1	1	1	1	3	0	2	1	0	2	2	0	1	1	0	0	1	1	1
K03432	psmA, prcA	proteasome alpha subunit [EC:3.4.25.1]	2	1	1	1	1	0	1	0	0	0	0	0	0	0	1	1	1	0	0	0	0	1	1	0	0	0	0	0	0	0	0	0	0	1	0	0	0	0	0	0	0	0	0	1	0	1	0
K03433	psmB, prcB	proteasome beta subunit [EC:3.4.25.1]	3	2	2	1	1	0	1	0	0	0	0	0	0	0	2	2	2	0	0	0	0	1	1	0	0	0	0	0	0	0	0	0	0	2	0	0	0	0	0	0	0	0	2	2	0	1	0
K03436	fruR2, fruR	DeoR family transcriptional regulator, fructose operon transcriptional repressor	0	0	0	0	0	0	0	0	0	0	0	0	0	0	0	0	0	0	0	0	0	0	0	0	0	0	1	0	0	1	0	1	0	0	0	0	0	1	0	0	0	0	0	0	0	0	0
K03438	mraW, rsmH	16S rRNA (cytosine1402-N4)-methyltransferase [EC:2.1.1.199]	0	0	0	2	2	1	1	1	2	1	2	2	1	1	0	0	0	2	1	1	1	1	1	1	1	1	3	1	2	2	2	2	1	0	1	1	2	2	2	1	2	2	0	0	2	0	1
K03439	trmB, METTL1, TRM8	tRNA (guanine-N7-)-methyltransferase [EC:2.1.1.33]	0	0	0	2	0	1	1	2	0	0	1	0	0	0	0	0	0	1	0	1	1	1	1	2	2	1	0	0	1	1	0	2	0	0	2	1	0	1	1	0	1	2	0	0	0	0	2
K03442	mscS	small conductance mechanosensitive channel	3	0	0	0	0	0	0	0	0	0	1	0	0	0	1	1	0	0	0	0	0	0	0	0	0	0	0	0	1	1	0	1	0	2	0	0	0	0	1	0	1	1	3	2	0	0	0
K03445	nepI	MFS transporter, DHA1 family, purine ribonucleoside efflux pump	0	1	1	0	0	0	0	0	0	0	0	0	0	0	0	1	2	0	0	0	0	0	0	0	0	0	0	0	0	0	0	0	0	0	0	0	0	0	0	0	0	0	1	0	0	0	0
K03446	emrB	MFS transporter, DHA2 family, multidrug resistance protein	0	0	0	4	0	0	0	0	0	0	0	0	0	0	0	0	0	0	0	1	0	0	0	0	0	0	0	0	0	0	1	0	2	0	0	0	0	0	0	0	0	0	0	0	0	0	0
K03453	TC.BASS	bile acid:Na+ symporter, BASS family	0	0	0	0	0	0	0	0	0	0	0	0	0	0	1	0	0	0	0	1	0	1	1	0	0	0	2	0	0	0	0	0	0	0	0	0	0	0	0	0	1	0	0	0	0	0	0
K03455	TC.KEF	monovalent cation:H+ antiporter-2, CPA2 family	0	0	0	1	2	1	1	1	2	1	1	1	0	1	1	0	0	0	2	1	1	1	2	1	1	1	1	0	1	1	1	0	1	1	1	1	0	2	0	1	1	0	0	0	1	0	1
K03457	TC.NCS1	nucleobase:cation symporter-1, NCS1 family	1	0	0	0	0	0	0	0	0	0	0	1	0	0	0	1	0	0	0	0	0	0	0	0	0	0	0	0	0	0	0	0	1	0	0	1	0	0	0	0	0	0	0	0	1	0	0
K03459	focB	formate transporter	0	0	0	0	0	0	0	0	1	0	0	0	0	0	0	0	0	0	0	0	0	0	0	0	0	0	0	0	0	0	0	0	0	0	0	0	0	0	0	0	0	0	0	0	0	0	0
K03465	thyX, thy1	thymidylate synthase (FAD) [EC:2.1.1.148]	1	1	1	1	1	1	1	1	1	1	0	1	1	1	0	0	1	0	1	1	0	1	1	1	1	1	1	1	1	1	2	1	2	1	1	0	1	1	1	0	1	1	0	1	1	0	1
K03466	ftsK, spoIIIE	DNA segregation ATPase FtsK/SpoIIIE, S-DNA-T family	0	0	0	6	0	2	1	1	2	2	1	1	2	1	0	0	2	0	2	0	1	2	2	1	1	2	5	2	2	3	1	0	1	0	1	2	3	7	0	1	3	0	0	0	1	0	1
K03469	rnhA, RNASEH1	ribonuclease HI [EC:3.1.26.4]	1	1	1	1	2	1	2	2	3	3	0	1	1	1	1	0	0	3	2	1	0	2	2	1	0	1	2	1	1	1	2	2	4	0	2	2	1	3	2	1	1	2	0	1	1	0	1
K03470	rnhB	ribonuclease HII [EC:3.1.26.4]	1	1	1	1	1	1	1	1	1	1	1	1	2	1	1	1	1	1	1	3	1	2	1	1	1	1	1	1	1	1	2	2	1	1	1	1	1	1	1	1	1	2	1	1	0	1	1
K03471	rnhC	ribonuclease HIII [EC:3.1.26.4]	1	0	0	0	0	0	0	0	0	0	0	0	0	0	0	0	0	0	0	1	0	0	0	0	1	0	0	0	0	0	0	0	0	0	0	0	0	0	0	0	0	0	0	0	0	0	1
K03473	pdxB	erythronate-4-phosphate dehydrogenase [EC:1.1.1.290]	0	0	0	0	0	0	0	1	0	0	0	0	0	0	0	0	0	0	0	0	0	0	0	1	0	1	0	0	0	0	0	0	0	0	1	1	0	0	0	0	0	0	0	0	0	0	0
K03474	pdxJ	pyridoxine 5-phosphate synthase [EC:2.6.99.2]	0	0	0	2	0	2	1	2	1	1	1	1	1	0	0	0	0	0	2	2	1	1	1	2	1	2	1	1	1	0	1	1	2	0	2	2	1	1	2	0	2	1	0	0	1	0	1
K03475	ulaA, sgaT	ascorbate PTS system EIIC component	0	0	0	0	0	0	0	0	0	0	0	0	0	0	0	0	0	0	0	0	0	0	0	0	0	0	0	0	0	0	0	0	0	0	0	0	0	0	0	0	0	0	0	0	0	0	0
K03476	ulaG	L-ascorbate 6-phosphate lactonase [EC:3.1.1.-]	0	0	0	0	0	0	0	0	0	0	0	1	0	0	0	0	0	0	0	0	0	0	0	0	0	0	0	0	0	0	0	0	1	0	0	0	0	0	0	0	0	0	0	0	0	0	0
K03478	chbG	chitin disaccharide deacetylase [EC:3.5.1.105]	0	0	0	2	0	0	1	0	0	0	1	0	0	0	0	0	0	0	2	0	0	1	1	0	0	0	1	0	1	1	0	0	1	0	0	1	0	1	1	0	2	0	0	0	1	0	0
K03490	chbR, celD	AraC family transcriptional regulator, dual regulator of chb operon	0	0	0	0	0	0	0	0	0	0	0	0	0	0	0	0	0	0	1	0	0	1	1	0	0	0	0	0	0	0	0	0	0	0	0	0	0	0	0	0	0	0	0	0	0	0	0
K03495	gidA, mnmG, MTO1	tRNA uridine 5-carboxymethylaminomethyl modification enzyme	0	0	0	1	0	1	1	1	1	0	0	0	0	0	0	0	0	0	1	1	1	1	1	1	1	1	1	0	1	1	1	1	1	0	1	1	0	1	1	0	1	1	0	0	0	0	1
K03496	parA, soj	chromosome partitioning protein	0	0	1	2	2	3	1	1	2	0	2	2	2	0	0	0	1	1	2	0	0	1	1	1	1	3	3	0	1	2	1	0	1	1	1	3	1	5	4	0	5	0	0	0	1	0	1
K03497	parB, spo0J	ParB family transcriptional regulator, chromosome partitioning protein	2	2	2	2	2	2	2	1	2	0	2	2	2	1	0	1	1	1	2	1	0	1	3	2	2	1	3	0	1	5	3	1	3	1	2	1	2	3	0	1	2	1	0	2	0	0	2
K03498	trkH, trkG, ktrB, ktrD	trk/ktr system potassium uptake protein	0	1	1	0	2	0	0	1	1	1	1	0	1	0	2	1	1	1	0	0	0	0	0	1	1	1	1	0	1	1	0	1	2	1	1	1	1	1	1	0	2	2	0	1	0	1	0
K03499	trkA, ktrA, ktrC	trk/ktr system potassium uptake protein	0	0	0	0	1	0	2	1	3	2	2	0	1	0	0	1	1	1	1	0	0	2	2	1	1	2	5	2	1	1	0	2	2	2	1	1	1	1	1	0	1	2	2	0	4	0	1
K03500	rsmB, sun	16S rRNA (cytosine967-C5)-methyltransferase [EC:2.1.1.176]	0	0	0	1	0	1	0	3	2	0	3	2	2	0	0	3	2	1	1	0	0	1	0	3	2	4	0	0	2	2	2	1	1	3	3	4	0	0	1	0	1	0	2	0	0	0	0
K03501	gidB, rsmG	16S rRNA (guanine527-N7)-methyltransferase [EC:2.1.1.170]	0	0	0	1	0	0	1	1	1	1	2	1	1	0	0	0	0	0	1	1	0	1	1	2	1	1	1	1	1	1	0	1	1	0	1	2	1	1	1	0	1	1	0	0	1	0	1
K03503	umuD	DNA polymerase V [EC:3.4.21.-]	0	0	0	0	0	0	0	0	0	0	0	0	0	0	0	0	0	0	0	0	0	0	0	0	0	0	0	0	0	1	1	0	0	0	0	0	0	0	0	0	0	0	0	0	0	0	0
K03517	nadA	quinolinate synthase [EC:2.5.1.72]	0	0	0	0	1	1	1	2	1	1	1	1	0	0	1	0	0	0	1	1	0	1	1	2	1	1	1	1	1	1	1	1	1	1	2	1	0	1	1	0	0	1	0	0	1	0	1
K03518	coxS	aerobic carbon-monoxide dehydrogenase small subunit [EC:1.2.5.3]	5	2	2	2	1	1	0	0	0	3	2	7	4	0	0	0	0	3	3	0	0	0	0	0	0	0	1	1	0	0	0	0	1	0	0	0	4	1	0	0	2	0	1	3	2	0	0
K03519	coxM, cutM	aerobic carbon-monoxide dehydrogenase medium subunit [EC:1.2.5.3]	3	1	2	2	0	1	0	0	0	3	1	5	3	0	0	0	0	1	1	0	0	0	0	0	0	2	1	1	0	0	0	0	0	0	0	0	4	1	0	0	1	0	1	2	2	0	0
K03520	coxL, cutL	aerobic carbon-monoxide dehydrogenase large subunit [EC:1.2.5.3]	7	1	1	1	0	1	0	0	0	2	0	5	3	0	0	0	0	0	1	0	0	0	0	0	0	0	2	0	0	0	0	0	0	0	0	0	1	2	0	0	4	0	3	6	6	0	0
K03521	fixA, etfB	electron transfer flavoprotein beta subunit	2	3	2	1	1	1	1	1	2	2	0	3	4	0	2	0	4	0	2	0	1	1	1	1	1	1	2	1	1	1	2	0	1	0	1	1	0	1	0	0	1	1	2	1	3	0	1
K03522	fixB, etfA	electron transfer flavoprotein alpha subunit	2	3	2	2	2	1	1	1	1	2	0	4	6	0	1	0	3	0	2	1	1	1	1	2	2	1	2	1	2	1	2	0	2	0	2	1	0	1	1	0	1	1	2	0	4	0	1
K03523	bioY	biotin transport system substrate-specific component	0	0	0	0	0	1	0	0	0	0	1	1	0	0	0	0	0	0	1	0	1	0	0	1	1	1	2	0	1	1	1	1	0	1	1	0	1	1	1	0	1	1	0	0	1	0	2
K03524	birA	BirA family transcriptional regulator, biotin operon repressor / biotin---[acetyl-CoA-carboxylase] ligase [EC:6.3.4.15]	1	0	0	1	1	1	1	1	1	1	1	1	1	0	3	1	1	1	1	1	1	1	1	1	1	1	1	1	1	1	2	1	1	4	1	1	1	1	1	0	2	1	1	0	1	0	1
K03525	coaX	type III pantothenate kinase [EC:2.7.1.33]	0	0	0	1	1	1	1	1	1	1	1	1	1	0	0	0	0	1	1	1	1	1	1	1	1	1	1	1	1	1	1	1	1	0	1	1	0	0	1	0	1	1	0	0	1	0	1
K03526	gcpE, ispG	(E)-4-hydroxy-3-methylbut-2-enyl-diphosphate synthase [EC:1.17.7.1 1.17.7.3]	0	0	0	1	1	1	1	1	1	1	1	1	1	0	0	0	0	1	1	1	1	0	1	1	1	1	0	2	1	1	1	1	1	0	1	1	0	0	1	0	1	2	0	0	1	0	1
K03529	smc	chromosome segregation protein	2	2	1	1	0	1	1	1	2	1	1	1	1	0	1	3	1	1	1	2	0	1	2	1	2	1	1	1	1	2	1	1	1	3	1	1	1	1	2	0	1	1	0	1	1	1	0
K03530	hupB	DNA-binding protein HU-beta	0	0	0	3	4	2	0	1	2	0	1	1	1	1	0	0	0	1	3	2	1	0	0	2	3	0	1	0	1	1	2	1	1	0	1	2	0	1	1	1	1	1	0	0	0	0	2
K03531	ftsZ	cell division protein FtsZ	2	2	2	2	2	1	1	1	2	1	1	1	1	0	2	1	1	3	1	1	1	1	1	1	1	1	3	1	1	1	1	1	1	1	1	1	1	2	4	0	1	1	1	2	1	4	1
K03533	torD	TorA specific chaperone	0	0	0	0	0	0	0	0	0	0	0	0	0	0	0	0	0	0	0	0	0	0	0	0	0	0	0	0	0	1	0	0	0	0	0	0	0	0	0	0	0	0	0	0	0	0	0
K03534	rhaM	L-rhamnose mutarotase [EC:5.1.3.32]	0	0	0	0	0	0	0	0	0	0	0	0	0	0	0	0	0	0	0	0	0	0	0	0	0	0	1	0	0	0	0	0	1	0	0	0	1	1	0	0	0	0	0	0	0	0	0
K03535	gudP	MFS transporter, ACS family, glucarate transporter	0	0	0	0	0	0	0	0	0	0	0	0	0	0	0	0	0	0	0	0	0	0	0	0	0	0	0	0	0	0	0	0	1	1	0	0	0	0	0	0	0	0	0	0	0	0	0
K03536	rnpA	ribonuclease P protein component [EC:3.1.26.5]	0	0	0	1	1	1	1	0	1	1	1	0	1	0	0	0	0	1	1	0	0	1	1	0	1	1	1	1	1	1	1	1	1	0	0	1	1	1	2	1	1	1	0	0	1	0	0
K03537	POP5	ribonuclease P/MRP protein subunit POP5 [EC:3.1.26.5]	0	0	0	0	0	0	0	0	0	0	0	0	0	0	0	1	1	0	0	0	0	0	0	0	0	0	0	0	0	0	0	0	0	0	0	0	0	0	0	0	0	0	0	1	0	0	0
K03538	POP4, RPP29	ribonuclease P protein subunit POP4 [EC:3.1.26.5]	0	0	0	0	0	0	0	0	0	0	0	0	0	0	1	1	1	0	0	0	0	0	0	0	0	0	0	0	0	0	0	0	0	1	0	0	0	0	0	0	0	0	0	0	0	0	0
K03539	RPP1, RPP30	ribonuclease P/MRP protein subunit RPP1 [EC:3.1.26.5]	0	0	0	0	0	0	0	0	0	0	0	0	0	0	0	1	1	0	0	0	0	0	0	0	0	0	0	0	0	0	0	0	0	0	0	0	0	0	0	0	0	0	0	1	0	0	0
[truncated: 3,964 more rows]
[truncated: 5 more columns]

## Sheet: Table S6
Supplemental table 6. BlastP results for aspartate and acetate transporters
[truncated: 1,103 more rows]

[truncated: 2 more sheets: Table S7, Table S8]
